# Supplementary material for: Homoploid hybrid speciation and recurrent hybridization along the northwestern Iberian mountain chains
Source: Ann Bot. 2025 May 5;136(2):325–42. doi: 10.1093/aob/mcaf086 (PMC12445855; doi:10.1093/aob/mcaf086)
Supplement: mcaf086_suppl_Supplementary_Figures_S1-S5_Tables_S1-S4 [file mcaf086_suppl_supplementary_figures_s1-s5_tables_s1-s4.zip]

Archive with 15 entries (15 files):
- aob-24873-s14.xlsx
- aob-24873-s01.docx
- aob-24873-s02.docx
- aob-24873-s03.pdf
- aob-24873-s04.pdf
- aob-24873-s05.png
- aob-24873-S5.pdf
- aob-24873-s06.png
- aob-24873-s07.pdf
- aob-24873-s08.docx
- aob-24873-s09.xlsx
- aob-24873-s10.xlsx
- aob-24873-s11.xlsx
- aob-24873-s12.xlsx
- aob-24873-s13.xlsx
