# Supplementary material for: Homoploid hybrid speciation and recurrent hybridization along the northwestern Iberian mountain chains
Source: Ann Bot. 2025 May 5;136(2):325–42. doi: 10.1093/aob/mcaf086 (PMC12445855; doi:10.1093/aob/mcaf086)
Supplement: mcaf086_suppl_Supplementary_Figures_S1-S5_Tables_S1-S4 [file mcaf086_suppl_supplementary_figures_s1-s5_tables_s1-s4.zip › aob-24873-s14.xlsx]

## Sheet: Legend
Appendix 3. Alignment summary statistics obtained with AMAS for the plastome depending on the gt and cons thresholds used.

## Sheet: summary_gt01cons30
Alignment_name	No_of_taxa	Alignment_length	Total_matrix_cells	Undetermined_characters	Missing_percent	No_variable_sites	Proportion_variable_sites	Parsimony_informative_sites	Proportion_parsimony_informative	AT_content	GC_content	A	C	G	T	K	M	R	Y	S	W	B	V	H	D	X	N	O	-	?
54597067.psbI.trm.aln	129	111	14319	0	0	0	0	0	0	0.649	0.351	3741	2967	2064	5547	0	0	0	0	0	0	0	0	0	0	0	0	0	0	0
54597188.ycf2.54597189.trnICAU.trm.aln	128	111	14208	0	0	0	0	0	0	0.676	0.324	4480	2688	1920	5120	0	0	0	0	0	0	0	0	0	0	0	0	0	0	0
54597158.rrn5.trm.aln	129	120	15480	0	0	0	0	0	0	0.475	0.525	3999	3741	4386	3354	0	0	0	0	0	0	0	0	0	0	0	0	0	0	0
54597177.rrn5.trm.aln	129	120	15480	33	0.213	0	0	0	0	0.475	0.525	3349	4376	3733	3989	0	0	0	0	0	0	0	0	0	0	0	0	0	33	0
54597153.rrn16.54597154.trnIGAU.trm.aln	129	291	37539	0	0	0	0	0	0	0.495	0.505	8772	7998	10965	9804	0	0	0	0	0	0	0	0	0	0	0	0	0	0	0
54597181.trnIGAU.54597182.rrn16.trm.aln	129	291	37539	63	0.168	0	0	0	0	0.495	0.505	9658	10947	7988	8883	0	0	0	0	0	0	0	0	0	0	0	0	0	63	0
54597136.rpl36.trm.aln	129	114	14706	0	0	1	0.009	0	0	0.649	0.351	3613	3095	2064	5934	0	0	0	0	0	0	0	0	0	0	0	0	0	0	0
54597116.psbF.trm.aln	129	120	15480	0	0	1	0.008	0	0	0.575	0.425	4903	3096	3482	3999	0	0	0	0	0	0	0	0	0	0	0	0	0	0	0
54597182.rrn16.54597183.trnVGAC.trm.aln	128	225	28800	36	0.125	1	0.004	0	0	0.538	0.462	7163	8183	5110	8308	0	0	0	0	0	0	0	0	0	0	0	0	0	36	0
54597130.psbN.54597131.psbH.trm.aln	129	102	13158	0	0	2	0.02	0	0	0.735	0.265	5159	1418	2065	4516	0	0	0	0	0	0	0	0	0	0	0	0	0	0	0
54597110.psaI.trm.aln	128	111	14208	0	0	3	0.027	0	0	0.631	0.369	3329	2945	2304	5630	0	0	0	0	0	0	0	0	0	0	0	0	0	0	0
54597066.psbK.trm.aln	128	180	23040	0	0	3	0.017	0	0	0.628	0.372	4479	4864	3713	9984	0	0	0	0	0	0	0	0	0	0	0	0	0	0	0
54597145.rpl23.trm.aln	129	282	36378	0	0	3	0.011	0	0	0.603	0.397	9418	8386	6061	12513	0	0	0	0	0	0	0	0	0	0	0	0	0	0	0
54597190.rpl23.trm.aln	128	282	36096	0	0	3	0.011	0	0	0.603	0.397	12416	6014	8321	9345	0	0	0	0	0	0	0	0	0	0	0	0	0	0	0
54597122.psaJ.trm.aln	129	135	17415	0	0	4	0.03	0	0	0.6	0.4	3742	3483	3481	6709	0	0	0	0	0	0	0	0	0	0	0	0	0	0	0
54597061.psbA.54597062.trnKUUU.trm.aln	129	141	18189	342	1.88	4	0.028	0	0	0.686	0.314	6464	2928	2673	5782	0	0	0	0	0	0	0	0	0	0	0	0	0	342	0
54597071.psbM.trm.aln	129	105	13545	0	0	5	0.048	0	0	0.733	0.267	5416	1550	2065	4514	0	0	0	0	0	0	0	0	0	0	0	0	0	0	0
54597179.rrn23.trm.aln	129	2808	362232	3	0.001	5	0.002	0	0	0.452	0.548	67080	113519	84881	96749	0	0	0	0	0	0	0	0	0	0	0	3	0	0	0
54597156.rrn23.trm.aln	129	2811	362619	39	0.011	5	0.002	0	0	0.453	0.547	96867	84872	113510	67331	0	0	0	0	0	0	0	0	0	0	0	0	0	39	0
54597135.rps11.trm.aln	129	411	53019	0	0	8	0.019	0	0	0.54	0.46	12898	13805	10582	15734	0	0	0	0	0	0	0	0	0	0	0	0	0	0	0
54597157.rrn4.5.trm.aln	129	102	13158	0	0	1	0.01	1	0.01	0.51	0.49	3741	2451	4001	2965	0	0	0	0	0	0	0	0	0	0	0	0	0	0	0
54597178.rrn4.5.trm.aln	129	102	13158	0	0	1	0.01	1	0.01	0.51	0.49	2965	3872	2580	3741	0	0	0	0	0	0	0	0	0	0	0	0	0	0	0
54597126.rps12.trm.aln	129	114	14706	0	0	1	0.009	1	0.009	0.553	0.447	2976	3096	3483	5151	0	0	0	0	0	0	0	0	0	0	0	0	0	0	0
54597114.psbJ.trm.aln	129	123	15867	0	0	1	0.008	1	0.008	0.584	0.416	6177	4014	2580	3096	0	0	0	0	0	0	0	0	0	0	0	0	0	0	0
54597130.psbN.trm.aln	129	132	17028	0	0	1	0.008	1	0.008	0.583	0.417	5157	3354	3744	4773	0	0	0	0	0	0	0	0	0	0	0	0	0	0	0
54597152.trnVGAC.54597153.rrn16.trm.aln	129	225	29025	45	0.155	1	0.004	1	0.004	0.538	0.462	8370	5149	8247	7214	0	0	0	0	0	0	0	0	0	0	0	0	0	45	0
54597115.psbL.trm.aln	129	117	15093	3	0.02	2	0.017	1	0.009	0.667	0.333	5545	2062	2968	4515	0	0	0	0	0	0	0	0	0	0	0	0	0	3	0
54597155.trnAUGC.54597156.rrn23.trm.aln	129	153	19737	0	0	2	0.013	1	0.007	0.595	0.405	5805	4134	3871	5927	0	0	0	0	0	0	0	0	0	0	0	0	0	0	0
54597179.rrn23.54597180.trnAUGC.trm.aln	129	153	19737	0	0	2	0.013	1	0.007	0.595	0.405	5798	3871	4134	5934	0	0	0	0	0	0	0	0	0	0	0	0	0	0	0
54597145.rpl23.54597146.trnICAU.trm.aln	128	165	21120	0	0	2	0.012	1	0.006	0.667	0.333	6656	3334	3713	7417	0	0	0	0	0	0	0	0	0	0	0	0	0	0	0
54597189.trnICAU.54597190.rpl23.trm.aln	128	165	21120	0	0	2	0.012	1	0.006	0.667	0.333	7417	3713	3334	6656	0	0	0	0	0	0	0	0	0	0	0	0	0	0	0
54597092.rps14.54597093.psaB.trm.aln	129	132	17028	0	0	3	0.023	1	0.008	0.674	0.326	6837	2580	2968	4643	0	0	0	0	0	0	0	0	0	0	0	0	0	0	0
54597089.psbZ.trm.aln	129	189	24381	0	0	3	0.016	1	0.005	0.619	0.381	4645	4648	4638	10450	0	0	0	0	0	0	0	0	0	0	0	0	0	0	0
54597184.ycf15.trm.aln	128	192	24576	18	0.073	3	0.016	1	0.005	0.51	0.49	6650	6904	5120	5884	0	0	0	0	0	0	0	0	0	0	0	0	0	18	0
54597160.trnNGUU.54597161.ycf1.trm.aln	128	327	41856	402	0.96	3	0.009	1	0.003	0.626	0.374	11716	9701	5794	14243	0	0	0	0	0	0	0	0	0	0	0	0	0	402	0
54597150.rps7.trm.aln	129	468	60372	0	0	3	0.006	1	0.002	0.592	0.408	14578	13153	11480	21161	0	0	0	0	0	0	0	0	0	0	0	0	0	0	0
54597185.rps7.trm.aln	129	468	60372	0	0	3	0.006	1	0.002	0.592	0.408	21161	11480	13153	14578	0	0	0	0	0	0	0	0	0	0	0	0	0	0	0
54597193.rps12.54597127.clpP.trm.aln	129	153	19737	57	0.289	4	0.026	1	0.007	0.706	0.294	8100	2317	3477	5786	0	0	0	0	0	0	0	0	0	0	0	0	0	57	0
54597151.ycf15.trm.aln	129	192	24768	18	0.073	4	0.021	1	0.005	0.51	0.49	5929	5160	6959	6702	0	0	0	0	0	0	0	0	0	0	0	0	0	18	0
54597119.petG.54597120.trnWCCA.trm.aln	128	117	14976	12	0.08	5	0.043	1	0.009	0.658	0.342	4092	2934	2179	5759	0	0	0	0	0	0	0	0	0	0	0	0	0	12	0
54597124.rps18.trm.aln	129	306	39474	0	0	5	0.016	1	0.003	0.634	0.366	13675	7101	7353	11345	0	0	0	0	0	0	0	0	0	0	0	0	0	0	0
54597155.trnAUGC.trm.aln	129	885	114165	3	0.003	5	0.006	1	0.001	0.486	0.514	27994	25011	33666	27491	0	0	0	0	0	0	0	0	0	0	0	3	0	0	0
54597180.trnAUGC.trm.aln	129	885	114165	0	0	5	0.006	1	0.001	0.486	0.514	27491	33668	25012	27994	0	0	0	0	0	0	0	0	0	0	0	0	0	0	0
54597092.rps14.trm.aln	129	303	39087	0	0	7	0.023	1	0.003	0.574	0.426	9032	9417	7223	13415	0	0	0	0	0	0	0	0	0	0	0	0	0	0	0
54597172.rpl32.trm.aln	129	165	21285	39	0.183	3	0.018	2	0.012	0.66	0.34	5794	4122	3101	8229	0	0	0	0	0	0	0	0	0	0	0	0	0	39	0
54597177.rrn5.54597178.rrn4.5.trm.aln	129	243	31347	15	0.048	3	0.012	2	0.008	0.551	0.449	9412	5154	8890	7876	0	0	0	0	0	0	0	0	0	0	0	0	0	15	0
54597080.atpH.trm.aln	129	246	31734	0	0	3	0.012	2	0.008	0.55	0.45	6726	5805	8496	10707	0	0	0	0	0	0	0	0	0	0	0	0	0	0	0
54597117.psbE.trm.aln	129	252	32508	0	0	3	0.012	2	0.008	0.587	0.413	10966	6838	6578	8126	0	0	0	0	0	0	0	0	0	0	0	0	0	0	0
54597101.ndhJ.54597102.ndhK.trm.aln	129	102	13158	5	0.038	4	0.039	2	0.02	0.657	0.343	2964	2443	2072	5674	0	0	0	0	0	0	0	0	0	0	0	0	0	5	0
54597129.psbT.trm.aln	129	102	13158	0	0	4	0.039	2	0.02	0.679	0.321	4261	2410	1804	4683	0	0	0	0	0	0	0	0	0	0	0	0	0	0	0
54597076.rpoC1.54597077.rpoC2.trm.aln	128	105	13440	0	0	4	0.038	2	0.019	0.629	0.371	4741	2817	2177	3705	0	0	0	0	0	0	0	0	0	0	0	0	0	0	0
54597072.trnDGUC.54597073.trnYGUA.trm.aln	101	129	13029	375	2.878	4	0.031	2	0.016	0.686	0.314	4204	1255	2722	4473	0	0	0	0	0	0	0	0	0	0	0	0	0	375	0
54597114.psbJ.54597115.psbL.trm.aln	129	147	18963	0	0	4	0.027	2	0.014	0.634	0.366	5701	3869	3072	6321	0	0	0	0	0	0	0	0	0	0	0	0	0	0	0
54597137.infA.54597138.rps8.trm.aln	129	120	15480	6	0.039	5	0.042	2	0.017	0.627	0.373	5187	3351	2421	4515	0	0	0	0	0	0	0	0	0	0	0	0	0	6	0
54597157.rrn4.5.54597158.rrn5.trm.aln	129	243	31347	18	0.057	5	0.021	2	0.008	0.551	0.449	7748	9018	5023	9540	0	0	0	0	0	0	0	0	0	0	0	3	0	15	0
54597143.rps19.trm.aln	129	279	35991	0	0	5	0.018	2	0.007	0.667	0.333	9401	5820	6191	14579	0	0	0	0	0	0	0	0	0	0	0	0	0	0	0
54597123.rpl33.54597124.rps18.trm.aln	129	177	22833	60	0.263	6	0.034	2	0.011	0.734	0.266	9901	3353	2686	6833	0	0	0	0	0	0	0	0	0	0	0	0	0	60	0
54597154.trnIGAU.trm.aln	129	852	109908	18	0.016	6	0.007	2	0.002	0.498	0.502	25926	25277	29919	28768	0	0	0	0	0	0	0	0	0	0	0	0	0	18	0
54597181.trnIGAU.trm.aln	129	852	109908	15	0.014	6	0.007	2	0.002	0.499	0.501	28769	29793	25277	26054	0	0	0	0	0	0	0	0	0	0	0	0	0	15	0
54597168.psaC.trm.aln	129	246	31734	0	0	7	0.028	2	0.008	0.561	0.439	9035	6188	7734	8777	0	0	0	0	0	0	0	0	0	0	0	0	0	0	0
54597139.rpl14.trm.aln	129	369	47601	0	0	7	0.019	2	0.005	0.607	0.393	13414	10836	7858	15493	0	0	0	0	0	0	0	0	0	0	0	0	0	0	0
54597078.rps2.54597079.atpI.trm.aln	129	213	27477	9	0.033	8	0.038	2	0.009	0.745	0.255	10939	2840	4149	9540	0	0	0	0	0	0	0	0	0	0	0	0	0	9	0
54597131.psbH.trm.aln	129	222	28638	0	0	8	0.036	2	0.009	0.608	0.392	7740	4514	6707	9677	0	0	0	0	0	0	0	0	0	0	0	0	0	0	0
54597131.psbH.54597132.petB.trm.aln	129	123	15867	0	0	9	0.073	2	0.016	0.643	0.357	4135	2964	2702	6066	0	0	0	0	0	0	0	0	0	0	0	0	0	0	0
54597104.trnVUAC.54597105.trnMCAU.trm.aln	128	174	22272	51	0.229	6	0.034	3	0.017	0.719	0.281	6786	2676	3561	9198	0	0	0	0	0	0	0	0	0	0	0	0	0	51	0
54597167.ndhE.trm.aln	128	306	39168	39	0.1	6	0.02	3	0.01	0.683	0.317	11011	5367	7021	15730	0	0	0	0	0	0	0	0	0	0	0	0	0	39	0
54597123.rpl33.trm.aln	129	201	25929	0	0	7	0.035	3	0.015	0.608	0.392	8909	4242	5927	6851	0	0	0	0	0	0	0	0	0	0	0	0	0	0	0
54597138.rps8.trm.aln	129	405	52245	0	0	7	0.017	3	0.007	0.642	0.358	15112	11352	7330	18451	0	0	0	0	0	0	0	0	0	0	0	0	0	0	0
54597148.trnLCAA.54597149.ndhB.trm.aln	128	561	71808	54	0.075	7	0.012	3	0.005	0.635	0.365	24703	12401	13782	20868	0	0	0	0	0	0	0	0	0	0	0	0	0	54	0
54597186.ndhB.54597187.trnLCAA.trm.aln	128	561	71808	54	0.075	7	0.012	3	0.005	0.635	0.365	20868	13782	12401	24703	0	0	0	0	0	0	0	0	0	0	0	0	0	54	0
54597149.ndhB.54597150.rps7.trm.aln	129	294	37926	45	0.119	8	0.027	3	0.01	0.667	0.333	9673	6823	5797	15588	0	0	0	0	0	0	0	0	0	0	0	0	0	45	0
54597185.rps7.54597186.ndhB.trm.aln	129	294	37926	45	0.119	8	0.027	3	0.01	0.671	0.329	15603	5668	6808	9802	0	0	0	0	0	0	0	0	0	0	0	0	0	45	0
54597159.trnRACG.54597160.trnNGUU.trm.aln	129	468	60372	301	0.499	8	0.017	3	0.006	0.543	0.457	15930	12834	14637	16670	0	0	0	0	0	0	0	0	0	0	0	0	0	301	0
54597097.rps4.trm.aln	128	606	77568	0	0	8	0.013	3	0.005	0.6	0.4	21416	15479	15576	25097	0	0	0	0	0	0	0	0	0	0	0	0	0	0	0
54597162.rps15.trm.aln	129	279	35991	0	0	9	0.032	3	0.011	0.667	0.333	14717	5030	6948	9296	0	0	0	0	0	0	0	0	0	0	0	0	0	0	0
54597166.ndhG.trm.aln	129	531	68499	0	0	9	0.017	3	0.006	0.645	0.355	17288	11562	12769	26880	0	0	0	0	0	0	0	0	0	0	0	0	0	0	0
54597128.psbB.54597129.psbT.trm.aln	129	186	23994	168	0.7	10	0.054	3	0.016	0.663	0.337	6530	4323	3703	9270	0	0	0	0	0	0	0	0	0	0	0	0	0	168	0
54597106.atpE.trm.aln	129	402	51858	0	0	10	0.025	3	0.007	0.604	0.396	13921	11864	8656	17417	0	0	0	0	0	0	0	0	0	0	0	0	0	0	0
54597183.trnVGAC.54597184.ycf15.trm.aln	128	678	86784	162	0.187	10	0.015	3	0.004	0.59	0.41	27747	19048	16467	23360	0	0	0	0	0	0	0	0	0	0	0	0	0	162	0
54597151.ycf15.54597152.trnVGAC.trm.aln	128	678	86784	162	0.187	11	0.016	3	0.004	0.59	0.41	23371	16328	19176	27747	0	0	0	0	0	0	0	0	0	0	0	0	0	162	0
54597140.rpl16.54597141.rps3.trm.aln	129	150	19350	75	0.388	12	0.08	3	0.02	0.771	0.229	6941	1803	2604	7927	0	0	0	0	0	0	0	0	0	0	0	0	0	75	0
54597102.ndhK.trm.aln	129	678	87462	0	0	13	0.019	3	0.004	0.617	0.383	26828	15592	17940	27102	0	0	0	0	0	0	0	0	0	0	0	0	0	0	0
54597091.trnfMCAU.54597092.rps14.trm.aln	128	153	19584	183	0.934	5	0.033	4	0.026	0.646	0.354	7838	3176	3687	4700	0	0	0	0	0	0	0	0	0	0	0	0	0	183	0
54597170.ccsA.54597171.trnLUAG.trm.aln	91	93	8463	0	0	7	0.075	4	0.043	0.741	0.259	3087	737	1456	3183	0	0	0	0	0	0	0	0	0	0	0	0	0	0	0
54597135.rps11.54597136.rpl36.trm.aln	129	99	12771	9	0.07	9	0.091	4	0.04	0.718	0.282	4000	1923	1670	5169	0	0	0	0	0	0	0	0	0	0	0	0	0	9	0
54597103.ndhC.trm.aln	129	363	46827	0	0	9	0.025	4	0.011	0.661	0.339	19733	10036	5812	11246	0	0	0	0	0	0	0	0	0	0	0	0	0	0	0
54597147.ycf2.54597148.trnLCAA.trm.aln	128	405	51840	0	0	9	0.022	4	0.01	0.536	0.464	12931	11252	12800	14857	0	0	0	0	0	0	0	0	0	0	0	0	0	0	0
54597187.trnLCAA.54597188.ycf2.trm.aln	128	405	51840	0	0	9	0.022	4	0.01	0.536	0.464	14857	12800	11252	12931	0	0	0	0	0	0	0	0	0	0	0	0	0	0	0
54597101.ndhJ.trm.aln	129	477	61533	0	0	11	0.023	4	0.008	0.606	0.394	19871	14322	9926	17414	0	0	0	0	0	0	0	0	0	0	0	0	0	0	0
54597082.atpA.54597083.trnRUCU.trm.aln	123	123	15129	1563	10.331	8	0.065	5	0.041	0.759	0.241	5732	1833	1393	4608	0	0	0	0	0	0	0	0	0	0	0	0	0	1563	0
54597118.petL.54597119.petG.trm.aln	129	162	20898	84	0.402	9	0.056	5	0.031	0.706	0.294	6465	3439	2691	8219	0	0	0	0	0	0	0	0	0	0	0	0	0	84	0
54597126.rps12_2.trm.aln	129	792	102168	0	0	10	0.013	5	0.006	0.602	0.398	33403	19069	21536	28160	0	0	0	0	0	0	0	0	0	0	0	0	0	0	0
54597193.rps12.trm.aln	129	792	102168	0	0	10	0.013	5	0.006	0.602	0.398	28160	21536	19069	33403	0	0	0	0	0	0	0	0	0	0	0	0	0	0	0
54597168.psaC.54597169.ndhD.trm.aln	127	114	14478	33	0.228	11	0.096	5	0.044	0.623	0.377	3494	3291	2158	5502	0	0	0	0	0	0	0	0	0	0	0	0	0	33	0
54597125.rpl20.trm.aln	129	381	49149	0	0	11	0.029	5	0.013	0.633	0.367	14059	10579	7462	17049	0	0	0	0	0	0	0	0	0	0	0	0	0	0	0
54597144.rpl2.trm.aln	129	1488	191952	18	0.009	11	0.007	5	0.003	0.588	0.412	47647	44732	34399	65156	0	0	0	0	0	0	0	0	0	0	0	0	0	18	0
54597061.psbA.trm.aln	129	1062	136998	0	0	12	0.011	5	0.005	0.579	0.421	46457	28767	28879	32895	0	0	0	0	0	0	0	0	0	0	0	0	0	0	0
54597120.trnWCCA.54597121.trnPUGG.trm.aln	129	159	20511	78	0.38	13	0.082	5	0.031	0.654	0.346	7722	3858	3220	5633	0	0	0	0	0	0	0	0	0	0	0	0	0	78	0
54597065.trnQUUG.54597066.psbK.trm.aln	129	330	42570	51	0.12	15	0.045	5	0.015	0.726	0.274	14431	5559	6061	16468	0	0	0	0	0	0	0	0	0	0	0	0	0	51	0
54597073.trnYGUA.54597074.trnEUUC.trm.aln	128	198	25344	315	1.243	10	0.051	6	0.03	0.675	0.325	9042	4983	3147	7857	0	0	0	0	0	0	0	0	0	0	0	0	0	315	0
54597165.ndhI.trm.aln	128	501	64128	0	0	11	0.022	6	0.012	0.656	0.344	20087	10192	11891	21958	0	0	0	0	0	0	0	0	0	0	0	0	0	0	0
54597191.rpl2.trm.aln	129	1488	191952	18	0.009	12	0.008	6	0.004	0.589	0.411	65291	34399	44597	47647	0	0	0	0	0	0	0	0	0	0	0	0	0	18	0
54597158.rrn5.54597159.trnRACG.trm.aln	129	246	31734	303	0.955	13	0.053	6	0.024	0.572	0.428	9952	7646	5797	8036	0	0	0	0	0	0	0	0	0	0	0	0	0	303	0
54597110.psaI.54597111.ycf4.trm.aln	128	348	44544	117	0.263	14	0.04	6	0.017	0.65	0.35	15196	7698	7856	13677	0	0	0	0	0	0	0	0	0	0	0	0	0	117	0
54597099.trnLUAA.trm.aln	129	507	65403	87	0.133	14	0.028	6	0.012	0.637	0.363	25258	10555	13144	16359	0	0	0	0	0	0	0	0	0	0	0	0	0	87	0
54597193.rps12.54597151.ycf15.trm.aln	129	972	125388	3661	2.92	14	0.014	6	0.006	0.624	0.376	32382	25804	19976	43565	0	0	0	0	0	0	0	0	0	0	0	0	0	3661	0
54597121.trnPUGG.54597122.psaJ.trm.aln	129	306	39474	3	0.008	15	0.049	6	0.02	0.704	0.296	12277	5402	6289	15503	0	0	0	0	0	0	0	0	0	0	0	0	0	3	0
54597149.ndhB.trm.aln	128	2202	281856	0	0	15	0.007	6	0.003	0.62	0.38	93195	52859	54311	81491	0	0	0	0	0	0	0	0	0	0	0	0	0	0	0
54597111.ycf4.trm.aln	129	555	71595	0	0	18	0.032	6	0.011	0.617	0.383	18997	10965	16459	25174	0	0	0	0	0	0	0	0	0	0	0	0	0	0	0
54597078.rps2.trm.aln	129	711	91719	36	0.039	19	0.027	6	0.008	0.633	0.367	31490	14593	19052	26548	0	0	0	0	0	0	0	0	0	0	0	0	0	36	0
54597084.trnGUCC.54597085.trnTGGU.trm.aln	129	174	22446	164	0.731	22	0.126	6	0.034	0.705	0.295	7373	3246	3328	8335	0	0	0	0	0	0	0	0	0	0	0	0	0	164	0
54597186.ndhB.trm.aln	129	2202	284058	669	0.236	28	0.013	6	0.003	0.62	0.38	82044	54604	53003	93738	0	0	0	0	0	0	0	0	0	0	0	669	0	0	0
54597133.petD.54597134.rpoA.trm.aln	128	189	24192	21	0.087	10	0.053	7	0.037	0.714	0.286	8681	3822	3074	8594	0	0	0	0	0	0	0	0	0	0	0	0	0	21	0
54597087.psbC.54597088.trnSUGA.trm.aln	129	216	27864	392	1.407	19	0.088	7	0.032	0.635	0.365	9028	5254	4770	8420	0	0	0	0	0	0	0	0	0	0	0	0	0	392	0
54597167.ndhE.54597168.psaC.trm.aln	129	219	28251	39	0.138	19	0.087	7	0.032	0.721	0.279	11204	4253	3618	9137	0	0	0	0	0	0	0	0	0	0	0	0	0	39	0
54597105.trnMCAU.54597106.atpE.trm.aln	129	192	24768	165	0.666	26	0.135	7	0.036	0.714	0.286	7657	3467	3584	9895	0	0	0	0	0	0	0	0	0	0	0	0	0	165	0
54597176.trnRACG.54597177.rrn5.trm.aln	129	246	31734	303	0.955	16	0.065	8	0.033	0.572	0.428	8118	5792	7645	9876	0	0	0	0	0	0	0	0	0	0	0	0	0	303	0
54597173.ndhF.54597175.trnNGUU.trm.aln	129	906	116874	681	0.583	16	0.018	8	0.009	0.634	0.366	41092	18311	24259	32531	0	0	0	0	0	0	0	0	0	0	0	0	0	681	0
54597112.cemA.54597113.petA.trm.aln	129	234	30186	0	0	18	0.077	8	0.034	0.688	0.312	10445	5687	3716	10338	0	0	0	0	0	0	0	0	0	0	0	0	0	0	0
54597088.trnSUGA.54597089.psbZ.trm.aln	129	348	44892	300	0.668	18	0.052	8	0.023	0.662	0.338	15185	6958	8126	14323	0	0	0	0	0	0	0	0	0	0	0	0	0	300	0
54597184.ycf15.54597126.rps12.trm.aln	129	966	124614	2573	2.065	19	0.02	8	0.008	0.625	0.375	43727	19972	25802	32540	0	0	0	0	0	0	0	0	0	0	0	0	0	2573	0
54597066.psbK.54597067.psbI.trm.aln	129	393	50697	21	0.041	20	0.051	8	0.02	0.692	0.308	15600	7975	7615	19486	0	0	0	0	0	0	0	0	0	0	0	0	0	21	0
54597166.ndhG.54597167.ndhE.trm.aln	128	198	25344	33	0.13	22	0.111	8	0.04	0.707	0.293	7418	3680	3724	10489	0	0	0	0	0	0	0	0	0	0	0	0	0	33	0
54597163.ndhH.trm.aln	129	1182	152478	0	0	27	0.023	8	0.007	0.623	0.377	47961	22799	34722	46996	0	0	0	0	0	0	0	0	0	0	0	0	0	0	0
54597099.trnLUAA.54597100.trnFGAA.trm.aln	128	354	45312	9	0.02	30	0.085	8	0.023	0.635	0.365	13592	8932	7625	15154	0	0	0	0	0	0	0	0	0	0	0	0	0	9	0
54597132.petB.54597133.petD.trm.aln	129	186	23994	1617	6.739	11	0.059	9	0.048	0.699	0.301	7386	2558	4174	8259	0	0	0	0	0	0	0	0	0	0	0	0	0	1617	0
54597067.psbI.54597068.trnSGCU.trm.aln	129	114	14706	33	0.224	13	0.114	9	0.079	0.756	0.244	6621	1441	2132	4479	0	0	0	0	0	0	0	0	0	0	0	0	0	33	0
54597175.trnNGUU.54597176.trnRACG.trm.aln	129	468	60372	522	0.865	13	0.028	9	0.019	0.543	0.457	16647	14590	12762	15851	0	0	0	0	0	0	0	0	0	0	0	0	0	522	0
54597139.rpl14.54597140.rpl16.trm.aln	129	114	14706	222	1.51	18	0.158	9	0.079	0.769	0.231	5345	1806	1540	5793	0	0	0	0	0	0	0	0	0	0	0	0	0	222	0
54597077.rpoC2.54597078.rps2.trm.aln	129	171	22059	227	1.029	19	0.111	9	0.053	0.632	0.368	7532	3031	5004	6265	0	0	0	0	0	0	0	0	0	0	0	0	0	227	0
54597111.ycf4.54597112.cemA.trm.aln	128	255	32640	246	0.754	24	0.094	9	0.035	0.694	0.306	14158	4794	5102	8340	0	0	0	0	0	0	0	0	0	0	0	0	0	246	0
54597165.ndhI.54597166.ndhG.trm.aln	128	291	37248	699	1.877	24	0.082	9	0.031	0.776	0.224	12777	3853	4343	15576	0	0	0	0	0	0	0	0	0	0	0	0	0	699	0
54597104.trnVUAC.trm.aln	129	651	83979	399	0.475	25	0.038	9	0.014	0.604	0.396	24960	17284	15787	25549	0	0	0	0	0	0	0	0	0	0	0	0	0	399	0
54597108.rbcL.54597109.accD.trm.aln	129	450	58050	995	1.714	28	0.062	9	0.02	0.714	0.286	19020	9105	7192	21738	0	0	0	0	0	0	0	0	0	0	0	15	0	980	0
54597107.atpB.trm.aln	129	1479	190791	0	0	41	0.028	9	0.006	0.578	0.422	53807	43998	36429	56557	0	0	0	0	0	0	0	0	0	0	0	0	0	0	0
54597086.psbD.trm.aln	129	1062	136998	0	0	21	0.02	10	0.009	0.58	0.42	30304	27074	30443	49177	0	0	0	0	0	0	0	0	0	0	0	0	0	0	0
54597122.psaJ.54597123.rpl33.trm.aln	129	420	54180	33	0.061	27	0.064	10	0.024	0.681	0.319	19084	7224	10043	17796	0	0	0	0	0	0	0	0	0	0	0	0	0	33	0
54597112.cemA.trm.aln	129	690	89010	267	0.3	18	0.026	11	0.016	0.669	0.331	27717	15223	14168	31635	0	0	0	0	0	0	0	0	0	0	0	0	0	267	0
54597087.psbC.trm.aln	129	1422	183438	0	0	18	0.013	11	0.008	0.562	0.438	43499	35191	45134	59614	0	0	0	0	0	0	0	0	0	0	0	0	0	0	0
54597109.accD.54597110.psaI.trm.aln	128	480	61440	448	0.729	49	0.102	11	0.023	0.783	0.217	26011	6660	6546	21775	0	0	0	0	0	0	0	0	0	0	0	21	0	427	0
54597079.atpI.trm.aln	129	744	95976	0	0	21	0.028	12	0.016	0.61	0.39	24766	18841	18567	33802	0	0	0	0	0	0	0	0	0	0	0	0	0	0	0
54597080.atpH.54597081.atpF.trm.aln	129	357	46053	249	0.541	22	0.062	12	0.034	0.677	0.323	14906	6422	8373	16103	0	0	0	0	0	0	0	0	0	0	0	0	0	249	0
54597125.rpl20.54597126.rps12.trm.aln	129	726	93654	24	0.026	22	0.03	12	0.017	0.662	0.338	27376	17686	14010	34558	0	0	0	0	0	0	0	0	0	0	0	0	0	24	0
54597141.rps3.trm.aln	129	657	84753	0	0	27	0.041	12	0.018	0.65	0.35	21556	16024	13613	33560	0	0	0	0	0	0	0	0	0	0	0	0	0	0	0
54597128.psbB.trm.aln	129	1527	196983	0	0	32	0.021	12	0.008	0.566	0.434	46340	34142	51440	65061	0	0	0	0	0	0	0	0	0	0	0	0	0	0	0
54597134.rpoA.trm.aln	129	1008	130032	12	0.009	34	0.034	12	0.012	0.65	0.35	38312	23294	22195	46219	0	0	0	0	0	0	0	0	0	0	0	0	0	12	0
54597142.rpl22.trm.aln	129	468	60372	6	0.01	22	0.047	13	0.028	0.646	0.354	16408	11840	9510	22608	0	0	0	0	0	0	0	0	0	0	0	0	0	6	0
54597096.trnSGGA.54597097.rps4.trm.aln	128	294	37632	229	0.609	23	0.078	13	0.044	0.648	0.352	12645	7628	5534	11596	0	0	0	0	0	0	0	0	0	0	0	0	0	229	0
54597169.ndhD.54597170.ccsA.trm.aln	128	180	23040	400	1.736	24	0.133	13	0.072	0.697	0.303	8109	3573	3292	7666	0	0	0	0	0	0	0	0	0	0	0	0	0	400	0
54597161.ycf1.54597162.rps15.trm.aln	129	297	38313	1071	2.795	31	0.104	13	0.044	0.731	0.269	14453	5242	4771	12776	0	0	0	0	0	0	0	0	0	0	0	0	0	1071	0
54597083.trnRUCU.54597084.trnGUCC.trm.aln	129	156	20124	1014	5.039	22	0.141	14	0.09	0.813	0.187	7035	1030	2546	8499	0	0	0	0	0	0	0	0	0	0	0	0	0	1014	0
54597127.clpP.54597128.psbB.trm.aln	129	450	58050	242	0.417	24	0.053	14	0.031	0.701	0.299	21686	8936	8335	18851	0	0	0	0	0	0	0	0	0	0	0	0	0	242	0
54597084.trnGUCC.trm.aln	129	792	102168	66	0.065	26	0.033	14	0.018	0.672	0.328	33694	17942	15539	34927	0	0	0	0	0	0	0	0	0	0	0	0	0	66	0
54597170.ccsA.trm.aln	129	969	125001	564	0.451	51	0.053	14	0.014	0.685	0.315	45660	20437	18753	39587	0	0	0	0	0	0	0	0	0	0	0	0	0	564	0
54597082.atpA.trm.aln	129	1527	196983	0	0	35	0.023	15	0.01	0.595	0.405	60439	37391	42384	56769	0	0	0	0	0	0	0	0	0	0	0	0	0	0	0
54597089.psbZ.54597090.trnGUCC.trm.aln	129	309	39861	360	0.903	30	0.097	16	0.052	0.69	0.31	16488	6358	5890	10765	0	0	0	0	0	0	0	0	0	0	0	0	0	360	0
54597097.rps4.54597098.trnTUGU.trm.aln	128	339	43392	636	1.466	31	0.091	16	0.047	0.774	0.226	19305	4248	5417	13786	0	0	0	0	0	0	0	0	0	0	0	0	0	636	0
54597094.psaA.trm.aln	129	2253	290637	12	0.004	38	0.017	16	0.007	0.571	0.429	92241	65893	58700	73791	0	0	0	0	0	0	0	0	0	0	0	0	0	12	0
54597133.petD.trm.aln	129	1158	149382	0	0	50	0.043	16	0.014	0.628	0.372	43438	26570	29049	50325	0	0	0	0	0	0	0	0	0	0	0	0	0	0	0
54597095.ycf3.54597096.trnSGGA.trm.aln	129	291	37539	5818	15.499	51	0.175	16	0.055	0.698	0.302	12733	5425	4162	9401	0	0	0	0	0	0	0	0	0	0	0	10	0	5808	0
54597109.accD.trm.aln	128	1488	190464	105	0.055	45	0.03	17	0.011	0.64	0.36	61324	29492	39112	60431	0	0	0	0	0	0	0	0	0	0	0	0	0	105	0
54597107.atpB.54597108.rbcL.trm.aln	129	717	92493	213	0.23	39	0.054	18	0.025	0.696	0.304	30979	14235	13802	33264	0	0	0	0	0	0	0	0	0	0	0	0	0	213	0
54597070.petN.54597071.psbM.trm.aln	129	534	68886	168	0.244	39	0.073	19	0.036	0.732	0.268	26083	9138	9247	24250	0	0	0	0	0	0	0	0	0	0	0	3	0	165	0
54597113.petA.trm.aln	129	963	124227	0	0	42	0.044	19	0.02	0.598	0.402	37932	24302	25573	36420	0	0	0	0	0	0	0	0	0	0	0	0	0	0	0
54597095.ycf3.trm.aln	129	1944	250776	150	0.06	56	0.029	20	0.01	0.637	0.363	73760	49501	41379	85986	0	0	0	0	0	0	0	0	0	0	0	0	0	150	0
54597147.ycf2.trm.aln	128	6405	819840	2124	0.259	58	0.009	20	0.003	0.623	0.377	256451	152300	155560	253405	0	0	0	0	0	0	0	0	0	0	0	0	0	2124	0
54597188.ycf2.trm.aln	128	6405	819840	2127	0.259	58	0.009	20	0.003	0.623	0.377	253404	155560	152299	256450	0	0	0	0	0	0	0	0	0	0	0	3	0	2124	0
54597108.rbcL.trm.aln	129	1458	188082	24	0.013	52	0.036	21	0.014	0.562	0.438	52973	36280	46024	52781	0	0	0	0	0	0	0	0	0	0	0	0	0	24	0
54597169.ndhD.trm.aln	129	1503	193887	39	0.02	51	0.034	24	0.016	0.643	0.357	53245	34726	34488	71389	0	0	0	0	0	0	0	0	0	0	0	0	0	39	0
54597081.atpF.trm.aln	129	1242	160218	393	0.245	57	0.046	25	0.02	0.657	0.343	55426	23082	31734	49583	0	0	0	0	0	0	0	0	0	0	0	0	0	393	0
54597068.trnSGCU.54597069.trnCGCA.trm.aln	129	717	92493	528	0.571	74	0.103	25	0.035	0.713	0.287	34147	12700	13724	31394	0	0	0	0	0	0	0	0	0	0	0	69	0	459	0
54597124.rps18.54597125.rpl20.trm.aln	129	258	33282	3	0.009	36	0.14	26	0.101	0.674	0.326	9966	5584	5272	12457	0	0	0	0	0	0	0	0	0	0	0	0	0	3	0
54597079.atpI.54597080.atpH.trm.aln	129	1137	146673	3798	2.589	67	0.059	26	0.023	0.693	0.307	53869	18176	25691	45139	0	0	0	0	0	0	0	0	0	0	0	0	0	3798	0
54597074.trnEUUC.54597075.rpoB.trm.aln	128	738	94464	1062	1.124	45	0.061	29	0.039	0.688	0.312	32601	14236	14899	31666	0	0	0	0	0	0	0	0	0	0	0	0	0	1062	0
54597064.rps16.trm.aln	129	1132	146028	2711	1.856	73	0.064	29	0.026	0.659	0.341	45849	26244	22597	48627	0	0	0	0	0	0	0	0	0	0	0	0	0	2711	0
54597075.rpoB.trm.aln	129	3183	410607	2877	0.701	71	0.022	30	0.009	0.62	0.38	131400	65728	89154	121448	0	0	0	0	0	0	0	0	0	0	0	0	0	2877	0
54597100.trnFGAA.54597101.ndhJ.trm.aln	129	703	90687	10727	11.829	59	0.084	32	0.046	0.727	0.273	27974	11941	9873	30172	0	0	0	0	0	0	0	0	0	0	0	9495	0	1232	0
54597071.psbM.54597072.trnDGUC.trm.aln	129	674	86946	1799	2.069	64	0.095	32	0.047	0.658	0.342	27945	16327	12812	28063	0	0	0	0	0	0	0	0	0	0	0	0	0	1799	0
54597098.trnTUGU.54597099.trnLUAA.trm.aln	129	525	67725	1261	1.862	69	0.131	33	0.063	0.697	0.303	27811	9489	10688	18476	0	0	0	0	0	0	0	0	0	0	0	0	0	1261	0
54597164.ndhA.trm.aln	129	2163	279027	509	0.182	93	0.043	34	0.016	0.673	0.327	89312	40883	50182	98141	0	0	0	0	0	0	0	0	0	0	0	3	0	506	0
54597060.trnHGUG.54597061.psbA.trm.aln	129	339	43731	15465	35.364	60	0.177	35	0.103	0.711	0.289	12489	4349	3581	7847	0	0	0	0	0	0	0	0	0	0	0	0	0	15465	0
54597113.petA.54597114.psbJ.trm.aln	129	687	88623	478	0.539	67	0.098	35	0.051	0.68	0.32	29631	12454	15780	30280	0	0	0	0	0	0	0	0	0	0	0	0	0	478	0
54597063.matK.trm.aln	129	1512	195048	984	0.504	85	0.056	36	0.024	0.67	0.33	71720	32494	31541	58309	0	0	0	0	0	0	0	0	0	0	0	0	0	984	0
54597132.petB.trm.aln	129	1395	179955	1068	0.593	76	0.054	37	0.027	0.639	0.361	51800	28008	36512	62567	0	0	0	0	0	0	0	0	0	0	0	0	0	1068	0
54597173.ndhF.trm.aln	128	2226	284928	240	0.084	88	0.04	38	0.017	0.68	0.32	79495	41982	49242	113969	0	0	0	0	0	0	0	0	0	0	0	0	0	240	0
54597093.psaB.trm.aln	129	2208	284832	537	0.189	88	0.04	39	0.018	0.598	0.402	97992	61477	52832	71994	0	0	0	0	0	0	0	0	0	0	0	0	0	537	0
54597094.psaA.54597095.ycf3.trm.aln	129	629	81141	3737	4.606	53	0.084	41	0.065	0.69	0.31	26849	13067	10912	26576	0	0	0	0	0	0	0	0	0	0	0	0	0	3737	0
54597076.rpoC1.trm.aln	128	2797	358016	211	0.059	92	0.033	43	0.015	0.628	0.372	116577	59432	73621	108175	0	0	0	0	0	0	0	0	0	0	0	0	0	211	0
54597069.trnCGCA.54597070.petN.trm.aln	129	583	75207	1538	2.045	77	0.132	45	0.077	0.671	0.329	24859	11920	12289	24601	0	0	0	0	0	0	0	0	0	0	0	279	0	1259	0
54597140.rpl16.trm.aln	129	1461	188469	3299	1.75	101	0.069	49	0.034	0.67	0.33	52661	33702	27342	71465	0	0	0	0	0	0	0	0	0	0	0	0	0	3299	0
54597085.trnTGGU.54597086.psbD.trm.aln	129	1212	156348	2812	1.799	89	0.073	50	0.041	0.692	0.308	54749	22681	24603	51503	0	0	0	0	0	0	0	0	0	0	0	308	0	2504	0
54597127.clpP.trm.aln	129	2000	258000	3441	1.334	106	0.053	50	0.025	0.646	0.354	80139	50706	39345	84369	0	0	0	0	0	0	0	0	0	0	0	0	0	3441	0
54597064.rps16.54597065.trnQUUG.trm.aln	129	900	116100	420	0.362	110	0.122	52	0.058	0.721	0.279	42476	16962	15283	40959	0	0	0	0	0	0	0	0	0	0	0	0	0	420	0
54597117.psbE.54597118.petL.trm.aln	129	1198	154542	849	0.549	101	0.084	54	0.045	0.708	0.292	53826	20555	24313	54999	0	0	0	0	0	0	0	0	0	0	0	172	0	677	0
54597172.rpl32.54597173.ndhF.trm.aln	129	1010	130290	2193	1.683	130	0.129	57	0.056	0.76	0.24	47878	15769	14976	49474	0	0	0	0	0	0	0	0	0	0	0	0	0	2193	0
54597077.rpoC2.trm.aln	129	4143	534447	2703	0.506	154	0.037	68	0.016	0.622	0.378	172869	95866	105165	157844	0	0	0	0	0	0	0	0	0	0	0	2352	0	351	0
54597103.ndhC.54597104.trnVUAC.trm.aln	129	1068	137772	8174	5.933	149	0.14	70	0.066	0.716	0.284	43332	16654	20088	49524	0	0	0	0	0	0	0	0	0	0	0	30	0	8144	0
54597063.matK.54597064.rps16.trm.aln	129	1548	199692	6413	3.211	130	0.084	71	0.046	0.696	0.304	74451	29147	29627	60054	0	0	0	0	0	0	0	0	0	0	0	0	0	6413	0
54597062.trnKUUU.trm.aln	129	2652	342108	4047	1.183	179	0.067	83	0.031	0.677	0.323	116688	57240	51940	112193	0	0	0	0	0	0	0	0	0	0	0	0	0	4047	0
54597171.trnLUAG.54597172.rpl32.trm.aln	128	950	121600	46715	38.417	168	0.177	94	0.099	0.744	0.256	27732	9980	9153	28020	0	0	0	0	0	0	0	0	0	0	0	41472	0	5243	0
54597161.ycf1.trm.aln	129	5076	654804	681	0.104	391	0.077	182	0.036	0.711	0.289	257972	91743	97174	207234	0	0	0	0	0	0	0	0	0	0	0	0	0	681	0
mean	128.428	713.269	91805.4	834.592	1.02939	27.9502	0.0444279	12.5373	0.0198408	0.639488	0.360512	28542.5	16639.1	17097.7	28691.5	0	0	0	0	0	0	0	0	0	0	0	273.184	0	561.408	0
median	129	363	46827	33	0.073	12	0.031	6	0.012	0.643	0.357	14857	9018	8126	15576	0	0	0	0	0	0	0	0	0	0	0	0	0	33	0
SD	3.34903	933.727	120031	3671.98	4.0241	42.1268	0.0389944	20.2267	0.0207416	0.0693901	0.0693901	38636.6	22660.2	23517.4	36992.4	0	0	0	0	0	0	0	0	0	0	0	3001.06	0	1571.53	0
Max	129	6405	819840	46715	38.417	391	0.177	182	0.103	0.813	0.548	257972	155560	155560	256450	0	0	0	0	0	0	0	0	0	0	0	41472	0	15465	0
Min	91	93	8463	0	0	0	0	0	0	0.452	0.187	2964	737	1393	2965	0	0	0	0	0	0	0	0	0	0	0	0	0	0	0

## Sheet: summary_gt01cons50
Alignment_name	No_of_taxa	Alignment_length	Total_matrix_cells	Undetermined_characters	Missing_percent	No_variable_sites	Proportion_variable_sites	Parsimony_informative_sites	Proportion_parsimony_informative	AT_content	GC_content	A	C	G	T	K	M	R	Y	S	W	B	V	H	D	X	N	O	-	?
54597060.trnHGUG.54597061.psbA.trm.aln	129	339	43731	15465	35.364	60	0.177	35	0.103	0.711	0.289	12489	4349	3581	7847	0	0	0	0	0	0	0	0	0	0	0	0	0	15465	0
54597061.psbA.54597062.trnKUUU.trm.aln	129	141	18189	342	1.88	4	0.028	0	0	0.686	0.314	6464	2928	2673	5782	0	0	0	0	0	0	0	0	0	0	0	0	0	342	0
54597061.psbA.trm.aln	129	1062	136998	0	0	12	0.011	5	0.005	0.579	0.421	46457	28767	28879	32895	0	0	0	0	0	0	0	0	0	0	0	0	0	0	0
54597062.trnKUUU.trm.aln	129	2652	342108	4047	1.183	179	0.067	83	0.031	0.677	0.323	116688	57240	51940	112193	0	0	0	0	0	0	0	0	0	0	0	0	0	4047	0
54597063.matK.54597064.rps16.trm.aln	129	1548	199692	6413	3.211	130	0.084	71	0.046	0.696	0.304	74451	29147	29627	60054	0	0	0	0	0	0	0	0	0	0	0	0	0	6413	0
54597063.matK.trm.aln	129	1512	195048	984	0.504	85	0.056	36	0.024	0.67	0.33	71720	32494	31541	58309	0	0	0	0	0	0	0	0	0	0	0	0	0	984	0
54597064.rps16.54597065.trnQUUG.trm.aln	129	900	116100	420	0.362	110	0.122	52	0.058	0.721	0.279	42476	16962	15283	40959	0	0	0	0	0	0	0	0	0	0	0	0	0	420	0
54597064.rps16.trm.aln	129	1132	146028	2711	1.856	73	0.064	29	0.026	0.659	0.341	45849	26244	22597	48627	0	0	0	0	0	0	0	0	0	0	0	0	0	2711	0
54597065.trnQUUG.54597066.psbK.trm.aln	129	330	42570	51	0.12	15	0.045	5	0.015	0.726	0.274	14431	5559	6061	16468	0	0	0	0	0	0	0	0	0	0	0	0	0	51	0
54597066.psbK.54597067.psbI.trm.aln	129	393	50697	21	0.041	20	0.051	8	0.02	0.692	0.308	15600	7975	7615	19486	0	0	0	0	0	0	0	0	0	0	0	0	0	21	0
54597066.psbK.trm.aln	128	180	23040	0	0	3	0.017	0	0	0.628	0.372	4479	4864	3713	9984	0	0	0	0	0	0	0	0	0	0	0	0	0	0	0
54597067.psbI.54597068.trnSGCU.trm.aln	129	114	14706	33	0.224	13	0.114	9	0.079	0.756	0.244	6621	1441	2132	4479	0	0	0	0	0	0	0	0	0	0	0	0	0	33	0
54597067.psbI.trm.aln	129	111	14319	0	0	0	0	0	0	0.649	0.351	3741	2967	2064	5547	0	0	0	0	0	0	0	0	0	0	0	0	0	0	0
54597068.trnSGCU.54597069.trnCGCA.trm.aln	129	717	92493	528	0.571	74	0.103	25	0.035	0.713	0.287	34147	12700	13724	31394	0	0	0	0	0	0	0	0	0	0	0	69	0	459	0
54597069.trnCGCA.54597070.petN.trm.aln	129	583	75207	1538	2.045	77	0.132	45	0.077	0.671	0.329	24859	11920	12289	24601	0	0	0	0	0	0	0	0	0	0	0	279	0	1259	0
54597070.petN.54597071.psbM.trm.aln	129	534	68886	168	0.244	39	0.073	19	0.036	0.732	0.268	26083	9138	9247	24250	0	0	0	0	0	0	0	0	0	0	0	3	0	165	0
54597071.psbM.54597072.trnDGUC.trm.aln	129	674	86946	1799	2.069	64	0.095	32	0.047	0.658	0.342	27945	16327	12812	28063	0	0	0	0	0	0	0	0	0	0	0	0	0	1799	0
54597071.psbM.trm.aln	129	105	13545	0	0	5	0.048	0	0	0.733	0.267	5416	1550	2065	4514	0	0	0	0	0	0	0	0	0	0	0	0	0	0	0
54597072.trnDGUC.54597073.trnYGUA.trm.aln	101	129	13029	375	2.878	4	0.031	2	0.016	0.686	0.314	4204	1255	2722	4473	0	0	0	0	0	0	0	0	0	0	0	0	0	375	0
54597073.trnYGUA.54597074.trnEUUC.trm.aln	128	198	25344	315	1.243	10	0.051	6	0.03	0.675	0.325	9042	4983	3147	7857	0	0	0	0	0	0	0	0	0	0	0	0	0	315	0
54597074.trnEUUC.54597075.rpoB.trm.aln	128	738	94464	1062	1.124	45	0.061	29	0.039	0.688	0.312	32601	14236	14899	31666	0	0	0	0	0	0	0	0	0	0	0	0	0	1062	0
54597075.rpoB.trm.aln	129	3183	410607	2877	0.701	71	0.022	30	0.009	0.62	0.38	131400	65728	89154	121448	0	0	0	0	0	0	0	0	0	0	0	0	0	2877	0
54597076.rpoC1.54597077.rpoC2.trm.aln	128	105	13440	0	0	4	0.038	2	0.019	0.629	0.371	4741	2817	2177	3705	0	0	0	0	0	0	0	0	0	0	0	0	0	0	0
54597076.rpoC1.trm.aln	128	2797	358016	211	0.059	92	0.033	43	0.015	0.628	0.372	116577	59432	73621	108175	0	0	0	0	0	0	0	0	0	0	0	0	0	211	0
54597077.rpoC2.54597078.rps2.trm.aln	129	171	22059	227	1.029	19	0.111	9	0.053	0.632	0.368	7532	3031	5004	6265	0	0	0	0	0	0	0	0	0	0	0	0	0	227	0
54597077.rpoC2.trm.aln	129	4143	534447	2703	0.506	154	0.037	68	0.016	0.622	0.378	172869	95866	105165	157844	0	0	0	0	0	0	0	0	0	0	0	2352	0	351	0
54597078.rps2.54597079.atpI.trm.aln	129	213	27477	9	0.033	8	0.038	2	0.009	0.745	0.255	10939	2840	4149	9540	0	0	0	0	0	0	0	0	0	0	0	0	0	9	0
54597078.rps2.trm.aln	129	711	91719	36	0.039	19	0.027	6	0.008	0.633	0.367	31490	14593	19052	26548	0	0	0	0	0	0	0	0	0	0	0	0	0	36	0
54597079.atpI.54597080.atpH.trm.aln	129	1137	146673	3798	2.589	67	0.059	26	0.023	0.693	0.307	53869	18176	25691	45139	0	0	0	0	0	0	0	0	0	0	0	0	0	3798	0
54597079.atpI.trm.aln	129	744	95976	0	0	21	0.028	12	0.016	0.61	0.39	24766	18841	18567	33802	0	0	0	0	0	0	0	0	0	0	0	0	0	0	0
54597080.atpH.54597081.atpF.trm.aln	129	357	46053	249	0.541	22	0.062	12	0.034	0.677	0.323	14906	6422	8373	16103	0	0	0	0	0	0	0	0	0	0	0	0	0	249	0
54597080.atpH.trm.aln	129	246	31734	0	0	3	0.012	2	0.008	0.55	0.45	6726	5805	8496	10707	0	0	0	0	0	0	0	0	0	0	0	0	0	0	0
54597081.atpF.trm.aln	129	1242	160218	393	0.245	57	0.046	25	0.02	0.657	0.343	55426	23082	31734	49583	0	0	0	0	0	0	0	0	0	0	0	0	0	393	0
54597082.atpA.54597083.trnRUCU.trm.aln	123	123	15129	1563	10.331	8	0.065	5	0.041	0.759	0.241	5732	1833	1393	4608	0	0	0	0	0	0	0	0	0	0	0	0	0	1563	0
54597082.atpA.trm.aln	129	1527	196983	0	0	35	0.023	15	0.01	0.595	0.405	60439	37391	42384	56769	0	0	0	0	0	0	0	0	0	0	0	0	0	0	0
54597083.trnRUCU.54597084.trnGUCC.trm.aln	129	156	20124	1014	5.039	22	0.141	14	0.09	0.813	0.187	7035	1030	2546	8499	0	0	0	0	0	0	0	0	0	0	0	0	0	1014	0
54597084.trnGUCC.54597085.trnTGGU.trm.aln	129	174	22446	164	0.731	22	0.126	6	0.034	0.705	0.295	7373	3246	3328	8335	0	0	0	0	0	0	0	0	0	0	0	0	0	164	0
54597084.trnGUCC.trm.aln	129	792	102168	66	0.065	26	0.033	14	0.018	0.672	0.328	33694	17942	15539	34927	0	0	0	0	0	0	0	0	0	0	0	0	0	66	0
54597085.trnTGGU.54597086.psbD.trm.aln	129	1212	156348	2812	1.799	89	0.073	50	0.041	0.692	0.308	54749	22681	24603	51503	0	0	0	0	0	0	0	0	0	0	0	308	0	2504	0
54597086.psbD.trm.aln	129	1062	136998	0	0	21	0.02	10	0.009	0.58	0.42	30304	27074	30443	49177	0	0	0	0	0	0	0	0	0	0	0	0	0	0	0
54597087.psbC.54597088.trnSUGA.trm.aln	129	216	27864	392	1.407	19	0.088	7	0.032	0.635	0.365	9028	5254	4770	8420	0	0	0	0	0	0	0	0	0	0	0	0	0	392	0
54597087.psbC.trm.aln	129	1422	183438	0	0	18	0.013	11	0.008	0.562	0.438	43499	35191	45134	59614	0	0	0	0	0	0	0	0	0	0	0	0	0	0	0
54597088.trnSUGA.54597089.psbZ.trm.aln	129	348	44892	300	0.668	18	0.052	8	0.023	0.662	0.338	15185	6958	8126	14323	0	0	0	0	0	0	0	0	0	0	0	0	0	300	0
54597089.psbZ.54597090.trnGUCC.trm.aln	129	309	39861	360	0.903	30	0.097	16	0.052	0.69	0.31	16488	6358	5890	10765	0	0	0	0	0	0	0	0	0	0	0	0	0	360	0
54597089.psbZ.trm.aln	129	189	24381	0	0	3	0.016	1	0.005	0.619	0.381	4645	4648	4638	10450	0	0	0	0	0	0	0	0	0	0	0	0	0	0	0
54597091.trnfMCAU.54597092.rps14.trm.aln	128	153	19584	183	0.934	5	0.033	4	0.026	0.646	0.354	7838	3176	3687	4700	0	0	0	0	0	0	0	0	0	0	0	0	0	183	0
54597092.rps14.54597093.psaB.trm.aln	129	132	17028	0	0	3	0.023	1	0.008	0.674	0.326	6837	2580	2968	4643	0	0	0	0	0	0	0	0	0	0	0	0	0	0	0
54597092.rps14.trm.aln	129	303	39087	0	0	7	0.023	1	0.003	0.574	0.426	9032	9417	7223	13415	0	0	0	0	0	0	0	0	0	0	0	0	0	0	0
54597093.psaB.trm.aln	129	2208	284832	537	0.189	88	0.04	39	0.018	0.598	0.402	97992	61477	52832	71994	0	0	0	0	0	0	0	0	0	0	0	0	0	537	0
54597094.psaA.54597095.ycf3.trm.aln	129	629	81141	3737	4.606	53	0.084	41	0.065	0.69	0.31	26849	13067	10912	26576	0	0	0	0	0	0	0	0	0	0	0	0	0	3737	0
54597094.psaA.trm.aln	129	2253	290637	12	0.004	38	0.017	16	0.007	0.571	0.429	92241	65893	58700	73791	0	0	0	0	0	0	0	0	0	0	0	0	0	12	0
54597095.ycf3.54597096.trnSGGA.trm.aln	129	486	62694	30500	48.649	74	0.152	25	0.051	0.698	0.302	12919	5506	4210	9559	0	0	0	0	0	0	0	0	0	0	0	940	0	29560	0
54597095.ycf3.trm.aln	129	1944	250776	150	0.06	56	0.029	20	0.01	0.637	0.363	73760	49501	41379	85986	0	0	0	0	0	0	0	0	0	0	0	0	0	150	0
54597096.trnSGGA.54597097.rps4.trm.aln	128	294	37632	229	0.609	23	0.078	13	0.044	0.648	0.352	12645	7628	5534	11596	0	0	0	0	0	0	0	0	0	0	0	0	0	229	0
54597097.rps4.54597098.trnTUGU.trm.aln	128	339	43392	636	1.466	31	0.091	16	0.047	0.774	0.226	19305	4248	5417	13786	0	0	0	0	0	0	0	0	0	0	0	0	0	636	0
54597097.rps4.trm.aln	128	606	77568	0	0	8	0.013	3	0.005	0.6	0.4	21416	15479	15576	25097	0	0	0	0	0	0	0	0	0	0	0	0	0	0	0
54597098.trnTUGU.54597099.trnLUAA.trm.aln	129	525	67725	1261	1.862	69	0.131	33	0.063	0.697	0.303	27811	9489	10688	18476	0	0	0	0	0	0	0	0	0	0	0	0	0	1261	0
54597099.trnLUAA.54597100.trnFGAA.trm.aln	128	354	45312	9	0.02	30	0.085	8	0.023	0.635	0.365	13592	8932	7625	15154	0	0	0	0	0	0	0	0	0	0	0	0	0	9	0
54597099.trnLUAA.trm.aln	129	507	65403	87	0.133	14	0.028	6	0.012	0.637	0.363	25258	10555	13144	16359	0	0	0	0	0	0	0	0	0	0	0	0	0	87	0
54597100.trnFGAA.54597101.ndhJ.trm.aln	129	703	90687	10727	11.829	59	0.084	32	0.046	0.727	0.273	27974	11941	9873	30172	0	0	0	0	0	0	0	0	0	0	0	9495	0	1232	0
54597101.ndhJ.54597102.ndhK.trm.aln	129	102	13158	5	0.038	4	0.039	2	0.02	0.657	0.343	2964	2443	2072	5674	0	0	0	0	0	0	0	0	0	0	0	0	0	5	0
54597101.ndhJ.trm.aln	129	477	61533	0	0	11	0.023	4	0.008	0.606	0.394	19871	14322	9926	17414	0	0	0	0	0	0	0	0	0	0	0	0	0	0	0
54597102.ndhK.trm.aln	129	678	87462	0	0	13	0.019	3	0.004	0.617	0.383	26828	15592	17940	27102	0	0	0	0	0	0	0	0	0	0	0	0	0	0	0
54597103.ndhC.54597104.trnVUAC.trm.aln	129	1068	137772	8174	5.933	149	0.14	70	0.066	0.716	0.284	43332	16654	20088	49524	0	0	0	0	0	0	0	0	0	0	0	30	0	8144	0
54597103.ndhC.trm.aln	129	363	46827	0	0	9	0.025	4	0.011	0.661	0.339	19733	10036	5812	11246	0	0	0	0	0	0	0	0	0	0	0	0	0	0	0
54597104.trnVUAC.54597105.trnMCAU.trm.aln	128	174	22272	51	0.229	6	0.034	3	0.017	0.719	0.281	6786	2676	3561	9198	0	0	0	0	0	0	0	0	0	0	0	0	0	51	0
54597104.trnVUAC.trm.aln	129	651	83979	399	0.475	25	0.038	9	0.014	0.604	0.396	24960	17284	15787	25549	0	0	0	0	0	0	0	0	0	0	0	0	0	399	0
54597105.trnMCAU.54597106.atpE.trm.aln	129	192	24768	165	0.666	26	0.135	7	0.036	0.714	0.286	7657	3467	3584	9895	0	0	0	0	0	0	0	0	0	0	0	0	0	165	0
54597106.atpE.trm.aln	129	402	51858	0	0	10	0.025	3	0.007	0.604	0.396	13921	11864	8656	17417	0	0	0	0	0	0	0	0	0	0	0	0	0	0	0
54597107.atpB.54597108.rbcL.trm.aln	129	717	92493	213	0.23	39	0.054	18	0.025	0.696	0.304	30979	14235	13802	33264	0	0	0	0	0	0	0	0	0	0	0	0	0	213	0
54597107.atpB.trm.aln	129	1479	190791	0	0	41	0.028	9	0.006	0.578	0.422	53807	43998	36429	56557	0	0	0	0	0	0	0	0	0	0	0	0	0	0	0
54597108.rbcL.54597109.accD.trm.aln	129	450	58050	995	1.714	28	0.062	9	0.02	0.714	0.286	19020	9105	7192	21738	0	0	0	0	0	0	0	0	0	0	0	15	0	980	0
54597108.rbcL.trm.aln	129	1458	188082	24	0.013	52	0.036	21	0.014	0.562	0.438	52973	36280	46024	52781	0	0	0	0	0	0	0	0	0	0	0	0	0	24	0
54597109.accD.54597110.psaI.trm.aln	128	480	61440	448	0.729	49	0.102	11	0.023	0.783	0.217	26011	6660	6546	21775	0	0	0	0	0	0	0	0	0	0	0	21	0	427	0
54597109.accD.trm.aln	128	1488	190464	105	0.055	45	0.03	17	0.011	0.64	0.36	61324	29492	39112	60431	0	0	0	0	0	0	0	0	0	0	0	0	0	105	0
54597110.psaI.54597111.ycf4.trm.aln	128	348	44544	117	0.263	14	0.04	6	0.017	0.65	0.35	15196	7698	7856	13677	0	0	0	0	0	0	0	0	0	0	0	0	0	117	0
54597110.psaI.trm.aln	128	111	14208	0	0	3	0.027	0	0	0.631	0.369	3329	2945	2304	5630	0	0	0	0	0	0	0	0	0	0	0	0	0	0	0
54597111.ycf4.54597112.cemA.trm.aln	128	255	32640	246	0.754	24	0.094	9	0.035	0.694	0.306	14158	4794	5102	8340	0	0	0	0	0	0	0	0	0	0	0	0	0	246	0
54597111.ycf4.trm.aln	129	555	71595	0	0	18	0.032	6	0.011	0.617	0.383	18997	10965	16459	25174	0	0	0	0	0	0	0	0	0	0	0	0	0	0	0
54597112.cemA.54597113.petA.trm.aln	129	234	30186	0	0	18	0.077	8	0.034	0.688	0.312	10445	5687	3716	10338	0	0	0	0	0	0	0	0	0	0	0	0	0	0	0
54597112.cemA.trm.aln	129	690	89010	267	0.3	18	0.026	11	0.016	0.669	0.331	27717	15223	14168	31635	0	0	0	0	0	0	0	0	0	0	0	0	0	267	0
54597113.petA.54597114.psbJ.trm.aln	129	687	88623	478	0.539	67	0.098	35	0.051	0.68	0.32	29631	12454	15780	30280	0	0	0	0	0	0	0	0	0	0	0	0	0	478	0
54597113.petA.trm.aln	129	963	124227	0	0	42	0.044	19	0.02	0.598	0.402	37932	24302	25573	36420	0	0	0	0	0	0	0	0	0	0	0	0	0	0	0
54597114.psbJ.54597115.psbL.trm.aln	129	147	18963	0	0	4	0.027	2	0.014	0.634	0.366	5701	3869	3072	6321	0	0	0	0	0	0	0	0	0	0	0	0	0	0	0
54597114.psbJ.trm.aln	129	123	15867	0	0	1	0.008	1	0.008	0.584	0.416	6177	4014	2580	3096	0	0	0	0	0	0	0	0	0	0	0	0	0	0	0
54597115.psbL.trm.aln	129	117	15093	3	0.02	2	0.017	1	0.009	0.667	0.333	5545	2062	2968	4515	0	0	0	0	0	0	0	0	0	0	0	0	0	3	0
54597116.psbF.trm.aln	129	120	15480	0	0	1	0.008	0	0	0.575	0.425	4903	3096	3482	3999	0	0	0	0	0	0	0	0	0	0	0	0	0	0	0
54597117.psbE.54597118.petL.trm.aln	129	1198	154542	849	0.549	101	0.084	54	0.045	0.708	0.292	53826	20555	24313	54999	0	0	0	0	0	0	0	0	0	0	0	172	0	677	0
54597117.psbE.trm.aln	129	252	32508	0	0	3	0.012	2	0.008	0.587	0.413	10966	6838	6578	8126	0	0	0	0	0	0	0	0	0	0	0	0	0	0	0
54597118.petL.54597119.petG.trm.aln	129	162	20898	84	0.402	9	0.056	5	0.031	0.706	0.294	6465	3439	2691	8219	0	0	0	0	0	0	0	0	0	0	0	0	0	84	0
54597119.petG.54597120.trnWCCA.trm.aln	128	117	14976	12	0.08	5	0.043	1	0.009	0.658	0.342	4092	2934	2179	5759	0	0	0	0	0	0	0	0	0	0	0	0	0	12	0
54597120.trnWCCA.54597121.trnPUGG.trm.aln	129	159	20511	78	0.38	13	0.082	5	0.031	0.654	0.346	7722	3858	3220	5633	0	0	0	0	0	0	0	0	0	0	0	0	0	78	0
54597121.trnPUGG.54597122.psaJ.trm.aln	129	306	39474	3	0.008	15	0.049	6	0.02	0.704	0.296	12277	5402	6289	15503	0	0	0	0	0	0	0	0	0	0	0	0	0	3	0
54597122.psaJ.54597123.rpl33.trm.aln	129	420	54180	33	0.061	27	0.064	10	0.024	0.681	0.319	19084	7224	10043	17796	0	0	0	0	0	0	0	0	0	0	0	0	0	33	0
54597122.psaJ.trm.aln	129	135	17415	0	0	4	0.03	0	0	0.6	0.4	3742	3483	3481	6709	0	0	0	0	0	0	0	0	0	0	0	0	0	0	0
54597123.rpl33.54597124.rps18.trm.aln	129	177	22833	60	0.263	6	0.034	2	0.011	0.734	0.266	9901	3353	2686	6833	0	0	0	0	0	0	0	0	0	0	0	0	0	60	0
54597123.rpl33.trm.aln	129	201	25929	0	0	7	0.035	3	0.015	0.608	0.392	8909	4242	5927	6851	0	0	0	0	0	0	0	0	0	0	0	0	0	0	0
54597124.rps18.54597125.rpl20.trm.aln	129	258	33282	3	0.009	36	0.14	26	0.101	0.674	0.326	9966	5584	5272	12457	0	0	0	0	0	0	0	0	0	0	0	0	0	3	0
54597124.rps18.trm.aln	129	306	39474	0	0	5	0.016	1	0.003	0.634	0.366	13675	7101	7353	11345	0	0	0	0	0	0	0	0	0	0	0	0	0	0	0
54597125.rpl20.54597126.rps12.trm.aln	129	726	93654	24	0.026	22	0.03	12	0.017	0.662	0.338	27376	17686	14010	34558	0	0	0	0	0	0	0	0	0	0	0	0	0	24	0
54597125.rpl20.trm.aln	129	381	49149	0	0	11	0.029	5	0.013	0.633	0.367	14059	10579	7462	17049	0	0	0	0	0	0	0	0	0	0	0	0	0	0	0
54597126.rps12_2.trm.aln	129	792	102168	0	0	10	0.013	5	0.006	0.602	0.398	33403	19069	21536	28160	0	0	0	0	0	0	0	0	0	0	0	0	0	0	0
54597126.rps12.trm.aln	129	114	14706	0	0	1	0.009	1	0.009	0.553	0.447	2976	3096	3483	5151	0	0	0	0	0	0	0	0	0	0	0	0	0	0	0
54597127.clpP.54597128.psbB.trm.aln	129	450	58050	242	0.417	24	0.053	14	0.031	0.701	0.299	21686	8936	8335	18851	0	0	0	0	0	0	0	0	0	0	0	0	0	242	0
54597127.clpP.trm.aln	129	2000	258000	3441	1.334	106	0.053	50	0.025	0.646	0.354	80139	50706	39345	84369	0	0	0	0	0	0	0	0	0	0	0	0	0	3441	0
54597128.psbB.54597129.psbT.trm.aln	129	186	23994	168	0.7	10	0.054	3	0.016	0.663	0.337	6530	4323	3703	9270	0	0	0	0	0	0	0	0	0	0	0	0	0	168	0
54597128.psbB.trm.aln	129	1527	196983	0	0	32	0.021	12	0.008	0.566	0.434	46340	34142	51440	65061	0	0	0	0	0	0	0	0	0	0	0	0	0	0	0
54597129.psbT.trm.aln	129	102	13158	0	0	4	0.039	2	0.02	0.679	0.321	4261	2410	1804	4683	0	0	0	0	0	0	0	0	0	0	0	0	0	0	0
54597130.psbN.54597131.psbH.trm.aln	129	102	13158	0	0	2	0.02	0	0	0.735	0.265	5159	1418	2065	4516	0	0	0	0	0	0	0	0	0	0	0	0	0	0	0
54597130.psbN.trm.aln	129	132	17028	0	0	1	0.008	1	0.008	0.583	0.417	5157	3354	3744	4773	0	0	0	0	0	0	0	0	0	0	0	0	0	0	0
54597131.psbH.54597132.petB.trm.aln	129	123	15867	0	0	9	0.073	2	0.016	0.643	0.357	4135	2964	2702	6066	0	0	0	0	0	0	0	0	0	0	0	0	0	0	0
54597131.psbH.trm.aln	129	222	28638	0	0	8	0.036	2	0.009	0.608	0.392	7740	4514	6707	9677	0	0	0	0	0	0	0	0	0	0	0	0	0	0	0
54597132.petB.54597133.petD.trm.aln	129	186	23994	1617	6.739	11	0.059	9	0.048	0.699	0.301	7386	2558	4174	8259	0	0	0	0	0	0	0	0	0	0	0	0	0	1617	0
54597132.petB.trm.aln	129	1395	179955	1068	0.593	76	0.054	37	0.027	0.639	0.361	51800	28008	36512	62567	0	0	0	0	0	0	0	0	0	0	0	0	0	1068	0
54597133.petD.54597134.rpoA.trm.aln	128	189	24192	21	0.087	10	0.053	7	0.037	0.714	0.286	8681	3822	3074	8594	0	0	0	0	0	0	0	0	0	0	0	0	0	21	0
54597133.petD.trm.aln	129	1158	149382	0	0	50	0.043	16	0.014	0.628	0.372	43438	26570	29049	50325	0	0	0	0	0	0	0	0	0	0	0	0	0	0	0
54597134.rpoA.trm.aln	129	1008	130032	12	0.009	34	0.034	12	0.012	0.65	0.35	38312	23294	22195	46219	0	0	0	0	0	0	0	0	0	0	0	0	0	12	0
54597135.rps11.54597136.rpl36.trm.aln	129	99	12771	9	0.07	9	0.091	4	0.04	0.718	0.282	4000	1923	1670	5169	0	0	0	0	0	0	0	0	0	0	0	0	0	9	0
54597135.rps11.trm.aln	129	411	53019	0	0	8	0.019	0	0	0.54	0.46	12898	13805	10582	15734	0	0	0	0	0	0	0	0	0	0	0	0	0	0	0
54597136.rpl36.trm.aln	129	114	14706	0	0	1	0.009	0	0	0.649	0.351	3613	3095	2064	5934	0	0	0	0	0	0	0	0	0	0	0	0	0	0	0
54597137.infA.54597138.rps8.trm.aln	129	120	15480	6	0.039	5	0.042	2	0.017	0.627	0.373	5187	3351	2421	4515	0	0	0	0	0	0	0	0	0	0	0	0	0	6	0
54597138.rps8.trm.aln	129	405	52245	0	0	7	0.017	3	0.007	0.642	0.358	15112	11352	7330	18451	0	0	0	0	0	0	0	0	0	0	0	0	0	0	0
54597139.rpl14.54597140.rpl16.trm.aln	129	114	14706	222	1.51	18	0.158	9	0.079	0.769	0.231	5345	1806	1540	5793	0	0	0	0	0	0	0	0	0	0	0	0	0	222	0
54597139.rpl14.trm.aln	129	369	47601	0	0	7	0.019	2	0.005	0.607	0.393	13414	10836	7858	15493	0	0	0	0	0	0	0	0	0	0	0	0	0	0	0
54597140.rpl16.54597141.rps3.trm.aln	129	150	19350	75	0.388	12	0.08	3	0.02	0.771	0.229	6941	1803	2604	7927	0	0	0	0	0	0	0	0	0	0	0	0	0	75	0
54597140.rpl16.trm.aln	129	1461	188469	3299	1.75	101	0.069	49	0.034	0.67	0.33	52661	33702	27342	71465	0	0	0	0	0	0	0	0	0	0	0	0	0	3299	0
54597141.rps3.trm.aln	129	657	84753	0	0	27	0.041	12	0.018	0.65	0.35	21556	16024	13613	33560	0	0	0	0	0	0	0	0	0	0	0	0	0	0	0
54597142.rpl22.trm.aln	129	468	60372	6	0.01	22	0.047	13	0.028	0.646	0.354	16408	11840	9510	22608	0	0	0	0	0	0	0	0	0	0	0	0	0	6	0
54597143.rps19.trm.aln	129	279	35991	0	0	5	0.018	2	0.007	0.667	0.333	9401	5820	6191	14579	0	0	0	0	0	0	0	0	0	0	0	0	0	0	0
54597144.rpl2.trm.aln	129	1488	191952	18	0.009	11	0.007	5	0.003	0.588	0.412	47647	44732	34399	65156	0	0	0	0	0	0	0	0	0	0	0	0	0	18	0
54597145.rpl23.54597146.trnICAU.trm.aln	128	165	21120	0	0	2	0.012	1	0.006	0.667	0.333	6656	3334	3713	7417	0	0	0	0	0	0	0	0	0	0	0	0	0	0	0
54597145.rpl23.trm.aln	129	282	36378	0	0	3	0.011	0	0	0.603	0.397	9418	8386	6061	12513	0	0	0	0	0	0	0	0	0	0	0	0	0	0	0
54597147.ycf2.54597148.trnLCAA.trm.aln	128	405	51840	0	0	9	0.022	4	0.01	0.536	0.464	12931	11252	12800	14857	0	0	0	0	0	0	0	0	0	0	0	0	0	0	0
54597147.ycf2.trm.aln	128	6405	819840	2124	0.259	58	0.009	20	0.003	0.623	0.377	256451	152300	155560	253405	0	0	0	0	0	0	0	0	0	0	0	0	0	2124	0
54597148.trnLCAA.54597149.ndhB.trm.aln	128	561	71808	54	0.075	7	0.012	3	0.005	0.635	0.365	24703	12401	13782	20868	0	0	0	0	0	0	0	0	0	0	0	0	0	54	0
54597149.ndhB.54597150.rps7.trm.aln	129	294	37926	45	0.119	8	0.027	3	0.01	0.667	0.333	9673	6823	5797	15588	0	0	0	0	0	0	0	0	0	0	0	0	0	45	0
54597149.ndhB.trm.aln	128	2202	281856	0	0	15	0.007	6	0.003	0.62	0.38	93195	52859	54311	81491	0	0	0	0	0	0	0	0	0	0	0	0	0	0	0
54597150.rps7.trm.aln	129	468	60372	0	0	3	0.006	1	0.002	0.592	0.408	14578	13153	11480	21161	0	0	0	0	0	0	0	0	0	0	0	0	0	0	0
54597151.ycf15.54597152.trnVGAC.trm.aln	128	678	86784	162	0.187	11	0.016	3	0.004	0.59	0.41	23371	16328	19176	27747	0	0	0	0	0	0	0	0	0	0	0	0	0	162	0
54597151.ycf15.trm.aln	129	192	24768	18	0.073	4	0.021	1	0.005	0.51	0.49	5929	5160	6959	6702	0	0	0	0	0	0	0	0	0	0	0	0	0	18	0
54597152.trnVGAC.54597153.rrn16.trm.aln	129	225	29025	45	0.155	1	0.004	1	0.004	0.538	0.462	8370	5149	8247	7214	0	0	0	0	0	0	0	0	0	0	0	0	0	45	0
54597153.rrn16.54597154.trnIGAU.trm.aln	129	291	37539	0	0	0	0	0	0	0.495	0.505	8772	7998	10965	9804	0	0	0	0	0	0	0	0	0	0	0	0	0	0	0
54597154.trnIGAU.trm.aln	129	852	109908	18	0.016	6	0.007	2	0.002	0.498	0.502	25926	25277	29919	28768	0	0	0	0	0	0	0	0	0	0	0	0	0	18	0
54597155.trnAUGC.54597156.rrn23.trm.aln	129	153	19737	0	0	2	0.013	1	0.007	0.595	0.405	5805	4134	3871	5927	0	0	0	0	0	0	0	0	0	0	0	0	0	0	0
54597155.trnAUGC.trm.aln	129	885	114165	3	0.003	5	0.006	1	0.001	0.486	0.514	27994	25011	33666	27491	0	0	0	0	0	0	0	0	0	0	0	3	0	0	0
54597156.rrn23.trm.aln	129	2811	362619	39	0.011	5	0.002	0	0	0.453	0.547	96867	84872	113510	67331	0	0	0	0	0	0	0	0	0	0	0	0	0	39	0
54597157.rrn4.5.54597158.rrn5.trm.aln	129	243	31347	18	0.057	5	0.021	2	0.008	0.551	0.449	7748	9018	5023	9540	0	0	0	0	0	0	0	0	0	0	0	3	0	15	0
54597157.rrn4.5.trm.aln	129	102	13158	0	0	1	0.01	1	0.01	0.51	0.49	3741	2451	4001	2965	0	0	0	0	0	0	0	0	0	0	0	0	0	0	0
54597158.rrn5.54597159.trnRACG.trm.aln	129	246	31734	303	0.955	13	0.053	6	0.024	0.572	0.428	9952	7646	5797	8036	0	0	0	0	0	0	0	0	0	0	0	0	0	303	0
54597158.rrn5.trm.aln	129	120	15480	0	0	0	0	0	0	0.475	0.525	3999	3741	4386	3354	0	0	0	0	0	0	0	0	0	0	0	0	0	0	0
54597159.trnRACG.54597160.trnNGUU.trm.aln	129	468	60372	301	0.499	8	0.017	3	0.006	0.543	0.457	15930	12834	14637	16670	0	0	0	0	0	0	0	0	0	0	0	0	0	301	0
54597160.trnNGUU.54597161.ycf1.trm.aln	128	327	41856	402	0.96	3	0.009	1	0.003	0.626	0.374	11716	9701	5794	14243	0	0	0	0	0	0	0	0	0	0	0	0	0	402	0
54597161.ycf1.54597162.rps15.trm.aln	129	297	38313	1071	2.795	31	0.104	13	0.044	0.731	0.269	14453	5242	4771	12776	0	0	0	0	0	0	0	0	0	0	0	0	0	1071	0
54597161.ycf1.trm.aln	129	5076	654804	681	0.104	391	0.077	182	0.036	0.711	0.289	257972	91743	97174	207234	0	0	0	0	0	0	0	0	0	0	0	0	0	681	0
54597162.rps15.trm.aln	129	279	35991	0	0	9	0.032	3	0.011	0.667	0.333	14717	5030	6948	9296	0	0	0	0	0	0	0	0	0	0	0	0	0	0	0
54597163.ndhH.trm.aln	129	1182	152478	0	0	27	0.023	8	0.007	0.623	0.377	47961	22799	34722	46996	0	0	0	0	0	0	0	0	0	0	0	0	0	0	0
54597164.ndhA.trm.aln	129	2163	279027	509	0.182	93	0.043	34	0.016	0.673	0.327	89312	40883	50182	98141	0	0	0	0	0	0	0	0	0	0	0	3	0	506	0
54597165.ndhI.54597166.ndhG.trm.aln	128	291	37248	699	1.877	24	0.082	9	0.031	0.776	0.224	12777	3853	4343	15576	0	0	0	0	0	0	0	0	0	0	0	0	0	699	0
54597165.ndhI.trm.aln	128	501	64128	0	0	11	0.022	6	0.012	0.656	0.344	20087	10192	11891	21958	0	0	0	0	0	0	0	0	0	0	0	0	0	0	0
54597166.ndhG.54597167.ndhE.trm.aln	128	198	25344	33	0.13	22	0.111	8	0.04	0.707	0.293	7418	3680	3724	10489	0	0	0	0	0	0	0	0	0	0	0	0	0	33	0
54597166.ndhG.trm.aln	129	531	68499	0	0	9	0.017	3	0.006	0.645	0.355	17288	11562	12769	26880	0	0	0	0	0	0	0	0	0	0	0	0	0	0	0
54597167.ndhE.54597168.psaC.trm.aln	129	219	28251	39	0.138	19	0.087	7	0.032	0.721	0.279	11204	4253	3618	9137	0	0	0	0	0	0	0	0	0	0	0	0	0	39	0
54597167.ndhE.trm.aln	128	306	39168	39	0.1	6	0.02	3	0.01	0.683	0.317	11011	5367	7021	15730	0	0	0	0	0	0	0	0	0	0	0	0	0	39	0
54597168.psaC.54597169.ndhD.trm.aln	127	114	14478	33	0.228	11	0.096	5	0.044	0.623	0.377	3494	3291	2158	5502	0	0	0	0	0	0	0	0	0	0	0	0	0	33	0
54597168.psaC.trm.aln	129	246	31734	0	0	7	0.028	2	0.008	0.561	0.439	9035	6188	7734	8777	0	0	0	0	0	0	0	0	0	0	0	0	0	0	0
54597169.ndhD.54597170.ccsA.trm.aln	128	180	23040	400	1.736	24	0.133	13	0.072	0.697	0.303	8109	3573	3292	7666	0	0	0	0	0	0	0	0	0	0	0	0	0	400	0
54597169.ndhD.trm.aln	129	1503	193887	39	0.02	51	0.034	24	0.016	0.643	0.357	53245	34726	34488	71389	0	0	0	0	0	0	0	0	0	0	0	0	0	39	0
54597170.ccsA.54597171.trnLUAG.trm.aln	91	93	8463	0	0	7	0.075	4	0.043	0.741	0.259	3087	737	1456	3183	0	0	0	0	0	0	0	0	0	0	0	0	0	0	0
54597170.ccsA.trm.aln	129	969	125001	564	0.451	51	0.053	14	0.014	0.685	0.315	45660	20437	18753	39587	0	0	0	0	0	0	0	0	0	0	0	0	0	564	0
54597171.trnLUAG.54597172.rpl32.trm.aln	128	950	121600	46715	38.417	168	0.177	94	0.099	0.744	0.256	27732	9980	9153	28020	0	0	0	0	0	0	0	0	0	0	0	41472	0	5243	0
54597172.rpl32.54597173.ndhF.trm.aln	129	1010	130290	2193	1.683	130	0.129	57	0.056	0.76	0.24	47878	15769	14976	49474	0	0	0	0	0	0	0	0	0	0	0	0	0	2193	0
54597172.rpl32.trm.aln	129	165	21285	39	0.183	3	0.018	2	0.012	0.66	0.34	5794	4122	3101	8229	0	0	0	0	0	0	0	0	0	0	0	0	0	39	0
54597173.ndhF.54597175.trnNGUU.trm.aln	129	906	116874	681	0.583	16	0.018	8	0.009	0.634	0.366	41092	18311	24259	32531	0	0	0	0	0	0	0	0	0	0	0	0	0	681	0
54597173.ndhF.trm.aln	128	2226	284928	240	0.084	88	0.04	38	0.017	0.68	0.32	79495	41982	49242	113969	0	0	0	0	0	0	0	0	0	0	0	0	0	240	0
54597175.trnNGUU.54597176.trnRACG.trm.aln	129	468	60372	522	0.865	13	0.028	9	0.019	0.543	0.457	16647	14590	12762	15851	0	0	0	0	0	0	0	0	0	0	0	0	0	522	0
54597176.trnRACG.54597177.rrn5.trm.aln	129	246	31734	303	0.955	16	0.065	8	0.033	0.572	0.428	8118	5792	7645	9876	0	0	0	0	0	0	0	0	0	0	0	0	0	303	0
54597177.rrn5.54597178.rrn4.5.trm.aln	129	243	31347	15	0.048	3	0.012	2	0.008	0.551	0.449	9412	5154	8890	7876	0	0	0	0	0	0	0	0	0	0	0	0	0	15	0
54597177.rrn5.trm.aln	129	120	15480	33	0.213	0	0	0	0	0.475	0.525	3349	4376	3733	3989	0	0	0	0	0	0	0	0	0	0	0	0	0	33	0
54597178.rrn4.5.trm.aln	129	102	13158	0	0	1	0.01	1	0.01	0.51	0.49	2965	3872	2580	3741	0	0	0	0	0	0	0	0	0	0	0	0	0	0	0
54597179.rrn23.54597180.trnAUGC.trm.aln	129	153	19737	0	0	2	0.013	1	0.007	0.595	0.405	5798	3871	4134	5934	0	0	0	0	0	0	0	0	0	0	0	0	0	0	0
54597179.rrn23.trm.aln	129	2808	362232	3	0.001	5	0.002	0	0	0.452	0.548	67080	113519	84881	96749	0	0	0	0	0	0	0	0	0	0	0	3	0	0	0
54597180.trnAUGC.trm.aln	129	885	114165	0	0	5	0.006	1	0.001	0.486	0.514	27491	33668	25012	27994	0	0	0	0	0	0	0	0	0	0	0	0	0	0	0
54597181.trnIGAU.54597182.rrn16.trm.aln	129	291	37539	63	0.168	0	0	0	0	0.495	0.505	9658	10947	7988	8883	0	0	0	0	0	0	0	0	0	0	0	0	0	63	0
54597181.trnIGAU.trm.aln	129	852	109908	15	0.014	6	0.007	2	0.002	0.499	0.501	28769	29793	25277	26054	0	0	0	0	0	0	0	0	0	0	0	0	0	15	0
54597182.rrn16.54597183.trnVGAC.trm.aln	128	225	28800	36	0.125	1	0.004	0	0	0.538	0.462	7163	8183	5110	8308	0	0	0	0	0	0	0	0	0	0	0	0	0	36	0
54597183.trnVGAC.54597184.ycf15.trm.aln	128	678	86784	162	0.187	10	0.015	3	0.004	0.59	0.41	27747	19048	16467	23360	0	0	0	0	0	0	0	0	0	0	0	0	0	162	0
54597184.ycf15.54597126.rps12.trm.aln	129	966	124614	2573	2.065	19	0.02	8	0.008	0.625	0.375	43727	19972	25802	32540	0	0	0	0	0	0	0	0	0	0	0	0	0	2573	0
54597184.ycf15.trm.aln	128	192	24576	18	0.073	3	0.016	1	0.005	0.51	0.49	6650	6904	5120	5884	0	0	0	0	0	0	0	0	0	0	0	0	0	18	0
54597185.rps7.54597186.ndhB.trm.aln	129	294	37926	45	0.119	8	0.027	3	0.01	0.671	0.329	15603	5668	6808	9802	0	0	0	0	0	0	0	0	0	0	0	0	0	45	0
54597185.rps7.trm.aln	129	468	60372	0	0	3	0.006	1	0.002	0.592	0.408	21161	11480	13153	14578	0	0	0	0	0	0	0	0	0	0	0	0	0	0	0
54597186.ndhB.54597187.trnLCAA.trm.aln	128	561	71808	54	0.075	7	0.012	3	0.005	0.635	0.365	20868	13782	12401	24703	0	0	0	0	0	0	0	0	0	0	0	0	0	54	0
54597186.ndhB.trm.aln	129	2202	284058	669	0.236	28	0.013	6	0.003	0.62	0.38	82044	54604	53003	93738	0	0	0	0	0	0	0	0	0	0	0	669	0	0	0
54597187.trnLCAA.54597188.ycf2.trm.aln	128	405	51840	0	0	9	0.022	4	0.01	0.536	0.464	14857	12800	11252	12931	0	0	0	0	0	0	0	0	0	0	0	0	0	0	0
54597188.ycf2.54597189.trnICAU.trm.aln	128	111	14208	0	0	0	0	0	0	0.676	0.324	4480	2688	1920	5120	0	0	0	0	0	0	0	0	0	0	0	0	0	0	0
54597188.ycf2.trm.aln	128	6405	819840	2127	0.259	58	0.009	20	0.003	0.623	0.377	253404	155560	152299	256450	0	0	0	0	0	0	0	0	0	0	0	3	0	2124	0
54597189.trnICAU.54597190.rpl23.trm.aln	128	165	21120	0	0	2	0.012	1	0.006	0.667	0.333	7417	3713	3334	6656	0	0	0	0	0	0	0	0	0	0	0	0	0	0	0
54597190.rpl23.trm.aln	128	282	36096	0	0	3	0.011	0	0	0.603	0.397	12416	6014	8321	9345	0	0	0	0	0	0	0	0	0	0	0	0	0	0	0
54597191.rpl2.trm.aln	129	1488	191952	18	0.009	12	0.008	6	0.004	0.589	0.411	65291	34399	44597	47647	0	0	0	0	0	0	0	0	0	0	0	0	0	18	0
54597193.rps12.54597127.clpP.trm.aln	129	153	19737	57	0.289	4	0.026	1	0.007	0.706	0.294	8100	2317	3477	5786	0	0	0	0	0	0	0	0	0	0	0	0	0	57	0
54597193.rps12.54597151.ycf15.trm.aln	129	972	125388	3661	2.92	14	0.014	6	0.006	0.624	0.376	32382	25804	19976	43565	0	0	0	0	0	0	0	0	0	0	0	0	0	3661	0
54597193.rps12.trm.aln	129	792	102168	0	0	10	0.013	5	0.006	0.602	0.398	28160	21536	19069	33403	0	0	0	0	0	0	0	0	0	0	0	0	0	0	0
mean	128.428	714.239	91930.6	957.388	1.19431	28.0647	0.0443134	12.5821	0.0198209	0.639488	0.360512	28543.4	16639.5	17097.9	28692.3	0	0	0	0	0	0	0	0	0	0	0	277.811	0	679.577	0
median	129	369	47601	33	0.073	12	0.031	6	0.012	0.643	0.357	14857	9018	8126	15576	0	0	0	0	0	0	0	0	0	0	0	0	0	33	0
SD	3.34903	933.387	119987	4212.4	5.14367	42.2209	0.0386415	20.2444	0.0207096	0.0693901	0.0693901	38636.3	22660	23517.3	36992	0	0	0	0	0	0	0	0	0	0	0	3001.37	0	2553.94	0
Max	129	6405	819840	46715	48.649	391	0.177	182	0.103	0.813	0.548	257972	155560	155560	256450	0	0	0	0	0	0	0	0	0	0	0	41472	0	29560	0
Min	91	93	8463	0	0	0	0	0	0	0.452	0.187	2964	737	1393	2965	0	0	0	0	0	0	0	0	0	0	0	0	0	0	0

## Sheet: summary_gt01cons70
Alignment_name	No_of_taxa	Alignment_length	Total_matrix_cells	Undetermined_characters	Missing_percent	No_variable_sites	Proportion_variable_sites	Parsimony_informative_sites	Proportion_parsimony_informative	AT_content	GC_content	A	C	G	T	K	M	R	Y	S	W	B	V	H	D	X	N	O	-	?
54597060.trnHGUG.54597061.psbA.trm.aln	129	339	43731	15465	35.364	60	0.177	35	0.103	0.711	0.289	12489	4349	3581	7847	0	0	0	0	0	0	0	0	0	0	0	0	0	15465	0
54597061.psbA.54597062.trnKUUU.trm.aln	129	141	18189	342	1.88	4	0.028	0	0	0.686	0.314	6464	2928	2673	5782	0	0	0	0	0	0	0	0	0	0	0	0	0	342	0
54597061.psbA.trm.aln	129	1062	136998	0	0	12	0.011	5	0.005	0.579	0.421	46457	28767	28879	32895	0	0	0	0	0	0	0	0	0	0	0	0	0	0	0
54597062.trnKUUU.trm.aln	129	2652	342108	4047	1.183	179	0.067	83	0.031	0.677	0.323	116688	57240	51940	112193	0	0	0	0	0	0	0	0	0	0	0	0	0	4047	0
54597063.matK.54597064.rps16.trm.aln	129	1548	199692	6413	3.211	130	0.084	71	0.046	0.696	0.304	74451	29147	29627	60054	0	0	0	0	0	0	0	0	0	0	0	0	0	6413	0
54597063.matK.trm.aln	129	1512	195048	984	0.504	85	0.056	36	0.024	0.67	0.33	71720	32494	31541	58309	0	0	0	0	0	0	0	0	0	0	0	0	0	984	0
54597064.rps16.54597065.trnQUUG.trm.aln	129	900	116100	420	0.362	110	0.122	52	0.058	0.721	0.279	42476	16962	15283	40959	0	0	0	0	0	0	0	0	0	0	0	0	0	420	0
54597064.rps16.trm.aln	129	1132	146028	2711	1.856	73	0.064	29	0.026	0.659	0.341	45849	26244	22597	48627	0	0	0	0	0	0	0	0	0	0	0	0	0	2711	0
54597065.trnQUUG.54597066.psbK.trm.aln	129	330	42570	51	0.12	15	0.045	5	0.015	0.726	0.274	14431	5559	6061	16468	0	0	0	0	0	0	0	0	0	0	0	0	0	51	0
54597066.psbK.54597067.psbI.trm.aln	129	393	50697	21	0.041	20	0.051	8	0.02	0.692	0.308	15600	7975	7615	19486	0	0	0	0	0	0	0	0	0	0	0	0	0	21	0
54597066.psbK.trm.aln	128	180	23040	0	0	3	0.017	0	0	0.628	0.372	4479	4864	3713	9984	0	0	0	0	0	0	0	0	0	0	0	0	0	0	0
54597067.psbI.54597068.trnSGCU.trm.aln	129	114	14706	33	0.224	13	0.114	9	0.079	0.756	0.244	6621	1441	2132	4479	0	0	0	0	0	0	0	0	0	0	0	0	0	33	0
54597067.psbI.trm.aln	129	111	14319	0	0	0	0	0	0	0.649	0.351	3741	2967	2064	5547	0	0	0	0	0	0	0	0	0	0	0	0	0	0	0
54597068.trnSGCU.54597069.trnCGCA.trm.aln	129	717	92493	528	0.571	74	0.103	25	0.035	0.713	0.287	34147	12700	13724	31394	0	0	0	0	0	0	0	0	0	0	0	69	0	459	0
54597069.trnCGCA.54597070.petN.trm.aln	129	583	75207	1538	2.045	77	0.132	45	0.077	0.671	0.329	24859	11920	12289	24601	0	0	0	0	0	0	0	0	0	0	0	279	0	1259	0
54597070.petN.54597071.psbM.trm.aln	129	534	68886	168	0.244	39	0.073	19	0.036	0.732	0.268	26083	9138	9247	24250	0	0	0	0	0	0	0	0	0	0	0	3	0	165	0
54597071.psbM.54597072.trnDGUC.trm.aln	129	674	86946	1799	2.069	64	0.095	32	0.047	0.658	0.342	27945	16327	12812	28063	0	0	0	0	0	0	0	0	0	0	0	0	0	1799	0
54597071.psbM.trm.aln	129	105	13545	0	0	5	0.048	0	0	0.733	0.267	5416	1550	2065	4514	0	0	0	0	0	0	0	0	0	0	0	0	0	0	0
54597072.trnDGUC.54597073.trnYGUA.trm.aln	101	129	13029	375	2.878	4	0.031	2	0.016	0.686	0.314	4204	1255	2722	4473	0	0	0	0	0	0	0	0	0	0	0	0	0	375	0
54597073.trnYGUA.54597074.trnEUUC.trm.aln	128	198	25344	315	1.243	10	0.051	6	0.03	0.675	0.325	9042	4983	3147	7857	0	0	0	0	0	0	0	0	0	0	0	0	0	315	0
54597074.trnEUUC.54597075.rpoB.trm.aln	128	738	94464	1062	1.124	45	0.061	29	0.039	0.688	0.312	32601	14236	14899	31666	0	0	0	0	0	0	0	0	0	0	0	0	0	1062	0
54597075.rpoB.trm.aln	129	3183	410607	2877	0.701	71	0.022	30	0.009	0.62	0.38	131400	65728	89154	121448	0	0	0	0	0	0	0	0	0	0	0	0	0	2877	0
54597076.rpoC1.54597077.rpoC2.trm.aln	128	105	13440	0	0	4	0.038	2	0.019	0.629	0.371	4741	2817	2177	3705	0	0	0	0	0	0	0	0	0	0	0	0	0	0	0
54597076.rpoC1.trm.aln	128	2797	358016	211	0.059	92	0.033	43	0.015	0.628	0.372	116577	59432	73621	108175	0	0	0	0	0	0	0	0	0	0	0	0	0	211	0
54597077.rpoC2.54597078.rps2.trm.aln	129	171	22059	227	1.029	19	0.111	9	0.053	0.632	0.368	7532	3031	5004	6265	0	0	0	0	0	0	0	0	0	0	0	0	0	227	0
54597077.rpoC2.trm.aln	129	4143	534447	2703	0.506	154	0.037	68	0.016	0.622	0.378	172869	95866	105165	157844	0	0	0	0	0	0	0	0	0	0	0	2352	0	351	0
54597078.rps2.54597079.atpI.trm.aln	129	213	27477	9	0.033	8	0.038	2	0.009	0.745	0.255	10939	2840	4149	9540	0	0	0	0	0	0	0	0	0	0	0	0	0	9	0
54597078.rps2.trm.aln	129	711	91719	36	0.039	19	0.027	6	0.008	0.633	0.367	31490	14593	19052	26548	0	0	0	0	0	0	0	0	0	0	0	0	0	36	0
54597079.atpI.54597080.atpH.trm.aln	129	1137	146673	3798	2.589	67	0.059	26	0.023	0.693	0.307	53869	18176	25691	45139	0	0	0	0	0	0	0	0	0	0	0	0	0	3798	0
54597079.atpI.trm.aln	129	744	95976	0	0	21	0.028	12	0.016	0.61	0.39	24766	18841	18567	33802	0	0	0	0	0	0	0	0	0	0	0	0	0	0	0
54597080.atpH.54597081.atpF.trm.aln	129	357	46053	249	0.541	22	0.062	12	0.034	0.677	0.323	14906	6422	8373	16103	0	0	0	0	0	0	0	0	0	0	0	0	0	249	0
54597080.atpH.trm.aln	129	246	31734	0	0	3	0.012	2	0.008	0.55	0.45	6726	5805	8496	10707	0	0	0	0	0	0	0	0	0	0	0	0	0	0	0
54597081.atpF.trm.aln	129	1242	160218	393	0.245	57	0.046	25	0.02	0.657	0.343	55426	23082	31734	49583	0	0	0	0	0	0	0	0	0	0	0	0	0	393	0
54597082.atpA.54597083.trnRUCU.trm.aln	123	123	15129	1563	10.331	8	0.065	5	0.041	0.759	0.241	5732	1833	1393	4608	0	0	0	0	0	0	0	0	0	0	0	0	0	1563	0
54597082.atpA.trm.aln	129	1527	196983	0	0	35	0.023	15	0.01	0.595	0.405	60439	37391	42384	56769	0	0	0	0	0	0	0	0	0	0	0	0	0	0	0
54597083.trnRUCU.54597084.trnGUCC.trm.aln	129	156	20124	1014	5.039	22	0.141	14	0.09	0.813	0.187	7035	1030	2546	8499	0	0	0	0	0	0	0	0	0	0	0	0	0	1014	0
54597084.trnGUCC.54597085.trnTGGU.trm.aln	129	174	22446	164	0.731	22	0.126	6	0.034	0.705	0.295	7373	3246	3328	8335	0	0	0	0	0	0	0	0	0	0	0	0	0	164	0
54597084.trnGUCC.trm.aln	129	792	102168	66	0.065	26	0.033	14	0.018	0.672	0.328	33694	17942	15539	34927	0	0	0	0	0	0	0	0	0	0	0	0	0	66	0
54597085.trnTGGU.54597086.psbD.trm.aln	129	1212	156348	2812	1.799	89	0.073	50	0.041	0.692	0.308	54749	22681	24603	51503	0	0	0	0	0	0	0	0	0	0	0	308	0	2504	0
54597086.psbD.trm.aln	129	1062	136998	0	0	21	0.02	10	0.009	0.58	0.42	30304	27074	30443	49177	0	0	0	0	0	0	0	0	0	0	0	0	0	0	0
54597087.psbC.54597088.trnSUGA.trm.aln	129	216	27864	392	1.407	19	0.088	7	0.032	0.635	0.365	9028	5254	4770	8420	0	0	0	0	0	0	0	0	0	0	0	0	0	392	0
54597087.psbC.trm.aln	129	1422	183438	0	0	18	0.013	11	0.008	0.562	0.438	43499	35191	45134	59614	0	0	0	0	0	0	0	0	0	0	0	0	0	0	0
54597088.trnSUGA.54597089.psbZ.trm.aln	129	348	44892	300	0.668	18	0.052	8	0.023	0.662	0.338	15185	6958	8126	14323	0	0	0	0	0	0	0	0	0	0	0	0	0	300	0
54597089.psbZ.54597090.trnGUCC.trm.aln	129	309	39861	360	0.903	30	0.097	16	0.052	0.69	0.31	16488	6358	5890	10765	0	0	0	0	0	0	0	0	0	0	0	0	0	360	0
54597089.psbZ.trm.aln	129	189	24381	0	0	3	0.016	1	0.005	0.619	0.381	4645	4648	4638	10450	0	0	0	0	0	0	0	0	0	0	0	0	0	0	0
54597091.trnfMCAU.54597092.rps14.trm.aln	128	153	19584	183	0.934	5	0.033	4	0.026	0.646	0.354	7838	3176	3687	4700	0	0	0	0	0	0	0	0	0	0	0	0	0	183	0
54597092.rps14.54597093.psaB.trm.aln	129	132	17028	0	0	3	0.023	1	0.008	0.674	0.326	6837	2580	2968	4643	0	0	0	0	0	0	0	0	0	0	0	0	0	0	0
54597092.rps14.trm.aln	129	303	39087	0	0	7	0.023	1	0.003	0.574	0.426	9032	9417	7223	13415	0	0	0	0	0	0	0	0	0	0	0	0	0	0	0
54597093.psaB.trm.aln	129	2208	284832	537	0.189	88	0.04	39	0.018	0.598	0.402	97992	61477	52832	71994	0	0	0	0	0	0	0	0	0	0	0	0	0	537	0
54597094.psaA.54597095.ycf3.trm.aln	129	629	81141	3737	4.606	53	0.084	41	0.065	0.69	0.31	26849	13067	10912	26576	0	0	0	0	0	0	0	0	0	0	0	0	0	3737	0
54597094.psaA.trm.aln	129	2253	290637	12	0.004	38	0.017	16	0.007	0.571	0.429	92241	65893	58700	73791	0	0	0	0	0	0	0	0	0	0	0	0	0	12	0
54597095.ycf3.54597096.trnSGGA.trm.aln	129	680	87720	54919	62.607	128	0.188	25	0.037	0.698	0.302	13128	5584	4299	9790	0	0	0	0	0	0	0	0	0	0	0	1219	0	53700	0
54597095.ycf3.trm.aln	129	1944	250776	150	0.06	56	0.029	20	0.01	0.637	0.363	73760	49501	41379	85986	0	0	0	0	0	0	0	0	0	0	0	0	0	150	0
54597096.trnSGGA.54597097.rps4.trm.aln	128	294	37632	229	0.609	23	0.078	13	0.044	0.648	0.352	12645	7628	5534	11596	0	0	0	0	0	0	0	0	0	0	0	0	0	229	0
54597097.rps4.54597098.trnTUGU.trm.aln	128	339	43392	636	1.466	31	0.091	16	0.047	0.774	0.226	19305	4248	5417	13786	0	0	0	0	0	0	0	0	0	0	0	0	0	636	0
54597097.rps4.trm.aln	128	606	77568	0	0	8	0.013	3	0.005	0.6	0.4	21416	15479	15576	25097	0	0	0	0	0	0	0	0	0	0	0	0	0	0	0
54597098.trnTUGU.54597099.trnLUAA.trm.aln	129	525	67725	1261	1.862	69	0.131	33	0.063	0.697	0.303	27811	9489	10688	18476	0	0	0	0	0	0	0	0	0	0	0	0	0	1261	0
54597099.trnLUAA.54597100.trnFGAA.trm.aln	128	354	45312	9	0.02	30	0.085	8	0.023	0.635	0.365	13592	8932	7625	15154	0	0	0	0	0	0	0	0	0	0	0	0	0	9	0
54597099.trnLUAA.trm.aln	129	507	65403	87	0.133	14	0.028	6	0.012	0.637	0.363	25258	10555	13144	16359	0	0	0	0	0	0	0	0	0	0	0	0	0	87	0
54597100.trnFGAA.54597101.ndhJ.trm.aln	129	703	90687	10727	11.829	59	0.084	32	0.046	0.727	0.273	27974	11941	9873	30172	0	0	0	0	0	0	0	0	0	0	0	9495	0	1232	0
54597101.ndhJ.54597102.ndhK.trm.aln	129	102	13158	5	0.038	4	0.039	2	0.02	0.657	0.343	2964	2443	2072	5674	0	0	0	0	0	0	0	0	0	0	0	0	0	5	0
54597101.ndhJ.trm.aln	129	477	61533	0	0	11	0.023	4	0.008	0.606	0.394	19871	14322	9926	17414	0	0	0	0	0	0	0	0	0	0	0	0	0	0	0
54597102.ndhK.trm.aln	129	678	87462	0	0	13	0.019	3	0.004	0.617	0.383	26828	15592	17940	27102	0	0	0	0	0	0	0	0	0	0	0	0	0	0	0
54597103.ndhC.54597104.trnVUAC.trm.aln	129	1068	137772	8174	5.933	149	0.14	70	0.066	0.716	0.284	43332	16654	20088	49524	0	0	0	0	0	0	0	0	0	0	0	30	0	8144	0
54597103.ndhC.trm.aln	129	363	46827	0	0	9	0.025	4	0.011	0.661	0.339	19733	10036	5812	11246	0	0	0	0	0	0	0	0	0	0	0	0	0	0	0
54597104.trnVUAC.54597105.trnMCAU.trm.aln	128	174	22272	51	0.229	6	0.034	3	0.017	0.719	0.281	6786	2676	3561	9198	0	0	0	0	0	0	0	0	0	0	0	0	0	51	0
54597104.trnVUAC.trm.aln	129	651	83979	399	0.475	25	0.038	9	0.014	0.604	0.396	24960	17284	15787	25549	0	0	0	0	0	0	0	0	0	0	0	0	0	399	0
54597105.trnMCAU.54597106.atpE.trm.aln	129	192	24768	165	0.666	26	0.135	7	0.036	0.714	0.286	7657	3467	3584	9895	0	0	0	0	0	0	0	0	0	0	0	0	0	165	0
54597106.atpE.trm.aln	129	402	51858	0	0	10	0.025	3	0.007	0.604	0.396	13921	11864	8656	17417	0	0	0	0	0	0	0	0	0	0	0	0	0	0	0
54597107.atpB.54597108.rbcL.trm.aln	129	717	92493	213	0.23	39	0.054	18	0.025	0.696	0.304	30979	14235	13802	33264	0	0	0	0	0	0	0	0	0	0	0	0	0	213	0
54597107.atpB.trm.aln	129	1479	190791	0	0	41	0.028	9	0.006	0.578	0.422	53807	43998	36429	56557	0	0	0	0	0	0	0	0	0	0	0	0	0	0	0
54597108.rbcL.54597109.accD.trm.aln	129	450	58050	995	1.714	28	0.062	9	0.02	0.714	0.286	19020	9105	7192	21738	0	0	0	0	0	0	0	0	0	0	0	15	0	980	0
54597108.rbcL.trm.aln	129	1458	188082	24	0.013	52	0.036	21	0.014	0.562	0.438	52973	36280	46024	52781	0	0	0	0	0	0	0	0	0	0	0	0	0	24	0
54597109.accD.54597110.psaI.trm.aln	128	480	61440	448	0.729	49	0.102	11	0.023	0.783	0.217	26011	6660	6546	21775	0	0	0	0	0	0	0	0	0	0	0	21	0	427	0
54597109.accD.trm.aln	128	1488	190464	105	0.055	45	0.03	17	0.011	0.64	0.36	61324	29492	39112	60431	0	0	0	0	0	0	0	0	0	0	0	0	0	105	0
54597110.psaI.54597111.ycf4.trm.aln	128	348	44544	117	0.263	14	0.04	6	0.017	0.65	0.35	15196	7698	7856	13677	0	0	0	0	0	0	0	0	0	0	0	0	0	117	0
54597110.psaI.trm.aln	128	111	14208	0	0	3	0.027	0	0	0.631	0.369	3329	2945	2304	5630	0	0	0	0	0	0	0	0	0	0	0	0	0	0	0
54597111.ycf4.54597112.cemA.trm.aln	128	255	32640	246	0.754	24	0.094	9	0.035	0.694	0.306	14158	4794	5102	8340	0	0	0	0	0	0	0	0	0	0	0	0	0	246	0
54597111.ycf4.trm.aln	129	555	71595	0	0	18	0.032	6	0.011	0.617	0.383	18997	10965	16459	25174	0	0	0	0	0	0	0	0	0	0	0	0	0	0	0
54597112.cemA.54597113.petA.trm.aln	129	234	30186	0	0	18	0.077	8	0.034	0.688	0.312	10445	5687	3716	10338	0	0	0	0	0	0	0	0	0	0	0	0	0	0	0
54597112.cemA.trm.aln	129	690	89010	267	0.3	18	0.026	11	0.016	0.669	0.331	27717	15223	14168	31635	0	0	0	0	0	0	0	0	0	0	0	0	0	267	0
54597113.petA.54597114.psbJ.trm.aln	129	687	88623	478	0.539	67	0.098	35	0.051	0.68	0.32	29631	12454	15780	30280	0	0	0	0	0	0	0	0	0	0	0	0	0	478	0
54597113.petA.trm.aln	129	963	124227	0	0	42	0.044	19	0.02	0.598	0.402	37932	24302	25573	36420	0	0	0	0	0	0	0	0	0	0	0	0	0	0	0
54597114.psbJ.54597115.psbL.trm.aln	129	147	18963	0	0	4	0.027	2	0.014	0.634	0.366	5701	3869	3072	6321	0	0	0	0	0	0	0	0	0	0	0	0	0	0	0
54597114.psbJ.trm.aln	129	123	15867	0	0	1	0.008	1	0.008	0.584	0.416	6177	4014	2580	3096	0	0	0	0	0	0	0	0	0	0	0	0	0	0	0
54597115.psbL.trm.aln	129	117	15093	3	0.02	2	0.017	1	0.009	0.667	0.333	5545	2062	2968	4515	0	0	0	0	0	0	0	0	0	0	0	0	0	3	0
54597116.psbF.trm.aln	129	120	15480	0	0	1	0.008	0	0	0.575	0.425	4903	3096	3482	3999	0	0	0	0	0	0	0	0	0	0	0	0	0	0	0
54597117.psbE.54597118.petL.trm.aln	129	1198	154542	849	0.549	101	0.084	54	0.045	0.708	0.292	53826	20555	24313	54999	0	0	0	0	0	0	0	0	0	0	0	172	0	677	0
54597117.psbE.trm.aln	129	252	32508	0	0	3	0.012	2	0.008	0.587	0.413	10966	6838	6578	8126	0	0	0	0	0	0	0	0	0	0	0	0	0	0	0
54597118.petL.54597119.petG.trm.aln	129	162	20898	84	0.402	9	0.056	5	0.031	0.706	0.294	6465	3439	2691	8219	0	0	0	0	0	0	0	0	0	0	0	0	0	84	0
54597119.petG.54597120.trnWCCA.trm.aln	128	117	14976	12	0.08	5	0.043	1	0.009	0.658	0.342	4092	2934	2179	5759	0	0	0	0	0	0	0	0	0	0	0	0	0	12	0
54597120.trnWCCA.54597121.trnPUGG.trm.aln	129	159	20511	78	0.38	13	0.082	5	0.031	0.654	0.346	7722	3858	3220	5633	0	0	0	0	0	0	0	0	0	0	0	0	0	78	0
54597121.trnPUGG.54597122.psaJ.trm.aln	129	306	39474	3	0.008	15	0.049	6	0.02	0.704	0.296	12277	5402	6289	15503	0	0	0	0	0	0	0	0	0	0	0	0	0	3	0
54597122.psaJ.54597123.rpl33.trm.aln	129	420	54180	33	0.061	27	0.064	10	0.024	0.681	0.319	19084	7224	10043	17796	0	0	0	0	0	0	0	0	0	0	0	0	0	33	0
54597122.psaJ.trm.aln	129	135	17415	0	0	4	0.03	0	0	0.6	0.4	3742	3483	3481	6709	0	0	0	0	0	0	0	0	0	0	0	0	0	0	0
54597123.rpl33.54597124.rps18.trm.aln	129	177	22833	60	0.263	6	0.034	2	0.011	0.734	0.266	9901	3353	2686	6833	0	0	0	0	0	0	0	0	0	0	0	0	0	60	0
54597123.rpl33.trm.aln	129	201	25929	0	0	7	0.035	3	0.015	0.608	0.392	8909	4242	5927	6851	0	0	0	0	0	0	0	0	0	0	0	0	0	0	0
54597124.rps18.54597125.rpl20.trm.aln	129	258	33282	3	0.009	36	0.14	26	0.101	0.674	0.326	9966	5584	5272	12457	0	0	0	0	0	0	0	0	0	0	0	0	0	3	0
54597124.rps18.trm.aln	129	306	39474	0	0	5	0.016	1	0.003	0.634	0.366	13675	7101	7353	11345	0	0	0	0	0	0	0	0	0	0	0	0	0	0	0
54597125.rpl20.54597126.rps12.trm.aln	129	726	93654	24	0.026	22	0.03	12	0.017	0.662	0.338	27376	17686	14010	34558	0	0	0	0	0	0	0	0	0	0	0	0	0	24	0
54597125.rpl20.trm.aln	129	381	49149	0	0	11	0.029	5	0.013	0.633	0.367	14059	10579	7462	17049	0	0	0	0	0	0	0	0	0	0	0	0	0	0	0
54597126.rps12_2.trm.aln	129	792	102168	0	0	10	0.013	5	0.006	0.602	0.398	33403	19069	21536	28160	0	0	0	0	0	0	0	0	0	0	0	0	0	0	0
54597126.rps12.trm.aln	129	114	14706	0	0	1	0.009	1	0.009	0.553	0.447	2976	3096	3483	5151	0	0	0	0	0	0	0	0	0	0	0	0	0	0	0
54597127.clpP.54597128.psbB.trm.aln	129	450	58050	242	0.417	24	0.053	14	0.031	0.701	0.299	21686	8936	8335	18851	0	0	0	0	0	0	0	0	0	0	0	0	0	242	0
54597127.clpP.trm.aln	129	2000	258000	3441	1.334	106	0.053	50	0.025	0.646	0.354	80139	50706	39345	84369	0	0	0	0	0	0	0	0	0	0	0	0	0	3441	0
54597128.psbB.54597129.psbT.trm.aln	129	186	23994	168	0.7	10	0.054	3	0.016	0.663	0.337	6530	4323	3703	9270	0	0	0	0	0	0	0	0	0	0	0	0	0	168	0
54597128.psbB.trm.aln	129	1527	196983	0	0	32	0.021	12	0.008	0.566	0.434	46340	34142	51440	65061	0	0	0	0	0	0	0	0	0	0	0	0	0	0	0
54597129.psbT.trm.aln	129	102	13158	0	0	4	0.039	2	0.02	0.679	0.321	4261	2410	1804	4683	0	0	0	0	0	0	0	0	0	0	0	0	0	0	0
54597130.psbN.54597131.psbH.trm.aln	129	102	13158	0	0	2	0.02	0	0	0.735	0.265	5159	1418	2065	4516	0	0	0	0	0	0	0	0	0	0	0	0	0	0	0
54597130.psbN.trm.aln	129	132	17028	0	0	1	0.008	1	0.008	0.583	0.417	5157	3354	3744	4773	0	0	0	0	0	0	0	0	0	0	0	0	0	0	0
54597131.psbH.54597132.petB.trm.aln	129	123	15867	0	0	9	0.073	2	0.016	0.643	0.357	4135	2964	2702	6066	0	0	0	0	0	0	0	0	0	0	0	0	0	0	0
54597131.psbH.trm.aln	129	222	28638	0	0	8	0.036	2	0.009	0.608	0.392	7740	4514	6707	9677	0	0	0	0	0	0	0	0	0	0	0	0	0	0	0
54597132.petB.54597133.petD.trm.aln	129	186	23994	1617	6.739	11	0.059	9	0.048	0.699	0.301	7386	2558	4174	8259	0	0	0	0	0	0	0	0	0	0	0	0	0	1617	0
54597132.petB.trm.aln	129	1395	179955	1068	0.593	76	0.054	37	0.027	0.639	0.361	51800	28008	36512	62567	0	0	0	0	0	0	0	0	0	0	0	0	0	1068	0
54597133.petD.54597134.rpoA.trm.aln	128	189	24192	21	0.087	10	0.053	7	0.037	0.714	0.286	8681	3822	3074	8594	0	0	0	0	0	0	0	0	0	0	0	0	0	21	0
54597133.petD.trm.aln	129	1158	149382	0	0	50	0.043	16	0.014	0.628	0.372	43438	26570	29049	50325	0	0	0	0	0	0	0	0	0	0	0	0	0	0	0
54597134.rpoA.trm.aln	129	1008	130032	12	0.009	34	0.034	12	0.012	0.65	0.35	38312	23294	22195	46219	0	0	0	0	0	0	0	0	0	0	0	0	0	12	0
54597135.rps11.54597136.rpl36.trm.aln	129	99	12771	9	0.07	9	0.091	4	0.04	0.718	0.282	4000	1923	1670	5169	0	0	0	0	0	0	0	0	0	0	0	0	0	9	0
54597135.rps11.trm.aln	129	411	53019	0	0	8	0.019	0	0	0.54	0.46	12898	13805	10582	15734	0	0	0	0	0	0	0	0	0	0	0	0	0	0	0
54597136.rpl36.trm.aln	129	114	14706	0	0	1	0.009	0	0	0.649	0.351	3613	3095	2064	5934	0	0	0	0	0	0	0	0	0	0	0	0	0	0	0
54597137.infA.54597138.rps8.trm.aln	129	120	15480	6	0.039	5	0.042	2	0.017	0.627	0.373	5187	3351	2421	4515	0	0	0	0	0	0	0	0	0	0	0	0	0	6	0
54597138.rps8.trm.aln	129	405	52245	0	0	7	0.017	3	0.007	0.642	0.358	15112	11352	7330	18451	0	0	0	0	0	0	0	0	0	0	0	0	0	0	0
54597139.rpl14.54597140.rpl16.trm.aln	129	114	14706	222	1.51	18	0.158	9	0.079	0.769	0.231	5345	1806	1540	5793	0	0	0	0	0	0	0	0	0	0	0	0	0	222	0
54597139.rpl14.trm.aln	129	369	47601	0	0	7	0.019	2	0.005	0.607	0.393	13414	10836	7858	15493	0	0	0	0	0	0	0	0	0	0	0	0	0	0	0
54597140.rpl16.54597141.rps3.trm.aln	129	150	19350	75	0.388	12	0.08	3	0.02	0.771	0.229	6941	1803	2604	7927	0	0	0	0	0	0	0	0	0	0	0	0	0	75	0
54597140.rpl16.trm.aln	129	1461	188469	3299	1.75	101	0.069	49	0.034	0.67	0.33	52661	33702	27342	71465	0	0	0	0	0	0	0	0	0	0	0	0	0	3299	0
54597141.rps3.trm.aln	129	657	84753	0	0	27	0.041	12	0.018	0.65	0.35	21556	16024	13613	33560	0	0	0	0	0	0	0	0	0	0	0	0	0	0	0
54597142.rpl22.trm.aln	129	468	60372	6	0.01	22	0.047	13	0.028	0.646	0.354	16408	11840	9510	22608	0	0	0	0	0	0	0	0	0	0	0	0	0	6	0
54597143.rps19.trm.aln	129	279	35991	0	0	5	0.018	2	0.007	0.667	0.333	9401	5820	6191	14579	0	0	0	0	0	0	0	0	0	0	0	0	0	0	0
54597144.rpl2.trm.aln	129	1488	191952	18	0.009	11	0.007	5	0.003	0.588	0.412	47647	44732	34399	65156	0	0	0	0	0	0	0	0	0	0	0	0	0	18	0
54597145.rpl23.54597146.trnICAU.trm.aln	128	165	21120	0	0	2	0.012	1	0.006	0.667	0.333	6656	3334	3713	7417	0	0	0	0	0	0	0	0	0	0	0	0	0	0	0
54597145.rpl23.trm.aln	129	282	36378	0	0	3	0.011	0	0	0.603	0.397	9418	8386	6061	12513	0	0	0	0	0	0	0	0	0	0	0	0	0	0	0
54597147.ycf2.54597148.trnLCAA.trm.aln	128	405	51840	0	0	9	0.022	4	0.01	0.536	0.464	12931	11252	12800	14857	0	0	0	0	0	0	0	0	0	0	0	0	0	0	0
54597147.ycf2.trm.aln	128	6405	819840	2124	0.259	58	0.009	20	0.003	0.623	0.377	256451	152300	155560	253405	0	0	0	0	0	0	0	0	0	0	0	0	0	2124	0
54597148.trnLCAA.54597149.ndhB.trm.aln	128	561	71808	54	0.075	7	0.012	3	0.005	0.635	0.365	24703	12401	13782	20868	0	0	0	0	0	0	0	0	0	0	0	0	0	54	0
54597149.ndhB.54597150.rps7.trm.aln	129	294	37926	45	0.119	8	0.027	3	0.01	0.667	0.333	9673	6823	5797	15588	0	0	0	0	0	0	0	0	0	0	0	0	0	45	0
54597149.ndhB.trm.aln	128	2202	281856	0	0	15	0.007	6	0.003	0.62	0.38	93195	52859	54311	81491	0	0	0	0	0	0	0	0	0	0	0	0	0	0	0
54597150.rps7.trm.aln	129	468	60372	0	0	3	0.006	1	0.002	0.592	0.408	14578	13153	11480	21161	0	0	0	0	0	0	0	0	0	0	0	0	0	0	0
54597151.ycf15.54597152.trnVGAC.trm.aln	128	678	86784	162	0.187	11	0.016	3	0.004	0.59	0.41	23371	16328	19176	27747	0	0	0	0	0	0	0	0	0	0	0	0	0	162	0
54597151.ycf15.trm.aln	129	192	24768	18	0.073	4	0.021	1	0.005	0.51	0.49	5929	5160	6959	6702	0	0	0	0	0	0	0	0	0	0	0	0	0	18	0
54597152.trnVGAC.54597153.rrn16.trm.aln	129	225	29025	45	0.155	1	0.004	1	0.004	0.538	0.462	8370	5149	8247	7214	0	0	0	0	0	0	0	0	0	0	0	0	0	45	0
54597153.rrn16.54597154.trnIGAU.trm.aln	129	291	37539	0	0	0	0	0	0	0.495	0.505	8772	7998	10965	9804	0	0	0	0	0	0	0	0	0	0	0	0	0	0	0
54597154.trnIGAU.trm.aln	129	852	109908	18	0.016	6	0.007	2	0.002	0.498	0.502	25926	25277	29919	28768	0	0	0	0	0	0	0	0	0	0	0	0	0	18	0
54597155.trnAUGC.54597156.rrn23.trm.aln	129	153	19737	0	0	2	0.013	1	0.007	0.595	0.405	5805	4134	3871	5927	0	0	0	0	0	0	0	0	0	0	0	0	0	0	0
54597155.trnAUGC.trm.aln	129	885	114165	3	0.003	5	0.006	1	0.001	0.486	0.514	27994	25011	33666	27491	0	0	0	0	0	0	0	0	0	0	0	3	0	0	0
54597156.rrn23.trm.aln	129	2811	362619	39	0.011	5	0.002	0	0	0.453	0.547	96867	84872	113510	67331	0	0	0	0	0	0	0	0	0	0	0	0	0	39	0
54597157.rrn4.5.54597158.rrn5.trm.aln	129	243	31347	18	0.057	5	0.021	2	0.008	0.551	0.449	7748	9018	5023	9540	0	0	0	0	0	0	0	0	0	0	0	3	0	15	0
54597157.rrn4.5.trm.aln	129	102	13158	0	0	1	0.01	1	0.01	0.51	0.49	3741	2451	4001	2965	0	0	0	0	0	0	0	0	0	0	0	0	0	0	0
54597158.rrn5.54597159.trnRACG.trm.aln	129	246	31734	303	0.955	13	0.053	6	0.024	0.572	0.428	9952	7646	5797	8036	0	0	0	0	0	0	0	0	0	0	0	0	0	303	0
54597158.rrn5.trm.aln	129	120	15480	0	0	0	0	0	0	0.475	0.525	3999	3741	4386	3354	0	0	0	0	0	0	0	0	0	0	0	0	0	0	0
54597159.trnRACG.54597160.trnNGUU.trm.aln	129	468	60372	301	0.499	8	0.017	3	0.006	0.543	0.457	15930	12834	14637	16670	0	0	0	0	0	0	0	0	0	0	0	0	0	301	0
54597160.trnNGUU.54597161.ycf1.trm.aln	128	327	41856	402	0.96	3	0.009	1	0.003	0.626	0.374	11716	9701	5794	14243	0	0	0	0	0	0	0	0	0	0	0	0	0	402	0
54597161.ycf1.54597162.rps15.trm.aln	129	297	38313	1071	2.795	31	0.104	13	0.044	0.731	0.269	14453	5242	4771	12776	0	0	0	0	0	0	0	0	0	0	0	0	0	1071	0
54597161.ycf1.trm.aln	129	5076	654804	681	0.104	391	0.077	182	0.036	0.711	0.289	257972	91743	97174	207234	0	0	0	0	0	0	0	0	0	0	0	0	0	681	0
54597162.rps15.trm.aln	129	279	35991	0	0	9	0.032	3	0.011	0.667	0.333	14717	5030	6948	9296	0	0	0	0	0	0	0	0	0	0	0	0	0	0	0
54597163.ndhH.trm.aln	129	1182	152478	0	0	27	0.023	8	0.007	0.623	0.377	47961	22799	34722	46996	0	0	0	0	0	0	0	0	0	0	0	0	0	0	0
54597164.ndhA.trm.aln	129	2163	279027	509	0.182	93	0.043	34	0.016	0.673	0.327	89312	40883	50182	98141	0	0	0	0	0	0	0	0	0	0	0	3	0	506	0
54597165.ndhI.54597166.ndhG.trm.aln	128	291	37248	699	1.877	24	0.082	9	0.031	0.776	0.224	12777	3853	4343	15576	0	0	0	0	0	0	0	0	0	0	0	0	0	699	0
54597165.ndhI.trm.aln	128	501	64128	0	0	11	0.022	6	0.012	0.656	0.344	20087	10192	11891	21958	0	0	0	0	0	0	0	0	0	0	0	0	0	0	0
54597166.ndhG.54597167.ndhE.trm.aln	128	198	25344	33	0.13	22	0.111	8	0.04	0.707	0.293	7418	3680	3724	10489	0	0	0	0	0	0	0	0	0	0	0	0	0	33	0
54597166.ndhG.trm.aln	129	531	68499	0	0	9	0.017	3	0.006	0.645	0.355	17288	11562	12769	26880	0	0	0	0	0	0	0	0	0	0	0	0	0	0	0
54597167.ndhE.54597168.psaC.trm.aln	129	219	28251	39	0.138	19	0.087	7	0.032	0.721	0.279	11204	4253	3618	9137	0	0	0	0	0	0	0	0	0	0	0	0	0	39	0
54597167.ndhE.trm.aln	128	306	39168	39	0.1	6	0.02	3	0.01	0.683	0.317	11011	5367	7021	15730	0	0	0	0	0	0	0	0	0	0	0	0	0	39	0
54597168.psaC.54597169.ndhD.trm.aln	127	114	14478	33	0.228	11	0.096	5	0.044	0.623	0.377	3494	3291	2158	5502	0	0	0	0	0	0	0	0	0	0	0	0	0	33	0
54597168.psaC.trm.aln	129	246	31734	0	0	7	0.028	2	0.008	0.561	0.439	9035	6188	7734	8777	0	0	0	0	0	0	0	0	0	0	0	0	0	0	0
54597169.ndhD.54597170.ccsA.trm.aln	128	180	23040	400	1.736	24	0.133	13	0.072	0.697	0.303	8109	3573	3292	7666	0	0	0	0	0	0	0	0	0	0	0	0	0	400	0
54597169.ndhD.trm.aln	129	1503	193887	39	0.02	51	0.034	24	0.016	0.643	0.357	53245	34726	34488	71389	0	0	0	0	0	0	0	0	0	0	0	0	0	39	0
54597170.ccsA.54597171.trnLUAG.trm.aln	91	93	8463	0	0	7	0.075	4	0.043	0.741	0.259	3087	737	1456	3183	0	0	0	0	0	0	0	0	0	0	0	0	0	0	0
54597170.ccsA.trm.aln	129	969	125001	564	0.451	51	0.053	14	0.014	0.685	0.315	45660	20437	18753	39587	0	0	0	0	0	0	0	0	0	0	0	0	0	564	0
54597171.trnLUAG.54597172.rpl32.trm.aln	128	950	121600	46715	38.417	168	0.177	94	0.099	0.744	0.256	27732	9980	9153	28020	0	0	0	0	0	0	0	0	0	0	0	41472	0	5243	0
54597172.rpl32.54597173.ndhF.trm.aln	129	1010	130290	2193	1.683	130	0.129	57	0.056	0.76	0.24	47878	15769	14976	49474	0	0	0	0	0	0	0	0	0	0	0	0	0	2193	0
54597172.rpl32.trm.aln	129	165	21285	39	0.183	3	0.018	2	0.012	0.66	0.34	5794	4122	3101	8229	0	0	0	0	0	0	0	0	0	0	0	0	0	39	0
54597173.ndhF.54597175.trnNGUU.trm.aln	129	906	116874	681	0.583	16	0.018	8	0.009	0.634	0.366	41092	18311	24259	32531	0	0	0	0	0	0	0	0	0	0	0	0	0	681	0
54597173.ndhF.trm.aln	128	2226	284928	240	0.084	88	0.04	38	0.017	0.68	0.32	79495	41982	49242	113969	0	0	0	0	0	0	0	0	0	0	0	0	0	240	0
54597175.trnNGUU.54597176.trnRACG.trm.aln	129	468	60372	522	0.865	13	0.028	9	0.019	0.543	0.457	16647	14590	12762	15851	0	0	0	0	0	0	0	0	0	0	0	0	0	522	0
54597176.trnRACG.54597177.rrn5.trm.aln	129	246	31734	303	0.955	16	0.065	8	0.033	0.572	0.428	8118	5792	7645	9876	0	0	0	0	0	0	0	0	0	0	0	0	0	303	0
54597177.rrn5.54597178.rrn4.5.trm.aln	129	243	31347	15	0.048	3	0.012	2	0.008	0.551	0.449	9412	5154	8890	7876	0	0	0	0	0	0	0	0	0	0	0	0	0	15	0
54597177.rrn5.trm.aln	129	120	15480	33	0.213	0	0	0	0	0.475	0.525	3349	4376	3733	3989	0	0	0	0	0	0	0	0	0	0	0	0	0	33	0
54597178.rrn4.5.trm.aln	129	102	13158	0	0	1	0.01	1	0.01	0.51	0.49	2965	3872	2580	3741	0	0	0	0	0	0	0	0	0	0	0	0	0	0	0
54597179.rrn23.54597180.trnAUGC.trm.aln	129	153	19737	0	0	2	0.013	1	0.007	0.595	0.405	5798	3871	4134	5934	0	0	0	0	0	0	0	0	0	0	0	0	0	0	0
54597179.rrn23.trm.aln	129	2808	362232	3	0.001	5	0.002	0	0	0.452	0.548	67080	113519	84881	96749	0	0	0	0	0	0	0	0	0	0	0	3	0	0	0
54597180.trnAUGC.trm.aln	129	885	114165	0	0	5	0.006	1	0.001	0.486	0.514	27491	33668	25012	27994	0	0	0	0	0	0	0	0	0	0	0	0	0	0	0
54597181.trnIGAU.54597182.rrn16.trm.aln	129	291	37539	63	0.168	0	0	0	0	0.495	0.505	9658	10947	7988	8883	0	0	0	0	0	0	0	0	0	0	0	0	0	63	0
54597181.trnIGAU.trm.aln	129	852	109908	15	0.014	6	0.007	2	0.002	0.499	0.501	28769	29793	25277	26054	0	0	0	0	0	0	0	0	0	0	0	0	0	15	0
54597182.rrn16.54597183.trnVGAC.trm.aln	128	225	28800	36	0.125	1	0.004	0	0	0.538	0.462	7163	8183	5110	8308	0	0	0	0	0	0	0	0	0	0	0	0	0	36	0
54597183.trnVGAC.54597184.ycf15.trm.aln	128	678	86784	162	0.187	10	0.015	3	0.004	0.59	0.41	27747	19048	16467	23360	0	0	0	0	0	0	0	0	0	0	0	0	0	162	0
54597184.ycf15.54597126.rps12.trm.aln	129	966	124614	2573	2.065	19	0.02	8	0.008	0.625	0.375	43727	19972	25802	32540	0	0	0	0	0	0	0	0	0	0	0	0	0	2573	0
54597184.ycf15.trm.aln	128	192	24576	18	0.073	3	0.016	1	0.005	0.51	0.49	6650	6904	5120	5884	0	0	0	0	0	0	0	0	0	0	0	0	0	18	0
54597185.rps7.54597186.ndhB.trm.aln	129	294	37926	45	0.119	8	0.027	3	0.01	0.671	0.329	15603	5668	6808	9802	0	0	0	0	0	0	0	0	0	0	0	0	0	45	0
54597185.rps7.trm.aln	129	468	60372	0	0	3	0.006	1	0.002	0.592	0.408	21161	11480	13153	14578	0	0	0	0	0	0	0	0	0	0	0	0	0	0	0
54597186.ndhB.54597187.trnLCAA.trm.aln	128	561	71808	54	0.075	7	0.012	3	0.005	0.635	0.365	20868	13782	12401	24703	0	0	0	0	0	0	0	0	0	0	0	0	0	54	0
54597186.ndhB.trm.aln	129	2202	284058	669	0.236	28	0.013	6	0.003	0.62	0.38	82044	54604	53003	93738	0	0	0	0	0	0	0	0	0	0	0	669	0	0	0
54597187.trnLCAA.54597188.ycf2.trm.aln	128	405	51840	0	0	9	0.022	4	0.01	0.536	0.464	14857	12800	11252	12931	0	0	0	0	0	0	0	0	0	0	0	0	0	0	0
54597188.ycf2.54597189.trnICAU.trm.aln	128	111	14208	0	0	0	0	0	0	0.676	0.324	4480	2688	1920	5120	0	0	0	0	0	0	0	0	0	0	0	0	0	0	0
54597188.ycf2.trm.aln	128	6405	819840	2127	0.259	58	0.009	20	0.003	0.623	0.377	253404	155560	152299	256450	0	0	0	0	0	0	0	0	0	0	0	3	0	2124	0
54597189.trnICAU.54597190.rpl23.trm.aln	128	165	21120	0	0	2	0.012	1	0.006	0.667	0.333	7417	3713	3334	6656	0	0	0	0	0	0	0	0	0	0	0	0	0	0	0
54597190.rpl23.trm.aln	128	282	36096	0	0	3	0.011	0	0	0.603	0.397	12416	6014	8321	9345	0	0	0	0	0	0	0	0	0	0	0	0	0	0	0
54597191.rpl2.trm.aln	129	1488	191952	18	0.009	12	0.008	6	0.004	0.589	0.411	65291	34399	44597	47647	0	0	0	0	0	0	0	0	0	0	0	0	0	18	0
54597193.rps12.54597127.clpP.trm.aln	129	153	19737	57	0.289	4	0.026	1	0.007	0.706	0.294	8100	2317	3477	5786	0	0	0	0	0	0	0	0	0	0	0	0	0	57	0
54597193.rps12.54597151.ycf15.trm.aln	129	972	125388	3661	2.92	14	0.014	6	0.006	0.624	0.376	32382	25804	19976	43565	0	0	0	0	0	0	0	0	0	0	0	0	0	3661	0
54597193.rps12.trm.aln	129	792	102168	0	0	10	0.013	5	0.006	0.602	0.398	28160	21536	19069	33403	0	0	0	0	0	0	0	0	0	0	0	0	0	0	0
mean	128.428	715.204	92055.1	1078.88	1.26376	28.3333	0.0444925	12.5821	0.0197512	0.639488	0.360512	28544.5	16639.9	17098.4	28693.4	0	0	0	0	0	0	0	0	0	0	0	279.199	0	799.677	0
median	129	369	47601	33	0.073	12	0.031	6	0.012	0.643	0.357	14857	9018	8126	15576	0	0	0	0	0	0	0	0	0	0	0	0	0	33	0
SD	3.34903	933.25	119970	5284.4	5.83527	42.6839	0.0392222	20.2444	0.0206276	0.0693901	0.0693901	38635.9	22659.8	23517.1	36991.4	0	0	0	0	0	0	0	0	0	0	0	3001.74	0	4048.9	0
Max	129	6405	819840	54919	62.607	391	0.188	182	0.103	0.813	0.548	257972	155560	155560	256450	0	0	0	0	0	0	0	0	0	0	0	41472	0	53700	0
Min	91	93	8463	0	0	0	0	0	0	0.452	0.187	2964	737	1393	2965	0	0	0	0	0	0	0	0	0	0	0	0	0	0	0

## Sheet: summary_gt03cons30
Alignment_name	No_of_taxa	Alignment_length	Total_matrix_cells	Undetermined_characters	Missing_percent	No_variable_sites	Proportion_variable_sites	Parsimony_informative_sites	Proportion_parsimony_informative	AT_content	GC_content	A	C	G	T	K	M	R	Y	S	W	B	V	H	D	X	N	O	-	?
54597060.trnHGUG.54597061.psbA.trm.aln	129	174	22446	96	0.428	18	0.103	6	0.034	0.694	0.306	9960	3704	3142	5544	0	0	0	0	0	0	0	0	0	0	0	0	0	96	0
54597061.psbA.54597062.trnKUUU.trm.aln	129	141	18189	342	1.88	4	0.028	0	0	0.686	0.314	6464	2928	2673	5782	0	0	0	0	0	0	0	0	0	0	0	0	0	342	0
54597061.psbA.trm.aln	129	1062	136998	0	0	12	0.011	5	0.005	0.579	0.421	46457	28767	28879	32895	0	0	0	0	0	0	0	0	0	0	0	0	0	0	0
54597062.trnKUUU.trm.aln	129	2624	338496	1161	0.343	171	0.065	76	0.029	0.676	0.324	116460	57203	51939	111733	0	0	0	0	0	0	0	0	0	0	0	0	0	1161	0
54597063.matK.54597064.rps16.trm.aln	129	1502	193758	1269	0.655	130	0.087	71	0.047	0.696	0.304	74064	29008	29549	59868	0	0	0	0	0	0	0	0	0	0	0	0	0	1269	0
54597063.matK.trm.aln	129	1512	195048	984	0.504	85	0.056	36	0.024	0.67	0.33	71720	32494	31541	58309	0	0	0	0	0	0	0	0	0	0	0	0	0	984	0
54597064.rps16.54597065.trnQUUG.trm.aln	129	900	116100	420	0.362	110	0.122	52	0.058	0.721	0.279	42476	16962	15283	40959	0	0	0	0	0	0	0	0	0	0	0	0	0	420	0
54597064.rps16.trm.aln	129	1113	143577	628	0.437	70	0.063	29	0.026	0.659	0.341	45640	26190	22582	48537	0	0	0	0	0	0	0	0	0	0	0	0	0	628	0
54597065.trnQUUG.54597066.psbK.trm.aln	129	330	42570	51	0.12	15	0.045	5	0.015	0.726	0.274	14431	5559	6061	16468	0	0	0	0	0	0	0	0	0	0	0	0	0	51	0
54597066.psbK.54597067.psbI.trm.aln	129	393	50697	21	0.041	20	0.051	8	0.02	0.692	0.308	15600	7975	7615	19486	0	0	0	0	0	0	0	0	0	0	0	0	0	21	0
54597066.psbK.trm.aln	128	180	23040	0	0	3	0.017	0	0	0.628	0.372	4479	4864	3713	9984	0	0	0	0	0	0	0	0	0	0	0	0	0	0	0
54597067.psbI.54597068.trnSGCU.trm.aln	129	114	14706	33	0.224	13	0.114	9	0.079	0.756	0.244	6621	1441	2132	4479	0	0	0	0	0	0	0	0	0	0	0	0	0	33	0
54597067.psbI.trm.aln	129	111	14319	0	0	0	0	0	0	0.649	0.351	3741	2967	2064	5547	0	0	0	0	0	0	0	0	0	0	0	0	0	0	0
54597068.trnSGCU.54597069.trnCGCA.trm.aln	129	717	92493	528	0.571	74	0.103	25	0.035	0.713	0.287	34147	12700	13724	31394	0	0	0	0	0	0	0	0	0	0	0	69	0	459	0
54597069.trnCGCA.54597070.petN.trm.aln	129	576	74304	755	1.016	77	0.134	45	0.078	0.671	0.329	24769	11920	12274	24586	0	0	0	0	0	0	0	0	0	0	0	279	0	476	0
54597070.petN.54597071.psbM.trm.aln	129	534	68886	168	0.244	39	0.073	19	0.036	0.732	0.268	26083	9138	9247	24250	0	0	0	0	0	0	0	0	0	0	0	3	0	165	0
54597071.psbM.54597072.trnDGUC.trm.aln	129	666	85914	1030	1.199	63	0.095	31	0.047	0.658	0.342	27790	16258	12812	28024	0	0	0	0	0	0	0	0	0	0	0	0	0	1030	0
54597071.psbM.trm.aln	129	105	13545	0	0	5	0.048	0	0	0.733	0.267	5416	1550	2065	4514	0	0	0	0	0	0	0	0	0	0	0	0	0	0	0
54597072.trnDGUC.54597073.trnYGUA.trm.aln	101	129	13029	375	2.878	4	0.031	2	0.016	0.686	0.314	4204	1255	2722	4473	0	0	0	0	0	0	0	0	0	0	0	0	0	375	0
54597073.trnYGUA.54597074.trnEUUC.trm.aln	128	198	25344	315	1.243	10	0.051	6	0.03	0.675	0.325	9042	4983	3147	7857	0	0	0	0	0	0	0	0	0	0	0	0	0	315	0
54597074.trnEUUC.54597075.rpoB.trm.aln	128	735	94080	749	0.796	45	0.061	29	0.039	0.688	0.312	32601	14236	14899	31595	0	0	0	0	0	0	0	0	0	0	0	0	0	749	0
54597075.rpoB.trm.aln	129	3183	410607	2877	0.701	71	0.022	30	0.009	0.62	0.38	131400	65728	89154	121448	0	0	0	0	0	0	0	0	0	0	0	0	0	2877	0
54597076.rpoC1.54597077.rpoC2.trm.aln	128	105	13440	0	0	4	0.038	2	0.019	0.629	0.371	4741	2817	2177	3705	0	0	0	0	0	0	0	0	0	0	0	0	0	0	0
54597076.rpoC1.trm.aln	128	2797	358016	211	0.059	92	0.033	43	0.015	0.628	0.372	116577	59432	73621	108175	0	0	0	0	0	0	0	0	0	0	0	0	0	211	0
54597077.rpoC2.54597078.rps2.trm.aln	129	171	22059	227	1.029	19	0.111	9	0.053	0.632	0.368	7532	3031	5004	6265	0	0	0	0	0	0	0	0	0	0	0	0	0	227	0
54597077.rpoC2.trm.aln	129	4143	534447	2703	0.506	154	0.037	68	0.016	0.622	0.378	172869	95866	105165	157844	0	0	0	0	0	0	0	0	0	0	0	2352	0	351	0
54597078.rps2.54597079.atpI.trm.aln	129	213	27477	9	0.033	8	0.038	2	0.009	0.745	0.255	10939	2840	4149	9540	0	0	0	0	0	0	0	0	0	0	0	0	0	9	0
54597078.rps2.trm.aln	129	711	91719	36	0.039	19	0.027	6	0.008	0.633	0.367	31490	14593	19052	26548	0	0	0	0	0	0	0	0	0	0	0	0	0	36	0
54597079.atpI.54597080.atpH.trm.aln	129	1107	142803	720	0.504	65	0.059	25	0.023	0.693	0.307	53668	18086	25584	44745	0	0	0	0	0	0	0	0	0	0	0	0	0	720	0
54597079.atpI.trm.aln	129	744	95976	0	0	21	0.028	12	0.016	0.61	0.39	24766	18841	18567	33802	0	0	0	0	0	0	0	0	0	0	0	0	0	0	0
54597080.atpH.54597081.atpF.trm.aln	129	357	46053	249	0.541	22	0.062	12	0.034	0.677	0.323	14906	6422	8373	16103	0	0	0	0	0	0	0	0	0	0	0	0	0	249	0
54597080.atpH.trm.aln	129	246	31734	0	0	3	0.012	2	0.008	0.55	0.45	6726	5805	8496	10707	0	0	0	0	0	0	0	0	0	0	0	0	0	0	0
54597081.atpF.trm.aln	129	1239	159831	78	0.049	57	0.046	25	0.02	0.657	0.343	55426	23058	31734	49535	0	0	0	0	0	0	0	0	0	0	0	0	0	78	0
54597082.atpA.54597083.trnRUCU.trm.aln	123	123	15129	1563	10.331	8	0.065	5	0.041	0.759	0.241	5732	1833	1393	4608	0	0	0	0	0	0	0	0	0	0	0	0	0	1563	0
54597082.atpA.trm.aln	129	1527	196983	0	0	35	0.023	15	0.01	0.595	0.405	60439	37391	42384	56769	0	0	0	0	0	0	0	0	0	0	0	0	0	0	0
54597083.trnRUCU.54597084.trnGUCC.trm.aln	129	154	19866	810	4.077	21	0.136	13	0.084	0.813	0.187	7008	1030	2523	8495	0	0	0	0	0	0	0	0	0	0	0	0	0	810	0
54597084.trnGUCC.54597085.trnTGGU.trm.aln	129	174	22446	164	0.731	22	0.126	6	0.034	0.705	0.295	7373	3246	3328	8335	0	0	0	0	0	0	0	0	0	0	0	0	0	164	0
54597084.trnGUCC.trm.aln	129	792	102168	66	0.065	26	0.033	14	0.018	0.672	0.328	33694	17942	15539	34927	0	0	0	0	0	0	0	0	0	0	0	0	0	66	0
54597085.trnTGGU.54597086.psbD.trm.aln	129	1206	155574	2230	1.433	89	0.074	50	0.041	0.692	0.308	54557	22681	24603	51503	0	0	0	0	0	0	0	0	0	0	0	308	0	1922	0
54597086.psbD.trm.aln	129	1062	136998	0	0	21	0.02	10	0.009	0.58	0.42	30304	27074	30443	49177	0	0	0	0	0	0	0	0	0	0	0	0	0	0	0
54597087.psbC.54597088.trnSUGA.trm.aln	129	213	27477	54	0.197	19	0.089	7	0.033	0.634	0.366	9028	5254	4770	8371	0	0	0	0	0	0	0	0	0	0	0	0	0	54	0
54597087.psbC.trm.aln	129	1422	183438	0	0	18	0.013	11	0.008	0.562	0.438	43499	35191	45134	59614	0	0	0	0	0	0	0	0	0	0	0	0	0	0	0
54597088.trnSUGA.54597089.psbZ.trm.aln	129	345	44505	12	0.027	17	0.049	7	0.02	0.661	0.339	15113	6958	8126	14296	0	0	0	0	0	0	0	0	0	0	0	0	0	12	0
54597089.psbZ.54597090.trnGUCC.trm.aln	129	309	39861	360	0.903	30	0.097	16	0.052	0.69	0.31	16488	6358	5890	10765	0	0	0	0	0	0	0	0	0	0	0	0	0	360	0
54597089.psbZ.trm.aln	129	189	24381	0	0	3	0.016	1	0.005	0.619	0.381	4645	4648	4638	10450	0	0	0	0	0	0	0	0	0	0	0	0	0	0	0
54597091.trnfMCAU.54597092.rps14.trm.aln	128	153	19584	183	0.934	5	0.033	4	0.026	0.646	0.354	7838	3176	3687	4700	0	0	0	0	0	0	0	0	0	0	0	0	0	183	0
54597092.rps14.54597093.psaB.trm.aln	129	132	17028	0	0	3	0.023	1	0.008	0.674	0.326	6837	2580	2968	4643	0	0	0	0	0	0	0	0	0	0	0	0	0	0	0
54597092.rps14.trm.aln	129	303	39087	0	0	7	0.023	1	0.003	0.574	0.426	9032	9417	7223	13415	0	0	0	0	0	0	0	0	0	0	0	0	0	0	0
54597093.psaB.trm.aln	129	2205	284445	219	0.077	88	0.04	39	0.018	0.598	0.402	97992	61477	52809	71948	0	0	0	0	0	0	0	0	0	0	0	0	0	219	0
54597094.psaA.54597095.ycf3.trm.aln	129	609	78561	1541	1.962	49	0.08	37	0.061	0.689	0.311	26713	13038	10893	26376	0	0	0	0	0	0	0	0	0	0	0	0	0	1541	0
54597094.psaA.trm.aln	129	2253	290637	12	0.004	38	0.017	16	0.007	0.571	0.429	92241	65893	58700	73791	0	0	0	0	0	0	0	0	0	0	0	0	0	12	0
54597095.ycf3.54597096.trnSGGA.trm.aln	129	291	37539	5818	15.499	51	0.175	16	0.055	0.698	0.302	12733	5425	4162	9401	0	0	0	0	0	0	0	0	0	0	0	10	0	5808	0
54597095.ycf3.trm.aln	129	1944	250776	150	0.06	56	0.029	20	0.01	0.637	0.363	73760	49501	41379	85986	0	0	0	0	0	0	0	0	0	0	0	0	0	150	0
54597096.trnSGGA.54597097.rps4.trm.aln	128	294	37632	229	0.609	23	0.078	13	0.044	0.648	0.352	12645	7628	5534	11596	0	0	0	0	0	0	0	0	0	0	0	0	0	229	0
54597097.rps4.54597098.trnTUGU.trm.aln	128	339	43392	636	1.466	31	0.091	16	0.047	0.774	0.226	19305	4248	5417	13786	0	0	0	0	0	0	0	0	0	0	0	0	0	636	0
54597097.rps4.trm.aln	128	606	77568	0	0	8	0.013	3	0.005	0.6	0.4	21416	15479	15576	25097	0	0	0	0	0	0	0	0	0	0	0	0	0	0	0
54597098.trnTUGU.54597099.trnLUAA.trm.aln	129	522	67338	964	1.432	69	0.132	33	0.063	0.696	0.304	27721	9489	10688	18476	0	0	0	0	0	0	0	0	0	0	0	0	0	964	0
54597099.trnLUAA.54597100.trnFGAA.trm.aln	128	354	45312	9	0.02	30	0.085	8	0.023	0.635	0.365	13592	8932	7625	15154	0	0	0	0	0	0	0	0	0	0	0	0	0	9	0
54597099.trnLUAA.trm.aln	129	507	65403	87	0.133	14	0.028	6	0.012	0.637	0.363	25258	10555	13144	16359	0	0	0	0	0	0	0	0	0	0	0	0	0	87	0
54597100.trnFGAA.54597101.ndhJ.trm.aln	129	700	90300	10393	11.509	58	0.083	32	0.046	0.727	0.273	27973	11919	9873	30142	0	0	0	0	0	0	0	0	0	0	0	9495	0	898	0
54597101.ndhJ.54597102.ndhK.trm.aln	129	102	13158	5	0.038	4	0.039	2	0.02	0.657	0.343	2964	2443	2072	5674	0	0	0	0	0	0	0	0	0	0	0	0	0	5	0
54597101.ndhJ.trm.aln	129	477	61533	0	0	11	0.023	4	0.008	0.606	0.394	19871	14322	9926	17414	0	0	0	0	0	0	0	0	0	0	0	0	0	0	0
54597102.ndhK.trm.aln	129	678	87462	0	0	13	0.019	3	0.004	0.617	0.383	26828	15592	17940	27102	0	0	0	0	0	0	0	0	0	0	0	0	0	0	0
54597103.ndhC.54597104.trnVUAC.trm.aln	129	1053	135837	6477	4.768	144	0.137	65	0.062	0.716	0.284	43310	16636	20088	49326	0	0	0	0	0	0	0	0	0	0	0	30	0	6447	0
54597103.ndhC.trm.aln	129	363	46827	0	0	9	0.025	4	0.011	0.661	0.339	19733	10036	5812	11246	0	0	0	0	0	0	0	0	0	0	0	0	0	0	0
54597104.trnVUAC.54597105.trnMCAU.trm.aln	128	174	22272	51	0.229	6	0.034	3	0.017	0.719	0.281	6786	2676	3561	9198	0	0	0	0	0	0	0	0	0	0	0	0	0	51	0
54597104.trnVUAC.trm.aln	129	648	83592	93	0.111	25	0.039	9	0.014	0.605	0.395	24960	17284	15706	25549	0	0	0	0	0	0	0	0	0	0	0	0	0	93	0
54597105.trnMCAU.54597106.atpE.trm.aln	129	192	24768	165	0.666	26	0.135	7	0.036	0.714	0.286	7657	3467	3584	9895	0	0	0	0	0	0	0	0	0	0	0	0	0	165	0
54597106.atpE.trm.aln	129	402	51858	0	0	10	0.025	3	0.007	0.604	0.396	13921	11864	8656	17417	0	0	0	0	0	0	0	0	0	0	0	0	0	0	0
54597107.atpB.54597108.rbcL.trm.aln	129	717	92493	213	0.23	39	0.054	18	0.025	0.696	0.304	30979	14235	13802	33264	0	0	0	0	0	0	0	0	0	0	0	0	0	213	0
54597107.atpB.trm.aln	129	1479	190791	0	0	41	0.028	9	0.006	0.578	0.422	53807	43998	36429	56557	0	0	0	0	0	0	0	0	0	0	0	0	0	0	0
54597108.rbcL.54597109.accD.trm.aln	129	450	58050	995	1.714	28	0.062	9	0.02	0.714	0.286	19020	9105	7192	21738	0	0	0	0	0	0	0	0	0	0	0	15	0	980	0
54597108.rbcL.trm.aln	129	1458	188082	24	0.013	52	0.036	21	0.014	0.562	0.438	52973	36280	46024	52781	0	0	0	0	0	0	0	0	0	0	0	0	0	24	0
54597109.accD.54597110.psaI.trm.aln	128	477	61056	130	0.213	49	0.103	11	0.023	0.784	0.216	25967	6660	6524	21775	0	0	0	0	0	0	0	0	0	0	0	21	0	109	0
54597109.accD.trm.aln	128	1488	190464	105	0.055	45	0.03	17	0.011	0.64	0.36	61324	29492	39112	60431	0	0	0	0	0	0	0	0	0	0	0	0	0	105	0
54597110.psaI.54597111.ycf4.trm.aln	128	348	44544	117	0.263	14	0.04	6	0.017	0.65	0.35	15196	7698	7856	13677	0	0	0	0	0	0	0	0	0	0	0	0	0	117	0
54597110.psaI.trm.aln	128	111	14208	0	0	3	0.027	0	0	0.631	0.369	3329	2945	2304	5630	0	0	0	0	0	0	0	0	0	0	0	0	0	0	0
54597111.ycf4.54597112.cemA.trm.aln	128	255	32640	246	0.754	24	0.094	9	0.035	0.694	0.306	14158	4794	5102	8340	0	0	0	0	0	0	0	0	0	0	0	0	0	246	0
54597111.ycf4.trm.aln	129	555	71595	0	0	18	0.032	6	0.011	0.617	0.383	18997	10965	16459	25174	0	0	0	0	0	0	0	0	0	0	0	0	0	0	0
54597112.cemA.54597113.petA.trm.aln	129	234	30186	0	0	18	0.077	8	0.034	0.688	0.312	10445	5687	3716	10338	0	0	0	0	0	0	0	0	0	0	0	0	0	0	0
54597112.cemA.trm.aln	129	690	89010	267	0.3	18	0.026	11	0.016	0.669	0.331	27717	15223	14168	31635	0	0	0	0	0	0	0	0	0	0	0	0	0	267	0
54597113.petA.54597114.psbJ.trm.aln	129	687	88623	478	0.539	67	0.098	35	0.051	0.68	0.32	29631	12454	15780	30280	0	0	0	0	0	0	0	0	0	0	0	0	0	478	0
54597113.petA.trm.aln	129	963	124227	0	0	42	0.044	19	0.02	0.598	0.402	37932	24302	25573	36420	0	0	0	0	0	0	0	0	0	0	0	0	0	0	0
54597114.psbJ.54597115.psbL.trm.aln	129	147	18963	0	0	4	0.027	2	0.014	0.634	0.366	5701	3869	3072	6321	0	0	0	0	0	0	0	0	0	0	0	0	0	0	0
54597114.psbJ.trm.aln	129	123	15867	0	0	1	0.008	1	0.008	0.584	0.416	6177	4014	2580	3096	0	0	0	0	0	0	0	0	0	0	0	0	0	0	0
54597115.psbL.trm.aln	129	117	15093	3	0.02	2	0.017	1	0.009	0.667	0.333	5545	2062	2968	4515	0	0	0	0	0	0	0	0	0	0	0	0	0	3	0
54597116.psbF.trm.aln	129	120	15480	0	0	1	0.008	0	0	0.575	0.425	4903	3096	3482	3999	0	0	0	0	0	0	0	0	0	0	0	0	0	0	0
54597117.psbE.54597118.petL.trm.aln	129	1194	154026	434	0.282	100	0.084	54	0.045	0.708	0.292	53825	20555	24313	54899	0	0	0	0	0	0	0	0	0	0	0	172	0	262	0
54597117.psbE.trm.aln	129	252	32508	0	0	3	0.012	2	0.008	0.587	0.413	10966	6838	6578	8126	0	0	0	0	0	0	0	0	0	0	0	0	0	0	0
54597118.petL.54597119.petG.trm.aln	129	162	20898	84	0.402	9	0.056	5	0.031	0.706	0.294	6465	3439	2691	8219	0	0	0	0	0	0	0	0	0	0	0	0	0	84	0
54597119.petG.54597120.trnWCCA.trm.aln	128	117	14976	12	0.08	5	0.043	1	0.009	0.658	0.342	4092	2934	2179	5759	0	0	0	0	0	0	0	0	0	0	0	0	0	12	0
54597120.trnWCCA.54597121.trnPUGG.trm.aln	129	159	20511	78	0.38	13	0.082	5	0.031	0.654	0.346	7722	3858	3220	5633	0	0	0	0	0	0	0	0	0	0	0	0	0	78	0
54597121.trnPUGG.54597122.psaJ.trm.aln	129	306	39474	3	0.008	15	0.049	6	0.02	0.704	0.296	12277	5402	6289	15503	0	0	0	0	0	0	0	0	0	0	0	0	0	3	0
54597122.psaJ.54597123.rpl33.trm.aln	129	420	54180	33	0.061	27	0.064	10	0.024	0.681	0.319	19084	7224	10043	17796	0	0	0	0	0	0	0	0	0	0	0	0	0	33	0
54597122.psaJ.trm.aln	129	135	17415	0	0	4	0.03	0	0	0.6	0.4	3742	3483	3481	6709	0	0	0	0	0	0	0	0	0	0	0	0	0	0	0
54597123.rpl33.54597124.rps18.trm.aln	129	177	22833	60	0.263	6	0.034	2	0.011	0.734	0.266	9901	3353	2686	6833	0	0	0	0	0	0	0	0	0	0	0	0	0	60	0
54597123.rpl33.trm.aln	129	201	25929	0	0	7	0.035	3	0.015	0.608	0.392	8909	4242	5927	6851	0	0	0	0	0	0	0	0	0	0	0	0	0	0	0
54597124.rps18.54597125.rpl20.trm.aln	129	258	33282	3	0.009	36	0.14	26	0.101	0.674	0.326	9966	5584	5272	12457	0	0	0	0	0	0	0	0	0	0	0	0	0	3	0
54597124.rps18.trm.aln	129	306	39474	0	0	5	0.016	1	0.003	0.634	0.366	13675	7101	7353	11345	0	0	0	0	0	0	0	0	0	0	0	0	0	0	0
54597125.rpl20.54597126.rps12.trm.aln	129	726	93654	24	0.026	22	0.03	12	0.017	0.662	0.338	27376	17686	14010	34558	0	0	0	0	0	0	0	0	0	0	0	0	0	24	0
54597125.rpl20.trm.aln	129	381	49149	0	0	11	0.029	5	0.013	0.633	0.367	14059	10579	7462	17049	0	0	0	0	0	0	0	0	0	0	0	0	0	0	0
54597126.rps12_2.trm.aln	129	792	102168	0	0	10	0.013	5	0.006	0.602	0.398	33403	19069	21536	28160	0	0	0	0	0	0	0	0	0	0	0	0	0	0	0
54597126.rps12.trm.aln	129	114	14706	0	0	1	0.009	1	0.009	0.553	0.447	2976	3096	3483	5151	0	0	0	0	0	0	0	0	0	0	0	0	0	0	0
54597127.clpP.54597128.psbB.trm.aln	129	450	58050	242	0.417	24	0.053	14	0.031	0.701	0.299	21686	8936	8335	18851	0	0	0	0	0	0	0	0	0	0	0	0	0	242	0
54597127.clpP.trm.aln	129	1986	256194	1991	0.777	106	0.053	50	0.025	0.645	0.355	79908	50706	39293	84296	0	0	0	0	0	0	0	0	0	0	0	0	0	1991	0
54597128.psbB.54597129.psbT.trm.aln	129	186	23994	168	0.7	10	0.054	3	0.016	0.663	0.337	6530	4323	3703	9270	0	0	0	0	0	0	0	0	0	0	0	0	0	168	0
54597128.psbB.trm.aln	129	1527	196983	0	0	32	0.021	12	0.008	0.566	0.434	46340	34142	51440	65061	0	0	0	0	0	0	0	0	0	0	0	0	0	0	0
54597129.psbT.trm.aln	129	102	13158	0	0	4	0.039	2	0.02	0.679	0.321	4261	2410	1804	4683	0	0	0	0	0	0	0	0	0	0	0	0	0	0	0
54597130.psbN.54597131.psbH.trm.aln	129	102	13158	0	0	2	0.02	0	0	0.735	0.265	5159	1418	2065	4516	0	0	0	0	0	0	0	0	0	0	0	0	0	0	0
54597130.psbN.trm.aln	129	132	17028	0	0	1	0.008	1	0.008	0.583	0.417	5157	3354	3744	4773	0	0	0	0	0	0	0	0	0	0	0	0	0	0	0
54597131.psbH.54597132.petB.trm.aln	129	123	15867	0	0	9	0.073	2	0.016	0.643	0.357	4135	2964	2702	6066	0	0	0	0	0	0	0	0	0	0	0	0	0	0	0
54597131.psbH.trm.aln	129	222	28638	0	0	8	0.036	2	0.009	0.608	0.392	7740	4514	6707	9677	0	0	0	0	0	0	0	0	0	0	0	0	0	0	0
54597132.petB.54597133.petD.trm.aln	129	171	22059	39	0.177	10	0.058	8	0.047	0.698	0.302	7196	2534	4118	8172	0	0	0	0	0	0	0	0	0	0	0	0	0	39	0
54597132.petB.trm.aln	129	1386	178794	51	0.029	76	0.055	37	0.027	0.639	0.361	51688	27992	36512	62551	0	0	0	0	0	0	0	0	0	0	0	0	0	51	0
54597133.petD.54597134.rpoA.trm.aln	128	189	24192	21	0.087	10	0.053	7	0.037	0.714	0.286	8681	3822	3074	8594	0	0	0	0	0	0	0	0	0	0	0	0	0	21	0
54597133.petD.trm.aln	129	1158	149382	0	0	50	0.043	16	0.014	0.628	0.372	43438	26570	29049	50325	0	0	0	0	0	0	0	0	0	0	0	0	0	0	0
54597134.rpoA.trm.aln	129	1008	130032	12	0.009	34	0.034	12	0.012	0.65	0.35	38312	23294	22195	46219	0	0	0	0	0	0	0	0	0	0	0	0	0	12	0
54597135.rps11.54597136.rpl36.trm.aln	129	99	12771	9	0.07	9	0.091	4	0.04	0.718	0.282	4000	1923	1670	5169	0	0	0	0	0	0	0	0	0	0	0	0	0	9	0
54597135.rps11.trm.aln	129	411	53019	0	0	8	0.019	0	0	0.54	0.46	12898	13805	10582	15734	0	0	0	0	0	0	0	0	0	0	0	0	0	0	0
54597136.rpl36.trm.aln	129	114	14706	0	0	1	0.009	0	0	0.649	0.351	3613	3095	2064	5934	0	0	0	0	0	0	0	0	0	0	0	0	0	0	0
54597137.infA.54597138.rps8.trm.aln	129	120	15480	6	0.039	5	0.042	2	0.017	0.627	0.373	5187	3351	2421	4515	0	0	0	0	0	0	0	0	0	0	0	0	0	6	0
54597138.rps8.trm.aln	129	405	52245	0	0	7	0.017	3	0.007	0.642	0.358	15112	11352	7330	18451	0	0	0	0	0	0	0	0	0	0	0	0	0	0	0
54597139.rpl14.54597140.rpl16.trm.aln	129	114	14706	222	1.51	18	0.158	9	0.079	0.769	0.231	5345	1806	1540	5793	0	0	0	0	0	0	0	0	0	0	0	0	0	222	0
54597139.rpl14.trm.aln	129	369	47601	0	0	7	0.019	2	0.005	0.607	0.393	13414	10836	7858	15493	0	0	0	0	0	0	0	0	0	0	0	0	0	0	0
54597140.rpl16.54597141.rps3.trm.aln	129	150	19350	75	0.388	12	0.08	3	0.02	0.771	0.229	6941	1803	2604	7927	0	0	0	0	0	0	0	0	0	0	0	0	0	75	0
54597140.rpl16.trm.aln	129	1431	184599	386	0.209	100	0.07	48	0.034	0.669	0.331	52212	33630	27318	71053	0	0	0	0	0	0	0	0	0	0	0	0	0	386	0
54597141.rps3.trm.aln	129	657	84753	0	0	27	0.041	12	0.018	0.65	0.35	21556	16024	13613	33560	0	0	0	0	0	0	0	0	0	0	0	0	0	0	0
54597142.rpl22.trm.aln	129	468	60372	6	0.01	22	0.047	13	0.028	0.646	0.354	16408	11840	9510	22608	0	0	0	0	0	0	0	0	0	0	0	0	0	6	0
54597143.rps19.trm.aln	129	279	35991	0	0	5	0.018	2	0.007	0.667	0.333	9401	5820	6191	14579	0	0	0	0	0	0	0	0	0	0	0	0	0	0	0
54597144.rpl2.trm.aln	129	1488	191952	18	0.009	11	0.007	5	0.003	0.588	0.412	47647	44732	34399	65156	0	0	0	0	0	0	0	0	0	0	0	0	0	18	0
54597145.rpl23.54597146.trnICAU.trm.aln	128	165	21120	0	0	2	0.012	1	0.006	0.667	0.333	6656	3334	3713	7417	0	0	0	0	0	0	0	0	0	0	0	0	0	0	0
54597145.rpl23.trm.aln	129	282	36378	0	0	3	0.011	0	0	0.603	0.397	9418	8386	6061	12513	0	0	0	0	0	0	0	0	0	0	0	0	0	0	0
54597147.ycf2.54597148.trnLCAA.trm.aln	128	405	51840	0	0	9	0.022	4	0.01	0.536	0.464	12931	11252	12800	14857	0	0	0	0	0	0	0	0	0	0	0	0	0	0	0
54597147.ycf2.trm.aln	128	6387	817536	144	0.018	58	0.009	20	0.003	0.623	0.377	256361	152264	155470	253297	0	0	0	0	0	0	0	0	0	0	0	0	0	144	0
54597148.trnLCAA.54597149.ndhB.trm.aln	128	561	71808	54	0.075	7	0.012	3	0.005	0.635	0.365	24703	12401	13782	20868	0	0	0	0	0	0	0	0	0	0	0	0	0	54	0
54597149.ndhB.54597150.rps7.trm.aln	129	294	37926	45	0.119	8	0.027	3	0.01	0.667	0.333	9673	6823	5797	15588	0	0	0	0	0	0	0	0	0	0	0	0	0	45	0
54597149.ndhB.trm.aln	128	2202	281856	0	0	15	0.007	6	0.003	0.62	0.38	93195	52859	54311	81491	0	0	0	0	0	0	0	0	0	0	0	0	0	0	0
54597150.rps7.trm.aln	129	468	60372	0	0	3	0.006	1	0.002	0.592	0.408	14578	13153	11480	21161	0	0	0	0	0	0	0	0	0	0	0	0	0	0	0
54597151.ycf15.54597152.trnVGAC.trm.aln	128	678	86784	162	0.187	11	0.016	3	0.004	0.59	0.41	23371	16328	19176	27747	0	0	0	0	0	0	0	0	0	0	0	0	0	162	0
54597151.ycf15.trm.aln	129	192	24768	18	0.073	4	0.021	1	0.005	0.51	0.49	5929	5160	6959	6702	0	0	0	0	0	0	0	0	0	0	0	0	0	18	0
54597152.trnVGAC.54597153.rrn16.trm.aln	129	225	29025	45	0.155	1	0.004	1	0.004	0.538	0.462	8370	5149	8247	7214	0	0	0	0	0	0	0	0	0	0	0	0	0	45	0
54597153.rrn16.54597154.trnIGAU.trm.aln	129	291	37539	0	0	0	0	0	0	0.495	0.505	8772	7998	10965	9804	0	0	0	0	0	0	0	0	0	0	0	0	0	0	0
54597154.trnIGAU.trm.aln	129	852	109908	18	0.016	6	0.007	2	0.002	0.498	0.502	25926	25277	29919	28768	0	0	0	0	0	0	0	0	0	0	0	0	0	18	0
54597155.trnAUGC.54597156.rrn23.trm.aln	129	153	19737	0	0	2	0.013	1	0.007	0.595	0.405	5805	4134	3871	5927	0	0	0	0	0	0	0	0	0	0	0	0	0	0	0
54597155.trnAUGC.trm.aln	129	885	114165	3	0.003	5	0.006	1	0.001	0.486	0.514	27994	25011	33666	27491	0	0	0	0	0	0	0	0	0	0	0	3	0	0	0
54597156.rrn23.trm.aln	129	2811	362619	39	0.011	5	0.002	0	0	0.453	0.547	96867	84872	113510	67331	0	0	0	0	0	0	0	0	0	0	0	0	0	39	0
54597157.rrn4.5.54597158.rrn5.trm.aln	129	243	31347	18	0.057	5	0.021	2	0.008	0.551	0.449	7748	9018	5023	9540	0	0	0	0	0	0	0	0	0	0	0	3	0	15	0
54597157.rrn4.5.trm.aln	129	102	13158	0	0	1	0.01	1	0.01	0.51	0.49	3741	2451	4001	2965	0	0	0	0	0	0	0	0	0	0	0	0	0	0	0
54597158.rrn5.54597159.trnRACG.trm.aln	129	245	31605	207	0.655	13	0.053	6	0.024	0.572	0.428	9919	7646	5797	8036	0	0	0	0	0	0	0	0	0	0	0	0	0	207	0
54597158.rrn5.trm.aln	129	120	15480	0	0	0	0	0	0	0.475	0.525	3999	3741	4386	3354	0	0	0	0	0	0	0	0	0	0	0	0	0	0	0
54597159.trnRACG.54597160.trnNGUU.trm.aln	129	468	60372	301	0.499	8	0.017	3	0.006	0.543	0.457	15930	12834	14637	16670	0	0	0	0	0	0	0	0	0	0	0	0	0	301	0
54597160.trnNGUU.54597161.ycf1.trm.aln	128	327	41856	402	0.96	3	0.009	1	0.003	0.626	0.374	11716	9701	5794	14243	0	0	0	0	0	0	0	0	0	0	0	0	0	402	0
54597161.ycf1.54597162.rps15.trm.aln	129	294	37926	726	1.914	31	0.105	13	0.044	0.731	0.269	14411	5242	4771	12776	0	0	0	0	0	0	0	0	0	0	0	0	0	726	0
54597161.ycf1.trm.aln	129	5076	654804	681	0.104	391	0.077	182	0.036	0.711	0.289	257972	91743	97174	207234	0	0	0	0	0	0	0	0	0	0	0	0	0	681	0
54597162.rps15.trm.aln	129	279	35991	0	0	9	0.032	3	0.011	0.667	0.333	14717	5030	6948	9296	0	0	0	0	0	0	0	0	0	0	0	0	0	0	0
54597163.ndhH.trm.aln	129	1182	152478	0	0	27	0.023	8	0.007	0.623	0.377	47961	22799	34722	46996	0	0	0	0	0	0	0	0	0	0	0	0	0	0	0
54597164.ndhA.trm.aln	129	2160	278640	167	0.06	92	0.043	33	0.015	0.673	0.327	89276	40883	50182	98132	0	0	0	0	0	0	0	0	0	0	0	3	0	164	0
54597165.ndhI.54597166.ndhG.trm.aln	128	291	37248	699	1.877	24	0.082	9	0.031	0.776	0.224	12777	3853	4343	15576	0	0	0	0	0	0	0	0	0	0	0	0	0	699	0
54597165.ndhI.trm.aln	128	501	64128	0	0	11	0.022	6	0.012	0.656	0.344	20087	10192	11891	21958	0	0	0	0	0	0	0	0	0	0	0	0	0	0	0
54597166.ndhG.54597167.ndhE.trm.aln	128	198	25344	33	0.13	22	0.111	8	0.04	0.707	0.293	7418	3680	3724	10489	0	0	0	0	0	0	0	0	0	0	0	0	0	33	0
54597166.ndhG.trm.aln	129	531	68499	0	0	9	0.017	3	0.006	0.645	0.355	17288	11562	12769	26880	0	0	0	0	0	0	0	0	0	0	0	0	0	0	0
54597167.ndhE.54597168.psaC.trm.aln	129	219	28251	39	0.138	19	0.087	7	0.032	0.721	0.279	11204	4253	3618	9137	0	0	0	0	0	0	0	0	0	0	0	0	0	39	0
54597167.ndhE.trm.aln	128	306	39168	39	0.1	6	0.02	3	0.01	0.683	0.317	11011	5367	7021	15730	0	0	0	0	0	0	0	0	0	0	0	0	0	39	0
54597168.psaC.54597169.ndhD.trm.aln	127	114	14478	33	0.228	11	0.096	5	0.044	0.623	0.377	3494	3291	2158	5502	0	0	0	0	0	0	0	0	0	0	0	0	0	33	0
54597168.psaC.trm.aln	129	246	31734	0	0	7	0.028	2	0.008	0.561	0.439	9035	6188	7734	8777	0	0	0	0	0	0	0	0	0	0	0	0	0	0	0
54597169.ndhD.54597170.ccsA.trm.aln	128	180	23040	400	1.736	24	0.133	13	0.072	0.697	0.303	8109	3573	3292	7666	0	0	0	0	0	0	0	0	0	0	0	0	0	400	0
54597169.ndhD.trm.aln	129	1503	193887	39	0.02	51	0.034	24	0.016	0.643	0.357	53245	34726	34488	71389	0	0	0	0	0	0	0	0	0	0	0	0	0	39	0
54597170.ccsA.54597171.trnLUAG.trm.aln	91	93	8463	0	0	7	0.075	4	0.043	0.741	0.259	3087	737	1456	3183	0	0	0	0	0	0	0	0	0	0	0	0	0	0	0
54597170.ccsA.trm.aln	129	969	125001	564	0.451	51	0.053	14	0.014	0.685	0.315	45660	20437	18753	39587	0	0	0	0	0	0	0	0	0	0	0	0	0	564	0
54597171.trnLUAG.54597172.rpl32.trm.aln	128	946	121088	46322	38.255	168	0.178	94	0.099	0.744	0.256	27732	9949	9153	27932	0	0	0	0	0	0	0	0	0	0	0	41472	0	4850	0
54597172.rpl32.54597173.ndhF.trm.aln	129	1009	130161	2089	1.605	130	0.129	57	0.056	0.76	0.24	47853	15769	14976	49474	0	0	0	0	0	0	0	0	0	0	0	0	0	2089	0
54597172.rpl32.trm.aln	129	165	21285	39	0.183	3	0.018	2	0.012	0.66	0.34	5794	4122	3101	8229	0	0	0	0	0	0	0	0	0	0	0	0	0	39	0
54597173.ndhF.54597175.trnNGUU.trm.aln	129	906	116874	681	0.583	16	0.018	8	0.009	0.634	0.366	41092	18311	24259	32531	0	0	0	0	0	0	0	0	0	0	0	0	0	681	0
54597173.ndhF.trm.aln	128	2226	284928	240	0.084	88	0.04	38	0.017	0.68	0.32	79495	41982	49242	113969	0	0	0	0	0	0	0	0	0	0	0	0	0	240	0
54597175.trnNGUU.54597176.trnRACG.trm.aln	129	468	60372	522	0.865	13	0.028	9	0.019	0.543	0.457	16647	14590	12762	15851	0	0	0	0	0	0	0	0	0	0	0	0	0	522	0
54597176.trnRACG.54597177.rrn5.trm.aln	129	243	31347	17	0.054	14	0.058	6	0.025	0.572	0.428	8085	5760	7645	9840	0	0	0	0	0	0	0	0	0	0	0	0	0	17	0
54597177.rrn5.54597178.rrn4.5.trm.aln	129	243	31347	15	0.048	3	0.012	2	0.008	0.551	0.449	9412	5154	8890	7876	0	0	0	0	0	0	0	0	0	0	0	0	0	15	0
54597177.rrn5.trm.aln	129	120	15480	33	0.213	0	0	0	0	0.475	0.525	3349	4376	3733	3989	0	0	0	0	0	0	0	0	0	0	0	0	0	33	0
54597178.rrn4.5.trm.aln	129	102	13158	0	0	1	0.01	1	0.01	0.51	0.49	2965	3872	2580	3741	0	0	0	0	0	0	0	0	0	0	0	0	0	0	0
54597179.rrn23.54597180.trnAUGC.trm.aln	129	153	19737	0	0	2	0.013	1	0.007	0.595	0.405	5798	3871	4134	5934	0	0	0	0	0	0	0	0	0	0	0	0	0	0	0
54597179.rrn23.trm.aln	129	2808	362232	3	0.001	5	0.002	0	0	0.452	0.548	67080	113519	84881	96749	0	0	0	0	0	0	0	0	0	0	0	3	0	0	0
54597180.trnAUGC.trm.aln	129	885	114165	0	0	5	0.006	1	0.001	0.486	0.514	27491	33668	25012	27994	0	0	0	0	0	0	0	0	0	0	0	0	0	0	0
54597181.trnIGAU.54597182.rrn16.trm.aln	129	291	37539	63	0.168	0	0	0	0	0.495	0.505	9658	10947	7988	8883	0	0	0	0	0	0	0	0	0	0	0	0	0	63	0
54597181.trnIGAU.trm.aln	129	852	109908	15	0.014	6	0.007	2	0.002	0.499	0.501	28769	29793	25277	26054	0	0	0	0	0	0	0	0	0	0	0	0	0	15	0
54597182.rrn16.54597183.trnVGAC.trm.aln	128	225	28800	36	0.125	1	0.004	0	0	0.538	0.462	7163	8183	5110	8308	0	0	0	0	0	0	0	0	0	0	0	0	0	36	0
54597183.trnVGAC.54597184.ycf15.trm.aln	128	678	86784	162	0.187	10	0.015	3	0.004	0.59	0.41	27747	19048	16467	23360	0	0	0	0	0	0	0	0	0	0	0	0	0	162	0
54597184.ycf15.54597126.rps12.trm.aln	129	966	124614	2573	2.065	19	0.02	8	0.008	0.625	0.375	43727	19972	25802	32540	0	0	0	0	0	0	0	0	0	0	0	0	0	2573	0
54597184.ycf15.trm.aln	128	192	24576	18	0.073	3	0.016	1	0.005	0.51	0.49	6650	6904	5120	5884	0	0	0	0	0	0	0	0	0	0	0	0	0	18	0
54597185.rps7.54597186.ndhB.trm.aln	129	294	37926	45	0.119	8	0.027	3	0.01	0.671	0.329	15603	5668	6808	9802	0	0	0	0	0	0	0	0	0	0	0	0	0	45	0
54597185.rps7.trm.aln	129	468	60372	0	0	3	0.006	1	0.002	0.592	0.408	21161	11480	13153	14578	0	0	0	0	0	0	0	0	0	0	0	0	0	0	0
54597186.ndhB.54597187.trnLCAA.trm.aln	128	561	71808	54	0.075	7	0.012	3	0.005	0.635	0.365	20868	13782	12401	24703	0	0	0	0	0	0	0	0	0	0	0	0	0	54	0
54597186.ndhB.trm.aln	129	2202	284058	669	0.236	28	0.013	6	0.003	0.62	0.38	82044	54604	53003	93738	0	0	0	0	0	0	0	0	0	0	0	669	0	0	0
54597187.trnLCAA.54597188.ycf2.trm.aln	128	405	51840	0	0	9	0.022	4	0.01	0.536	0.464	14857	12800	11252	12931	0	0	0	0	0	0	0	0	0	0	0	0	0	0	0
54597188.ycf2.54597189.trnICAU.trm.aln	128	111	14208	0	0	0	0	0	0	0.676	0.324	4480	2688	1920	5120	0	0	0	0	0	0	0	0	0	0	0	0	0	0	0
54597188.ycf2.trm.aln	128	6387	817536	147	0.018	58	0.009	20	0.003	0.623	0.377	253296	155470	152263	256360	0	0	0	0	0	0	0	0	0	0	0	3	0	144	0
54597189.trnICAU.54597190.rpl23.trm.aln	128	165	21120	0	0	2	0.012	1	0.006	0.667	0.333	7417	3713	3334	6656	0	0	0	0	0	0	0	0	0	0	0	0	0	0	0
54597190.rpl23.trm.aln	128	282	36096	0	0	3	0.011	0	0	0.603	0.397	12416	6014	8321	9345	0	0	0	0	0	0	0	0	0	0	0	0	0	0	0
54597191.rpl2.trm.aln	129	1488	191952	18	0.009	12	0.008	6	0.004	0.589	0.411	65291	34399	44597	47647	0	0	0	0	0	0	0	0	0	0	0	0	0	18	0
54597193.rps12.54597127.clpP.trm.aln	129	153	19737	57	0.289	4	0.026	1	0.007	0.706	0.294	8100	2317	3477	5786	0	0	0	0	0	0	0	0	0	0	0	0	0	57	0
54597193.rps12.54597151.ycf15.trm.aln	129	961	123969	2524	2.036	14	0.015	6	0.006	0.623	0.377	32253	25804	19976	43412	0	0	0	0	0	0	0	0	0	0	0	0	0	2524	0
54597193.rps12.trm.aln	129	792	102168	0	0	10	0.013	5	0.006	0.602	0.398	28160	21536	19069	33403	0	0	0	0	0	0	0	0	0	0	0	0	0	0	0
mean	128.428	710.746	91480.2	577.607	0.699587	27.5821	0.044	12.2687	0.0193682	0.639368	0.360632	28513.3	16632	17092.3	28665	0	0	0	0	0	0	0	0	0	0	0	273.184	0	304.423	0
median	129	363	46827	33	0.057	12	0.031	6	0.012	0.643	0.357	14857	9018	8126	15576	0	0	0	0	0	0	0	0	0	0	0	0	0	33	0
SD	3.34903	932.161	119830	3409.67	3.12299	41.7978	0.0380159	19.9386	0.0197141	0.0693033	0.0693033	38627.2	22657.2	23514.5	36982	0	0	0	0	0	0	0	0	0	0	0	3001.06	0	819.178	0
Max	129	6387	817536	46322	38.255	391	0.178	182	0.101	0.813	0.548	257972	155470	155470	256360	0	0	0	0	0	0	0	0	0	0	0	41472	0	6447	0
Min	91	93	8463	0	0	0	0	0	0	0.452	0.187	2964	737	1393	2965	0	0	0	0	0	0	0	0	0	0	0	0	0	0	0

## Sheet: summary_gt03cons50
Alignment_name	No_of_taxa	Alignment_length	Total_matrix_cells	Undetermined_characters	Missing_percent	No_variable_sites	Proportion_variable_sites	Parsimony_informative_sites	Proportion_parsimony_informative	AT_content	GC_content	A	C	G	T	K	M	R	Y	S	W	B	V	H	D	X	N	O	-	?
54597060.trnHGUG.54597061.psbA.trm.aln	129	180	23220	642	2.765	18	0.1	6	0.033	0.697	0.303	10112	3704	3142	5620	0	0	0	0	0	0	0	0	0	0	0	0	0	642	0
54597061.psbA.54597062.trnKUUU.trm.aln	129	141	18189	342	1.88	4	0.028	0	0	0.686	0.314	6464	2928	2673	5782	0	0	0	0	0	0	0	0	0	0	0	0	0	342	0
54597061.psbA.trm.aln	129	1062	136998	0	0	12	0.011	5	0.005	0.579	0.421	46457	28767	28879	32895	0	0	0	0	0	0	0	0	0	0	0	0	0	0	0
54597062.trnKUUU.trm.aln	129	2624	338496	1161	0.343	171	0.065	76	0.029	0.676	0.324	116460	57203	51939	111733	0	0	0	0	0	0	0	0	0	0	0	0	0	1161	0
54597063.matK.54597064.rps16.trm.aln	129	1502	193758	1269	0.655	130	0.087	71	0.047	0.696	0.304	74064	29008	29549	59868	0	0	0	0	0	0	0	0	0	0	0	0	0	1269	0
54597063.matK.trm.aln	129	1512	195048	984	0.504	85	0.056	36	0.024	0.67	0.33	71720	32494	31541	58309	0	0	0	0	0	0	0	0	0	0	0	0	0	984	0
54597064.rps16.54597065.trnQUUG.trm.aln	129	900	116100	420	0.362	110	0.122	52	0.058	0.721	0.279	42476	16962	15283	40959	0	0	0	0	0	0	0	0	0	0	0	0	0	420	0
54597064.rps16.trm.aln	129	1113	143577	628	0.437	70	0.063	29	0.026	0.659	0.341	45640	26190	22582	48537	0	0	0	0	0	0	0	0	0	0	0	0	0	628	0
54597065.trnQUUG.54597066.psbK.trm.aln	129	330	42570	51	0.12	15	0.045	5	0.015	0.726	0.274	14431	5559	6061	16468	0	0	0	0	0	0	0	0	0	0	0	0	0	51	0
54597066.psbK.54597067.psbI.trm.aln	129	393	50697	21	0.041	20	0.051	8	0.02	0.692	0.308	15600	7975	7615	19486	0	0	0	0	0	0	0	0	0	0	0	0	0	21	0
54597066.psbK.trm.aln	128	180	23040	0	0	3	0.017	0	0	0.628	0.372	4479	4864	3713	9984	0	0	0	0	0	0	0	0	0	0	0	0	0	0	0
54597067.psbI.54597068.trnSGCU.trm.aln	129	114	14706	33	0.224	13	0.114	9	0.079	0.756	0.244	6621	1441	2132	4479	0	0	0	0	0	0	0	0	0	0	0	0	0	33	0
54597067.psbI.trm.aln	129	111	14319	0	0	0	0	0	0	0.649	0.351	3741	2967	2064	5547	0	0	0	0	0	0	0	0	0	0	0	0	0	0	0
54597068.trnSGCU.54597069.trnCGCA.trm.aln	129	717	92493	528	0.571	74	0.103	25	0.035	0.713	0.287	34147	12700	13724	31394	0	0	0	0	0	0	0	0	0	0	0	69	0	459	0
54597069.trnCGCA.54597070.petN.trm.aln	129	576	74304	755	1.016	77	0.134	45	0.078	0.671	0.329	24769	11920	12274	24586	0	0	0	0	0	0	0	0	0	0	0	279	0	476	0
54597070.petN.54597071.psbM.trm.aln	129	534	68886	168	0.244	39	0.073	19	0.036	0.732	0.268	26083	9138	9247	24250	0	0	0	0	0	0	0	0	0	0	0	3	0	165	0
54597071.psbM.54597072.trnDGUC.trm.aln	129	666	85914	1030	1.199	63	0.095	31	0.047	0.658	0.342	27790	16258	12812	28024	0	0	0	0	0	0	0	0	0	0	0	0	0	1030	0
54597071.psbM.trm.aln	129	105	13545	0	0	5	0.048	0	0	0.733	0.267	5416	1550	2065	4514	0	0	0	0	0	0	0	0	0	0	0	0	0	0	0
54597072.trnDGUC.54597073.trnYGUA.trm.aln	101	129	13029	375	2.878	4	0.031	2	0.016	0.686	0.314	4204	1255	2722	4473	0	0	0	0	0	0	0	0	0	0	0	0	0	375	0
54597073.trnYGUA.54597074.trnEUUC.trm.aln	128	198	25344	315	1.243	10	0.051	6	0.03	0.675	0.325	9042	4983	3147	7857	0	0	0	0	0	0	0	0	0	0	0	0	0	315	0
54597074.trnEUUC.54597075.rpoB.trm.aln	128	735	94080	749	0.796	45	0.061	29	0.039	0.688	0.312	32601	14236	14899	31595	0	0	0	0	0	0	0	0	0	0	0	0	0	749	0
54597075.rpoB.trm.aln	129	3183	410607	2877	0.701	71	0.022	30	0.009	0.62	0.38	131400	65728	89154	121448	0	0	0	0	0	0	0	0	0	0	0	0	0	2877	0
54597076.rpoC1.54597077.rpoC2.trm.aln	128	105	13440	0	0	4	0.038	2	0.019	0.629	0.371	4741	2817	2177	3705	0	0	0	0	0	0	0	0	0	0	0	0	0	0	0
54597076.rpoC1.trm.aln	128	2797	358016	211	0.059	92	0.033	43	0.015	0.628	0.372	116577	59432	73621	108175	0	0	0	0	0	0	0	0	0	0	0	0	0	211	0
54597077.rpoC2.54597078.rps2.trm.aln	129	171	22059	227	1.029	19	0.111	9	0.053	0.632	0.368	7532	3031	5004	6265	0	0	0	0	0	0	0	0	0	0	0	0	0	227	0
54597077.rpoC2.trm.aln	129	4143	534447	2703	0.506	154	0.037	68	0.016	0.622	0.378	172869	95866	105165	157844	0	0	0	0	0	0	0	0	0	0	0	2352	0	351	0
54597078.rps2.54597079.atpI.trm.aln	129	213	27477	9	0.033	8	0.038	2	0.009	0.745	0.255	10939	2840	4149	9540	0	0	0	0	0	0	0	0	0	0	0	0	0	9	0
54597078.rps2.trm.aln	129	711	91719	36	0.039	19	0.027	6	0.008	0.633	0.367	31490	14593	19052	26548	0	0	0	0	0	0	0	0	0	0	0	0	0	36	0
54597079.atpI.54597080.atpH.trm.aln	129	1107	142803	720	0.504	65	0.059	25	0.023	0.693	0.307	53668	18086	25584	44745	0	0	0	0	0	0	0	0	0	0	0	0	0	720	0
54597079.atpI.trm.aln	129	744	95976	0	0	21	0.028	12	0.016	0.61	0.39	24766	18841	18567	33802	0	0	0	0	0	0	0	0	0	0	0	0	0	0	0
54597080.atpH.54597081.atpF.trm.aln	129	357	46053	249	0.541	22	0.062	12	0.034	0.677	0.323	14906	6422	8373	16103	0	0	0	0	0	0	0	0	0	0	0	0	0	249	0
54597080.atpH.trm.aln	129	246	31734	0	0	3	0.012	2	0.008	0.55	0.45	6726	5805	8496	10707	0	0	0	0	0	0	0	0	0	0	0	0	0	0	0
54597081.atpF.trm.aln	129	1239	159831	78	0.049	57	0.046	25	0.02	0.657	0.343	55426	23058	31734	49535	0	0	0	0	0	0	0	0	0	0	0	0	0	78	0
54597082.atpA.54597083.trnRUCU.trm.aln	123	123	15129	1563	10.331	8	0.065	5	0.041	0.759	0.241	5732	1833	1393	4608	0	0	0	0	0	0	0	0	0	0	0	0	0	1563	0
54597082.atpA.trm.aln	129	1527	196983	0	0	35	0.023	15	0.01	0.595	0.405	60439	37391	42384	56769	0	0	0	0	0	0	0	0	0	0	0	0	0	0	0
54597083.trnRUCU.54597084.trnGUCC.trm.aln	129	154	19866	810	4.077	21	0.136	13	0.084	0.813	0.187	7008	1030	2523	8495	0	0	0	0	0	0	0	0	0	0	0	0	0	810	0
54597084.trnGUCC.54597085.trnTGGU.trm.aln	129	174	22446	164	0.731	22	0.126	6	0.034	0.705	0.295	7373	3246	3328	8335	0	0	0	0	0	0	0	0	0	0	0	0	0	164	0
54597084.trnGUCC.trm.aln	129	792	102168	66	0.065	26	0.033	14	0.018	0.672	0.328	33694	17942	15539	34927	0	0	0	0	0	0	0	0	0	0	0	0	0	66	0
54597085.trnTGGU.54597086.psbD.trm.aln	129	1206	155574	2230	1.433	89	0.074	50	0.041	0.692	0.308	54557	22681	24603	51503	0	0	0	0	0	0	0	0	0	0	0	308	0	1922	0
54597086.psbD.trm.aln	129	1062	136998	0	0	21	0.02	10	0.009	0.58	0.42	30304	27074	30443	49177	0	0	0	0	0	0	0	0	0	0	0	0	0	0	0
54597087.psbC.54597088.trnSUGA.trm.aln	129	213	27477	54	0.197	19	0.089	7	0.033	0.634	0.366	9028	5254	4770	8371	0	0	0	0	0	0	0	0	0	0	0	0	0	54	0
54597087.psbC.trm.aln	129	1422	183438	0	0	18	0.013	11	0.008	0.562	0.438	43499	35191	45134	59614	0	0	0	0	0	0	0	0	0	0	0	0	0	0	0
54597088.trnSUGA.54597089.psbZ.trm.aln	129	345	44505	12	0.027	17	0.049	7	0.02	0.661	0.339	15113	6958	8126	14296	0	0	0	0	0	0	0	0	0	0	0	0	0	12	0
54597089.psbZ.54597090.trnGUCC.trm.aln	129	309	39861	360	0.903	30	0.097	16	0.052	0.69	0.31	16488	6358	5890	10765	0	0	0	0	0	0	0	0	0	0	0	0	0	360	0
54597089.psbZ.trm.aln	129	189	24381	0	0	3	0.016	1	0.005	0.619	0.381	4645	4648	4638	10450	0	0	0	0	0	0	0	0	0	0	0	0	0	0	0
54597091.trnfMCAU.54597092.rps14.trm.aln	128	153	19584	183	0.934	5	0.033	4	0.026	0.646	0.354	7838	3176	3687	4700	0	0	0	0	0	0	0	0	0	0	0	0	0	183	0
54597092.rps14.54597093.psaB.trm.aln	129	132	17028	0	0	3	0.023	1	0.008	0.674	0.326	6837	2580	2968	4643	0	0	0	0	0	0	0	0	0	0	0	0	0	0	0
54597092.rps14.trm.aln	129	303	39087	0	0	7	0.023	1	0.003	0.574	0.426	9032	9417	7223	13415	0	0	0	0	0	0	0	0	0	0	0	0	0	0	0
54597093.psaB.trm.aln	129	2205	284445	219	0.077	88	0.04	39	0.018	0.598	0.402	97992	61477	52809	71948	0	0	0	0	0	0	0	0	0	0	0	0	0	219	0
54597094.psaA.54597095.ycf3.trm.aln	129	609	78561	1541	1.962	49	0.08	37	0.061	0.689	0.311	26713	13038	10893	26376	0	0	0	0	0	0	0	0	0	0	0	0	0	1541	0
54597094.psaA.trm.aln	129	2253	290637	12	0.004	38	0.017	16	0.007	0.571	0.429	92241	65893	58700	73791	0	0	0	0	0	0	0	0	0	0	0	0	0	12	0
54597095.ycf3.54597096.trnSGGA.trm.aln	129	486	62694	30500	48.649	74	0.152	25	0.051	0.698	0.302	12919	5506	4210	9559	0	0	0	0	0	0	0	0	0	0	0	940	0	29560	0
54597095.ycf3.trm.aln	129	1944	250776	150	0.06	56	0.029	20	0.01	0.637	0.363	73760	49501	41379	85986	0	0	0	0	0	0	0	0	0	0	0	0	0	150	0
54597096.trnSGGA.54597097.rps4.trm.aln	128	294	37632	229	0.609	23	0.078	13	0.044	0.648	0.352	12645	7628	5534	11596	0	0	0	0	0	0	0	0	0	0	0	0	0	229	0
54597097.rps4.54597098.trnTUGU.trm.aln	128	339	43392	636	1.466	31	0.091	16	0.047	0.774	0.226	19305	4248	5417	13786	0	0	0	0	0	0	0	0	0	0	0	0	0	636	0
54597097.rps4.trm.aln	128	606	77568	0	0	8	0.013	3	0.005	0.6	0.4	21416	15479	15576	25097	0	0	0	0	0	0	0	0	0	0	0	0	0	0	0
54597098.trnTUGU.54597099.trnLUAA.trm.aln	129	522	67338	964	1.432	69	0.132	33	0.063	0.696	0.304	27721	9489	10688	18476	0	0	0	0	0	0	0	0	0	0	0	0	0	964	0
54597099.trnLUAA.54597100.trnFGAA.trm.aln	128	354	45312	9	0.02	30	0.085	8	0.023	0.635	0.365	13592	8932	7625	15154	0	0	0	0	0	0	0	0	0	0	0	0	0	9	0
54597099.trnLUAA.trm.aln	129	507	65403	87	0.133	14	0.028	6	0.012	0.637	0.363	25258	10555	13144	16359	0	0	0	0	0	0	0	0	0	0	0	0	0	87	0
54597100.trnFGAA.54597101.ndhJ.trm.aln	129	700	90300	10393	11.509	58	0.083	32	0.046	0.727	0.273	27973	11919	9873	30142	0	0	0	0	0	0	0	0	0	0	0	9495	0	898	0
54597101.ndhJ.54597102.ndhK.trm.aln	129	102	13158	5	0.038	4	0.039	2	0.02	0.657	0.343	2964	2443	2072	5674	0	0	0	0	0	0	0	0	0	0	0	0	0	5	0
54597101.ndhJ.trm.aln	129	477	61533	0	0	11	0.023	4	0.008	0.606	0.394	19871	14322	9926	17414	0	0	0	0	0	0	0	0	0	0	0	0	0	0	0
54597102.ndhK.trm.aln	129	678	87462	0	0	13	0.019	3	0.004	0.617	0.383	26828	15592	17940	27102	0	0	0	0	0	0	0	0	0	0	0	0	0	0	0
54597103.ndhC.54597104.trnVUAC.trm.aln	129	1053	135837	6477	4.768	144	0.137	65	0.062	0.716	0.284	43310	16636	20088	49326	0	0	0	0	0	0	0	0	0	0	0	30	0	6447	0
54597103.ndhC.trm.aln	129	363	46827	0	0	9	0.025	4	0.011	0.661	0.339	19733	10036	5812	11246	0	0	0	0	0	0	0	0	0	0	0	0	0	0	0
54597104.trnVUAC.54597105.trnMCAU.trm.aln	128	174	22272	51	0.229	6	0.034	3	0.017	0.719	0.281	6786	2676	3561	9198	0	0	0	0	0	0	0	0	0	0	0	0	0	51	0
54597104.trnVUAC.trm.aln	129	648	83592	93	0.111	25	0.039	9	0.014	0.605	0.395	24960	17284	15706	25549	0	0	0	0	0	0	0	0	0	0	0	0	0	93	0
54597105.trnMCAU.54597106.atpE.trm.aln	129	192	24768	165	0.666	26	0.135	7	0.036	0.714	0.286	7657	3467	3584	9895	0	0	0	0	0	0	0	0	0	0	0	0	0	165	0
54597106.atpE.trm.aln	129	402	51858	0	0	10	0.025	3	0.007	0.604	0.396	13921	11864	8656	17417	0	0	0	0	0	0	0	0	0	0	0	0	0	0	0
54597107.atpB.54597108.rbcL.trm.aln	129	717	92493	213	0.23	39	0.054	18	0.025	0.696	0.304	30979	14235	13802	33264	0	0	0	0	0	0	0	0	0	0	0	0	0	213	0
54597107.atpB.trm.aln	129	1479	190791	0	0	41	0.028	9	0.006	0.578	0.422	53807	43998	36429	56557	0	0	0	0	0	0	0	0	0	0	0	0	0	0	0
54597108.rbcL.54597109.accD.trm.aln	129	450	58050	995	1.714	28	0.062	9	0.02	0.714	0.286	19020	9105	7192	21738	0	0	0	0	0	0	0	0	0	0	0	15	0	980	0
54597108.rbcL.trm.aln	129	1458	188082	24	0.013	52	0.036	21	0.014	0.562	0.438	52973	36280	46024	52781	0	0	0	0	0	0	0	0	0	0	0	0	0	24	0
54597109.accD.54597110.psaI.trm.aln	128	477	61056	130	0.213	49	0.103	11	0.023	0.784	0.216	25967	6660	6524	21775	0	0	0	0	0	0	0	0	0	0	0	21	0	109	0
54597109.accD.trm.aln	128	1488	190464	105	0.055	45	0.03	17	0.011	0.64	0.36	61324	29492	39112	60431	0	0	0	0	0	0	0	0	0	0	0	0	0	105	0
54597110.psaI.54597111.ycf4.trm.aln	128	348	44544	117	0.263	14	0.04	6	0.017	0.65	0.35	15196	7698	7856	13677	0	0	0	0	0	0	0	0	0	0	0	0	0	117	0
54597110.psaI.trm.aln	128	111	14208	0	0	3	0.027	0	0	0.631	0.369	3329	2945	2304	5630	0	0	0	0	0	0	0	0	0	0	0	0	0	0	0
54597111.ycf4.54597112.cemA.trm.aln	128	255	32640	246	0.754	24	0.094	9	0.035	0.694	0.306	14158	4794	5102	8340	0	0	0	0	0	0	0	0	0	0	0	0	0	246	0
54597111.ycf4.trm.aln	129	555	71595	0	0	18	0.032	6	0.011	0.617	0.383	18997	10965	16459	25174	0	0	0	0	0	0	0	0	0	0	0	0	0	0	0
54597112.cemA.54597113.petA.trm.aln	129	234	30186	0	0	18	0.077	8	0.034	0.688	0.312	10445	5687	3716	10338	0	0	0	0	0	0	0	0	0	0	0	0	0	0	0
54597112.cemA.trm.aln	129	690	89010	267	0.3	18	0.026	11	0.016	0.669	0.331	27717	15223	14168	31635	0	0	0	0	0	0	0	0	0	0	0	0	0	267	0
54597113.petA.54597114.psbJ.trm.aln	129	687	88623	478	0.539	67	0.098	35	0.051	0.68	0.32	29631	12454	15780	30280	0	0	0	0	0	0	0	0	0	0	0	0	0	478	0
54597113.petA.trm.aln	129	963	124227	0	0	42	0.044	19	0.02	0.598	0.402	37932	24302	25573	36420	0	0	0	0	0	0	0	0	0	0	0	0	0	0	0
54597114.psbJ.54597115.psbL.trm.aln	129	147	18963	0	0	4	0.027	2	0.014	0.634	0.366	5701	3869	3072	6321	0	0	0	0	0	0	0	0	0	0	0	0	0	0	0
54597114.psbJ.trm.aln	129	123	15867	0	0	1	0.008	1	0.008	0.584	0.416	6177	4014	2580	3096	0	0	0	0	0	0	0	0	0	0	0	0	0	0	0
54597115.psbL.trm.aln	129	117	15093	3	0.02	2	0.017	1	0.009	0.667	0.333	5545	2062	2968	4515	0	0	0	0	0	0	0	0	0	0	0	0	0	3	0
54597116.psbF.trm.aln	129	120	15480	0	0	1	0.008	0	0	0.575	0.425	4903	3096	3482	3999	0	0	0	0	0	0	0	0	0	0	0	0	0	0	0
54597117.psbE.54597118.petL.trm.aln	129	1194	154026	434	0.282	100	0.084	54	0.045	0.708	0.292	53825	20555	24313	54899	0	0	0	0	0	0	0	0	0	0	0	172	0	262	0
54597117.psbE.trm.aln	129	252	32508	0	0	3	0.012	2	0.008	0.587	0.413	10966	6838	6578	8126	0	0	0	0	0	0	0	0	0	0	0	0	0	0	0
54597118.petL.54597119.petG.trm.aln	129	162	20898	84	0.402	9	0.056	5	0.031	0.706	0.294	6465	3439	2691	8219	0	0	0	0	0	0	0	0	0	0	0	0	0	84	0
54597119.petG.54597120.trnWCCA.trm.aln	128	117	14976	12	0.08	5	0.043	1	0.009	0.658	0.342	4092	2934	2179	5759	0	0	0	0	0	0	0	0	0	0	0	0	0	12	0
54597120.trnWCCA.54597121.trnPUGG.trm.aln	129	159	20511	78	0.38	13	0.082	5	0.031	0.654	0.346	7722	3858	3220	5633	0	0	0	0	0	0	0	0	0	0	0	0	0	78	0
54597121.trnPUGG.54597122.psaJ.trm.aln	129	306	39474	3	0.008	15	0.049	6	0.02	0.704	0.296	12277	5402	6289	15503	0	0	0	0	0	0	0	0	0	0	0	0	0	3	0
54597122.psaJ.54597123.rpl33.trm.aln	129	420	54180	33	0.061	27	0.064	10	0.024	0.681	0.319	19084	7224	10043	17796	0	0	0	0	0	0	0	0	0	0	0	0	0	33	0
54597122.psaJ.trm.aln	129	135	17415	0	0	4	0.03	0	0	0.6	0.4	3742	3483	3481	6709	0	0	0	0	0	0	0	0	0	0	0	0	0	0	0
54597123.rpl33.54597124.rps18.trm.aln	129	177	22833	60	0.263	6	0.034	2	0.011	0.734	0.266	9901	3353	2686	6833	0	0	0	0	0	0	0	0	0	0	0	0	0	60	0
54597123.rpl33.trm.aln	129	201	25929	0	0	7	0.035	3	0.015	0.608	0.392	8909	4242	5927	6851	0	0	0	0	0	0	0	0	0	0	0	0	0	0	0
54597124.rps18.54597125.rpl20.trm.aln	129	258	33282	3	0.009	36	0.14	26	0.101	0.674	0.326	9966	5584	5272	12457	0	0	0	0	0	0	0	0	0	0	0	0	0	3	0
54597124.rps18.trm.aln	129	306	39474	0	0	5	0.016	1	0.003	0.634	0.366	13675	7101	7353	11345	0	0	0	0	0	0	0	0	0	0	0	0	0	0	0
54597125.rpl20.54597126.rps12.trm.aln	129	726	93654	24	0.026	22	0.03	12	0.017	0.662	0.338	27376	17686	14010	34558	0	0	0	0	0	0	0	0	0	0	0	0	0	24	0
54597125.rpl20.trm.aln	129	381	49149	0	0	11	0.029	5	0.013	0.633	0.367	14059	10579	7462	17049	0	0	0	0	0	0	0	0	0	0	0	0	0	0	0
54597126.rps12_2.trm.aln	129	792	102168	0	0	10	0.013	5	0.006	0.602	0.398	33403	19069	21536	28160	0	0	0	0	0	0	0	0	0	0	0	0	0	0	0
54597126.rps12.trm.aln	129	114	14706	0	0	1	0.009	1	0.009	0.553	0.447	2976	3096	3483	5151	0	0	0	0	0	0	0	0	0	0	0	0	0	0	0
54597127.clpP.54597128.psbB.trm.aln	129	450	58050	242	0.417	24	0.053	14	0.031	0.701	0.299	21686	8936	8335	18851	0	0	0	0	0	0	0	0	0	0	0	0	0	242	0
54597127.clpP.trm.aln	129	1986	256194	1991	0.777	106	0.053	50	0.025	0.645	0.355	79908	50706	39293	84296	0	0	0	0	0	0	0	0	0	0	0	0	0	1991	0
54597128.psbB.54597129.psbT.trm.aln	129	186	23994	168	0.7	10	0.054	3	0.016	0.663	0.337	6530	4323	3703	9270	0	0	0	0	0	0	0	0	0	0	0	0	0	168	0
54597128.psbB.trm.aln	129	1527	196983	0	0	32	0.021	12	0.008	0.566	0.434	46340	34142	51440	65061	0	0	0	0	0	0	0	0	0	0	0	0	0	0	0
54597129.psbT.trm.aln	129	102	13158	0	0	4	0.039	2	0.02	0.679	0.321	4261	2410	1804	4683	0	0	0	0	0	0	0	0	0	0	0	0	0	0	0
54597130.psbN.54597131.psbH.trm.aln	129	102	13158	0	0	2	0.02	0	0	0.735	0.265	5159	1418	2065	4516	0	0	0	0	0	0	0	0	0	0	0	0	0	0	0
54597130.psbN.trm.aln	129	132	17028	0	0	1	0.008	1	0.008	0.583	0.417	5157	3354	3744	4773	0	0	0	0	0	0	0	0	0	0	0	0	0	0	0
54597131.psbH.54597132.petB.trm.aln	129	123	15867	0	0	9	0.073	2	0.016	0.643	0.357	4135	2964	2702	6066	0	0	0	0	0	0	0	0	0	0	0	0	0	0	0
54597131.psbH.trm.aln	129	222	28638	0	0	8	0.036	2	0.009	0.608	0.392	7740	4514	6707	9677	0	0	0	0	0	0	0	0	0	0	0	0	0	0	0
54597132.petB.54597133.petD.trm.aln	129	171	22059	39	0.177	10	0.058	8	0.047	0.698	0.302	7196	2534	4118	8172	0	0	0	0	0	0	0	0	0	0	0	0	0	39	0
54597132.petB.trm.aln	129	1386	178794	51	0.029	76	0.055	37	0.027	0.639	0.361	51688	27992	36512	62551	0	0	0	0	0	0	0	0	0	0	0	0	0	51	0
54597133.petD.54597134.rpoA.trm.aln	128	189	24192	21	0.087	10	0.053	7	0.037	0.714	0.286	8681	3822	3074	8594	0	0	0	0	0	0	0	0	0	0	0	0	0	21	0
54597133.petD.trm.aln	129	1158	149382	0	0	50	0.043	16	0.014	0.628	0.372	43438	26570	29049	50325	0	0	0	0	0	0	0	0	0	0	0	0	0	0	0
54597134.rpoA.trm.aln	129	1008	130032	12	0.009	34	0.034	12	0.012	0.65	0.35	38312	23294	22195	46219	0	0	0	0	0	0	0	0	0	0	0	0	0	12	0
54597135.rps11.54597136.rpl36.trm.aln	129	99	12771	9	0.07	9	0.091	4	0.04	0.718	0.282	4000	1923	1670	5169	0	0	0	0	0	0	0	0	0	0	0	0	0	9	0
54597135.rps11.trm.aln	129	411	53019	0	0	8	0.019	0	0	0.54	0.46	12898	13805	10582	15734	0	0	0	0	0	0	0	0	0	0	0	0	0	0	0
54597136.rpl36.trm.aln	129	114	14706	0	0	1	0.009	0	0	0.649	0.351	3613	3095	2064	5934	0	0	0	0	0	0	0	0	0	0	0	0	0	0	0
54597137.infA.54597138.rps8.trm.aln	129	120	15480	6	0.039	5	0.042	2	0.017	0.627	0.373	5187	3351	2421	4515	0	0	0	0	0	0	0	0	0	0	0	0	0	6	0
54597138.rps8.trm.aln	129	405	52245	0	0	7	0.017	3	0.007	0.642	0.358	15112	11352	7330	18451	0	0	0	0	0	0	0	0	0	0	0	0	0	0	0
54597139.rpl14.54597140.rpl16.trm.aln	129	114	14706	222	1.51	18	0.158	9	0.079	0.769	0.231	5345	1806	1540	5793	0	0	0	0	0	0	0	0	0	0	0	0	0	222	0
54597139.rpl14.trm.aln	129	369	47601	0	0	7	0.019	2	0.005	0.607	0.393	13414	10836	7858	15493	0	0	0	0	0	0	0	0	0	0	0	0	0	0	0
54597140.rpl16.54597141.rps3.trm.aln	129	150	19350	75	0.388	12	0.08	3	0.02	0.771	0.229	6941	1803	2604	7927	0	0	0	0	0	0	0	0	0	0	0	0	0	75	0
54597140.rpl16.trm.aln	129	1431	184599	386	0.209	100	0.07	48	0.034	0.669	0.331	52212	33630	27318	71053	0	0	0	0	0	0	0	0	0	0	0	0	0	386	0
54597141.rps3.trm.aln	129	657	84753	0	0	27	0.041	12	0.018	0.65	0.35	21556	16024	13613	33560	0	0	0	0	0	0	0	0	0	0	0	0	0	0	0
54597142.rpl22.trm.aln	129	468	60372	6	0.01	22	0.047	13	0.028	0.646	0.354	16408	11840	9510	22608	0	0	0	0	0	0	0	0	0	0	0	0	0	6	0
54597143.rps19.trm.aln	129	279	35991	0	0	5	0.018	2	0.007	0.667	0.333	9401	5820	6191	14579	0	0	0	0	0	0	0	0	0	0	0	0	0	0	0
54597144.rpl2.trm.aln	129	1488	191952	18	0.009	11	0.007	5	0.003	0.588	0.412	47647	44732	34399	65156	0	0	0	0	0	0	0	0	0	0	0	0	0	18	0
54597145.rpl23.54597146.trnICAU.trm.aln	128	165	21120	0	0	2	0.012	1	0.006	0.667	0.333	6656	3334	3713	7417	0	0	0	0	0	0	0	0	0	0	0	0	0	0	0
54597145.rpl23.trm.aln	129	282	36378	0	0	3	0.011	0	0	0.603	0.397	9418	8386	6061	12513	0	0	0	0	0	0	0	0	0	0	0	0	0	0	0
54597147.ycf2.54597148.trnLCAA.trm.aln	128	405	51840	0	0	9	0.022	4	0.01	0.536	0.464	12931	11252	12800	14857	0	0	0	0	0	0	0	0	0	0	0	0	0	0	0
54597147.ycf2.trm.aln	128	6387	817536	144	0.018	58	0.009	20	0.003	0.623	0.377	256361	152264	155470	253297	0	0	0	0	0	0	0	0	0	0	0	0	0	144	0
54597148.trnLCAA.54597149.ndhB.trm.aln	128	561	71808	54	0.075	7	0.012	3	0.005	0.635	0.365	24703	12401	13782	20868	0	0	0	0	0	0	0	0	0	0	0	0	0	54	0
54597149.ndhB.54597150.rps7.trm.aln	129	294	37926	45	0.119	8	0.027	3	0.01	0.667	0.333	9673	6823	5797	15588	0	0	0	0	0	0	0	0	0	0	0	0	0	45	0
54597149.ndhB.trm.aln	128	2202	281856	0	0	15	0.007	6	0.003	0.62	0.38	93195	52859	54311	81491	0	0	0	0	0	0	0	0	0	0	0	0	0	0	0
54597150.rps7.trm.aln	129	468	60372	0	0	3	0.006	1	0.002	0.592	0.408	14578	13153	11480	21161	0	0	0	0	0	0	0	0	0	0	0	0	0	0	0
54597151.ycf15.54597152.trnVGAC.trm.aln	128	678	86784	162	0.187	11	0.016	3	0.004	0.59	0.41	23371	16328	19176	27747	0	0	0	0	0	0	0	0	0	0	0	0	0	162	0
54597151.ycf15.trm.aln	129	192	24768	18	0.073	4	0.021	1	0.005	0.51	0.49	5929	5160	6959	6702	0	0	0	0	0	0	0	0	0	0	0	0	0	18	0
54597152.trnVGAC.54597153.rrn16.trm.aln	129	225	29025	45	0.155	1	0.004	1	0.004	0.538	0.462	8370	5149	8247	7214	0	0	0	0	0	0	0	0	0	0	0	0	0	45	0
54597153.rrn16.54597154.trnIGAU.trm.aln	129	291	37539	0	0	0	0	0	0	0.495	0.505	8772	7998	10965	9804	0	0	0	0	0	0	0	0	0	0	0	0	0	0	0
54597154.trnIGAU.trm.aln	129	852	109908	18	0.016	6	0.007	2	0.002	0.498	0.502	25926	25277	29919	28768	0	0	0	0	0	0	0	0	0	0	0	0	0	18	0
54597155.trnAUGC.54597156.rrn23.trm.aln	129	153	19737	0	0	2	0.013	1	0.007	0.595	0.405	5805	4134	3871	5927	0	0	0	0	0	0	0	0	0	0	0	0	0	0	0
54597155.trnAUGC.trm.aln	129	885	114165	3	0.003	5	0.006	1	0.001	0.486	0.514	27994	25011	33666	27491	0	0	0	0	0	0	0	0	0	0	0	3	0	0	0
54597156.rrn23.trm.aln	129	2811	362619	39	0.011	5	0.002	0	0	0.453	0.547	96867	84872	113510	67331	0	0	0	0	0	0	0	0	0	0	0	0	0	39	0
54597157.rrn4.5.54597158.rrn5.trm.aln	129	243	31347	18	0.057	5	0.021	2	0.008	0.551	0.449	7748	9018	5023	9540	0	0	0	0	0	0	0	0	0	0	0	3	0	15	0
54597157.rrn4.5.trm.aln	129	102	13158	0	0	1	0.01	1	0.01	0.51	0.49	3741	2451	4001	2965	0	0	0	0	0	0	0	0	0	0	0	0	0	0	0
54597158.rrn5.54597159.trnRACG.trm.aln	129	245	31605	207	0.655	13	0.053	6	0.024	0.572	0.428	9919	7646	5797	8036	0	0	0	0	0	0	0	0	0	0	0	0	0	207	0
54597158.rrn5.trm.aln	129	120	15480	0	0	0	0	0	0	0.475	0.525	3999	3741	4386	3354	0	0	0	0	0	0	0	0	0	0	0	0	0	0	0
54597159.trnRACG.54597160.trnNGUU.trm.aln	129	468	60372	301	0.499	8	0.017	3	0.006	0.543	0.457	15930	12834	14637	16670	0	0	0	0	0	0	0	0	0	0	0	0	0	301	0
54597160.trnNGUU.54597161.ycf1.trm.aln	128	327	41856	402	0.96	3	0.009	1	0.003	0.626	0.374	11716	9701	5794	14243	0	0	0	0	0	0	0	0	0	0	0	0	0	402	0
54597161.ycf1.54597162.rps15.trm.aln	129	294	37926	726	1.914	31	0.105	13	0.044	0.731	0.269	14411	5242	4771	12776	0	0	0	0	0	0	0	0	0	0	0	0	0	726	0
54597161.ycf1.trm.aln	129	5076	654804	681	0.104	391	0.077	182	0.036	0.711	0.289	257972	91743	97174	207234	0	0	0	0	0	0	0	0	0	0	0	0	0	681	0
54597162.rps15.trm.aln	129	279	35991	0	0	9	0.032	3	0.011	0.667	0.333	14717	5030	6948	9296	0	0	0	0	0	0	0	0	0	0	0	0	0	0	0
54597163.ndhH.trm.aln	129	1182	152478	0	0	27	0.023	8	0.007	0.623	0.377	47961	22799	34722	46996	0	0	0	0	0	0	0	0	0	0	0	0	0	0	0
54597164.ndhA.trm.aln	129	2160	278640	167	0.06	92	0.043	33	0.015	0.673	0.327	89276	40883	50182	98132	0	0	0	0	0	0	0	0	0	0	0	3	0	164	0
54597165.ndhI.54597166.ndhG.trm.aln	128	291	37248	699	1.877	24	0.082	9	0.031	0.776	0.224	12777	3853	4343	15576	0	0	0	0	0	0	0	0	0	0	0	0	0	699	0
54597165.ndhI.trm.aln	128	501	64128	0	0	11	0.022	6	0.012	0.656	0.344	20087	10192	11891	21958	0	0	0	0	0	0	0	0	0	0	0	0	0	0	0
54597166.ndhG.54597167.ndhE.trm.aln	128	198	25344	33	0.13	22	0.111	8	0.04	0.707	0.293	7418	3680	3724	10489	0	0	0	0	0	0	0	0	0	0	0	0	0	33	0
54597166.ndhG.trm.aln	129	531	68499	0	0	9	0.017	3	0.006	0.645	0.355	17288	11562	12769	26880	0	0	0	0	0	0	0	0	0	0	0	0	0	0	0
54597167.ndhE.54597168.psaC.trm.aln	129	219	28251	39	0.138	19	0.087	7	0.032	0.721	0.279	11204	4253	3618	9137	0	0	0	0	0	0	0	0	0	0	0	0	0	39	0
54597167.ndhE.trm.aln	128	306	39168	39	0.1	6	0.02	3	0.01	0.683	0.317	11011	5367	7021	15730	0	0	0	0	0	0	0	0	0	0	0	0	0	39	0
54597168.psaC.54597169.ndhD.trm.aln	127	114	14478	33	0.228	11	0.096	5	0.044	0.623	0.377	3494	3291	2158	5502	0	0	0	0	0	0	0	0	0	0	0	0	0	33	0
54597168.psaC.trm.aln	129	246	31734	0	0	7	0.028	2	0.008	0.561	0.439	9035	6188	7734	8777	0	0	0	0	0	0	0	0	0	0	0	0	0	0	0
54597169.ndhD.54597170.ccsA.trm.aln	128	180	23040	400	1.736	24	0.133	13	0.072	0.697	0.303	8109	3573	3292	7666	0	0	0	0	0	0	0	0	0	0	0	0	0	400	0
54597169.ndhD.trm.aln	129	1503	193887	39	0.02	51	0.034	24	0.016	0.643	0.357	53245	34726	34488	71389	0	0	0	0	0	0	0	0	0	0	0	0	0	39	0
54597170.ccsA.54597171.trnLUAG.trm.aln	91	93	8463	0	0	7	0.075	4	0.043	0.741	0.259	3087	737	1456	3183	0	0	0	0	0	0	0	0	0	0	0	0	0	0	0
54597170.ccsA.trm.aln	129	969	125001	564	0.451	51	0.053	14	0.014	0.685	0.315	45660	20437	18753	39587	0	0	0	0	0	0	0	0	0	0	0	0	0	564	0
54597171.trnLUAG.54597172.rpl32.trm.aln	128	946	121088	46322	38.255	168	0.178	94	0.099	0.744	0.256	27732	9949	9153	27932	0	0	0	0	0	0	0	0	0	0	0	41472	0	4850	0
54597172.rpl32.54597173.ndhF.trm.aln	129	1009	130161	2089	1.605	130	0.129	57	0.056	0.76	0.24	47853	15769	14976	49474	0	0	0	0	0	0	0	0	0	0	0	0	0	2089	0
54597172.rpl32.trm.aln	129	165	21285	39	0.183	3	0.018	2	0.012	0.66	0.34	5794	4122	3101	8229	0	0	0	0	0	0	0	0	0	0	0	0	0	39	0
54597173.ndhF.54597175.trnNGUU.trm.aln	129	906	116874	681	0.583	16	0.018	8	0.009	0.634	0.366	41092	18311	24259	32531	0	0	0	0	0	0	0	0	0	0	0	0	0	681	0
54597173.ndhF.trm.aln	128	2226	284928	240	0.084	88	0.04	38	0.017	0.68	0.32	79495	41982	49242	113969	0	0	0	0	0	0	0	0	0	0	0	0	0	240	0
54597175.trnNGUU.54597176.trnRACG.trm.aln	129	468	60372	522	0.865	13	0.028	9	0.019	0.543	0.457	16647	14590	12762	15851	0	0	0	0	0	0	0	0	0	0	0	0	0	522	0
54597176.trnRACG.54597177.rrn5.trm.aln	129	243	31347	17	0.054	14	0.058	6	0.025	0.572	0.428	8085	5760	7645	9840	0	0	0	0	0	0	0	0	0	0	0	0	0	17	0
54597177.rrn5.54597178.rrn4.5.trm.aln	129	243	31347	15	0.048	3	0.012	2	0.008	0.551	0.449	9412	5154	8890	7876	0	0	0	0	0	0	0	0	0	0	0	0	0	15	0
54597177.rrn5.trm.aln	129	120	15480	33	0.213	0	0	0	0	0.475	0.525	3349	4376	3733	3989	0	0	0	0	0	0	0	0	0	0	0	0	0	33	0
54597178.rrn4.5.trm.aln	129	102	13158	0	0	1	0.01	1	0.01	0.51	0.49	2965	3872	2580	3741	0	0	0	0	0	0	0	0	0	0	0	0	0	0	0
54597179.rrn23.54597180.trnAUGC.trm.aln	129	153	19737	0	0	2	0.013	1	0.007	0.595	0.405	5798	3871	4134	5934	0	0	0	0	0	0	0	0	0	0	0	0	0	0	0
54597179.rrn23.trm.aln	129	2808	362232	3	0.001	5	0.002	0	0	0.452	0.548	67080	113519	84881	96749	0	0	0	0	0	0	0	0	0	0	0	3	0	0	0
54597180.trnAUGC.trm.aln	129	885	114165	0	0	5	0.006	1	0.001	0.486	0.514	27491	33668	25012	27994	0	0	0	0	0	0	0	0	0	0	0	0	0	0	0
54597181.trnIGAU.54597182.rrn16.trm.aln	129	291	37539	63	0.168	0	0	0	0	0.495	0.505	9658	10947	7988	8883	0	0	0	0	0	0	0	0	0	0	0	0	0	63	0
54597181.trnIGAU.trm.aln	129	852	109908	15	0.014	6	0.007	2	0.002	0.499	0.501	28769	29793	25277	26054	0	0	0	0	0	0	0	0	0	0	0	0	0	15	0
54597182.rrn16.54597183.trnVGAC.trm.aln	128	225	28800	36	0.125	1	0.004	0	0	0.538	0.462	7163	8183	5110	8308	0	0	0	0	0	0	0	0	0	0	0	0	0	36	0
54597183.trnVGAC.54597184.ycf15.trm.aln	128	678	86784	162	0.187	10	0.015	3	0.004	0.59	0.41	27747	19048	16467	23360	0	0	0	0	0	0	0	0	0	0	0	0	0	162	0
54597184.ycf15.54597126.rps12.trm.aln	129	966	124614	2573	2.065	19	0.02	8	0.008	0.625	0.375	43727	19972	25802	32540	0	0	0	0	0	0	0	0	0	0	0	0	0	2573	0
54597184.ycf15.trm.aln	128	192	24576	18	0.073	3	0.016	1	0.005	0.51	0.49	6650	6904	5120	5884	0	0	0	0	0	0	0	0	0	0	0	0	0	18	0
54597185.rps7.54597186.ndhB.trm.aln	129	294	37926	45	0.119	8	0.027	3	0.01	0.671	0.329	15603	5668	6808	9802	0	0	0	0	0	0	0	0	0	0	0	0	0	45	0
54597185.rps7.trm.aln	129	468	60372	0	0	3	0.006	1	0.002	0.592	0.408	21161	11480	13153	14578	0	0	0	0	0	0	0	0	0	0	0	0	0	0	0
54597186.ndhB.54597187.trnLCAA.trm.aln	128	561	71808	54	0.075	7	0.012	3	0.005	0.635	0.365	20868	13782	12401	24703	0	0	0	0	0	0	0	0	0	0	0	0	0	54	0
54597186.ndhB.trm.aln	129	2202	284058	669	0.236	28	0.013	6	0.003	0.62	0.38	82044	54604	53003	93738	0	0	0	0	0	0	0	0	0	0	0	669	0	0	0
54597187.trnLCAA.54597188.ycf2.trm.aln	128	405	51840	0	0	9	0.022	4	0.01	0.536	0.464	14857	12800	11252	12931	0	0	0	0	0	0	0	0	0	0	0	0	0	0	0
54597188.ycf2.54597189.trnICAU.trm.aln	128	111	14208	0	0	0	0	0	0	0.676	0.324	4480	2688	1920	5120	0	0	0	0	0	0	0	0	0	0	0	0	0	0	0
54597188.ycf2.trm.aln	128	6387	817536	147	0.018	58	0.009	20	0.003	0.623	0.377	253296	155470	152263	256360	0	0	0	0	0	0	0	0	0	0	0	3	0	144	0
54597189.trnICAU.54597190.rpl23.trm.aln	128	165	21120	0	0	2	0.012	1	0.006	0.667	0.333	7417	3713	3334	6656	0	0	0	0	0	0	0	0	0	0	0	0	0	0	0
54597190.rpl23.trm.aln	128	282	36096	0	0	3	0.011	0	0	0.603	0.397	12416	6014	8321	9345	0	0	0	0	0	0	0	0	0	0	0	0	0	0	0
54597191.rpl2.trm.aln	129	1488	191952	18	0.009	12	0.008	6	0.004	0.589	0.411	65291	34399	44597	47647	0	0	0	0	0	0	0	0	0	0	0	0	0	18	0
54597193.rps12.54597127.clpP.trm.aln	129	153	19737	57	0.289	4	0.026	1	0.007	0.706	0.294	8100	2317	3477	5786	0	0	0	0	0	0	0	0	0	0	0	0	0	57	0
54597193.rps12.54597151.ycf15.trm.aln	129	961	123969	2524	2.036	14	0.015	6	0.006	0.623	0.377	32253	25804	19976	43412	0	0	0	0	0	0	0	0	0	0	0	0	0	2524	0
54597193.rps12.trm.aln	129	792	102168	0	0	10	0.013	5	0.006	0.602	0.398	28160	21536	19069	33403	0	0	0	0	0	0	0	0	0	0	0	0	0	0	0
mean	128.428	711.746	91609.2	703.119	0.876139	27.6965	0.0438706	12.3134	0.0193433	0.639383	0.360617	28515	16632.4	17092.6	28666.1	0	0	0	0	0	0	0	0	0	0	0	277.811	0	425.308	0
median	129	369	47601	33	0.057	12	0.031	6	0.012	0.643	0.357	14857	9018	8126	15576	0	0	0	0	0	0	0	0	0	0	0	0	0	33	0
SD	3.34903	931.806	119785	3993.54	4.48813	41.8936	0.0376296	19.9571	0.0196763	0.0693155	0.0693155	38626.5	22657	23514.4	36981.3	0	0	0	0	0	0	0	0	0	0	0	3001.37	0	2187.4	0
Max	129	6387	817536	46322	48.649	391	0.178	182	0.101	0.813	0.548	257972	155470	155470	256360	0	0	0	0	0	0	0	0	0	0	0	41472	0	29560	0
Min	91	93	8463	0	0	0	0	0	0	0.452	0.187	2964	737	1393	2965	0	0	0	0	0	0	0	0	0	0	0	0	0	0	0

## Sheet: summary_gt03cons70
Alignment_name	No_of_taxa	Alignment_length	Total_matrix_cells	Undetermined_characters	Missing_percent	No_variable_sites	Proportion_variable_sites	Parsimony_informative_sites	Proportion_parsimony_informative	AT_content	GC_content	A	C	G	T	K	M	R	Y	S	W	B	V	H	D	X	N	O	-	?
54597060.trnHGUG.54597061.psbA.trm.aln	129	252	32508	7194	22.13	46	0.183	29	0.115	0.711	0.289	11269	3819	3375	6851	0	0	0	0	0	0	0	0	0	0	0	0	0	7194	0
54597061.psbA.54597062.trnKUUU.trm.aln	129	141	18189	342	1.88	4	0.028	0	0	0.686	0.314	6464	2928	2673	5782	0	0	0	0	0	0	0	0	0	0	0	0	0	342	0
54597061.psbA.trm.aln	129	1062	136998	0	0	12	0.011	5	0.005	0.579	0.421	46457	28767	28879	32895	0	0	0	0	0	0	0	0	0	0	0	0	0	0	0
54597062.trnKUUU.trm.aln	129	2624	338496	1161	0.343	171	0.065	76	0.029	0.676	0.324	116460	57203	51939	111733	0	0	0	0	0	0	0	0	0	0	0	0	0	1161	0
54597063.matK.54597064.rps16.trm.aln	129	1502	193758	1269	0.655	130	0.087	71	0.047	0.696	0.304	74064	29008	29549	59868	0	0	0	0	0	0	0	0	0	0	0	0	0	1269	0
54597063.matK.trm.aln	129	1512	195048	984	0.504	85	0.056	36	0.024	0.67	0.33	71720	32494	31541	58309	0	0	0	0	0	0	0	0	0	0	0	0	0	984	0
54597064.rps16.54597065.trnQUUG.trm.aln	129	900	116100	420	0.362	110	0.122	52	0.058	0.721	0.279	42476	16962	15283	40959	0	0	0	0	0	0	0	0	0	0	0	0	0	420	0
54597064.rps16.trm.aln	129	1113	143577	628	0.437	70	0.063	29	0.026	0.659	0.341	45640	26190	22582	48537	0	0	0	0	0	0	0	0	0	0	0	0	0	628	0
54597065.trnQUUG.54597066.psbK.trm.aln	129	330	42570	51	0.12	15	0.045	5	0.015	0.726	0.274	14431	5559	6061	16468	0	0	0	0	0	0	0	0	0	0	0	0	0	51	0
54597066.psbK.54597067.psbI.trm.aln	129	393	50697	21	0.041	20	0.051	8	0.02	0.692	0.308	15600	7975	7615	19486	0	0	0	0	0	0	0	0	0	0	0	0	0	21	0
54597066.psbK.trm.aln	128	180	23040	0	0	3	0.017	0	0	0.628	0.372	4479	4864	3713	9984	0	0	0	0	0	0	0	0	0	0	0	0	0	0	0
54597067.psbI.54597068.trnSGCU.trm.aln	129	114	14706	33	0.224	13	0.114	9	0.079	0.756	0.244	6621	1441	2132	4479	0	0	0	0	0	0	0	0	0	0	0	0	0	33	0
54597067.psbI.trm.aln	129	111	14319	0	0	0	0	0	0	0.649	0.351	3741	2967	2064	5547	0	0	0	0	0	0	0	0	0	0	0	0	0	0	0
54597068.trnSGCU.54597069.trnCGCA.trm.aln	129	717	92493	528	0.571	74	0.103	25	0.035	0.713	0.287	34147	12700	13724	31394	0	0	0	0	0	0	0	0	0	0	0	69	0	459	0
54597069.trnCGCA.54597070.petN.trm.aln	129	576	74304	755	1.016	77	0.134	45	0.078	0.671	0.329	24769	11920	12274	24586	0	0	0	0	0	0	0	0	0	0	0	279	0	476	0
54597070.petN.54597071.psbM.trm.aln	129	534	68886	168	0.244	39	0.073	19	0.036	0.732	0.268	26083	9138	9247	24250	0	0	0	0	0	0	0	0	0	0	0	3	0	165	0
54597071.psbM.54597072.trnDGUC.trm.aln	129	666	85914	1030	1.199	63	0.095	31	0.047	0.658	0.342	27790	16258	12812	28024	0	0	0	0	0	0	0	0	0	0	0	0	0	1030	0
54597071.psbM.trm.aln	129	105	13545	0	0	5	0.048	0	0	0.733	0.267	5416	1550	2065	4514	0	0	0	0	0	0	0	0	0	0	0	0	0	0	0
54597072.trnDGUC.54597073.trnYGUA.trm.aln	101	129	13029	375	2.878	4	0.031	2	0.016	0.686	0.314	4204	1255	2722	4473	0	0	0	0	0	0	0	0	0	0	0	0	0	375	0
54597073.trnYGUA.54597074.trnEUUC.trm.aln	128	198	25344	315	1.243	10	0.051	6	0.03	0.675	0.325	9042	4983	3147	7857	0	0	0	0	0	0	0	0	0	0	0	0	0	315	0
54597074.trnEUUC.54597075.rpoB.trm.aln	128	735	94080	749	0.796	45	0.061	29	0.039	0.688	0.312	32601	14236	14899	31595	0	0	0	0	0	0	0	0	0	0	0	0	0	749	0
54597075.rpoB.trm.aln	129	3183	410607	2877	0.701	71	0.022	30	0.009	0.62	0.38	131400	65728	89154	121448	0	0	0	0	0	0	0	0	0	0	0	0	0	2877	0
54597076.rpoC1.54597077.rpoC2.trm.aln	128	105	13440	0	0	4	0.038	2	0.019	0.629	0.371	4741	2817	2177	3705	0	0	0	0	0	0	0	0	0	0	0	0	0	0	0
54597076.rpoC1.trm.aln	128	2797	358016	211	0.059	92	0.033	43	0.015	0.628	0.372	116577	59432	73621	108175	0	0	0	0	0	0	0	0	0	0	0	0	0	211	0
54597077.rpoC2.54597078.rps2.trm.aln	129	171	22059	227	1.029	19	0.111	9	0.053	0.632	0.368	7532	3031	5004	6265	0	0	0	0	0	0	0	0	0	0	0	0	0	227	0
54597077.rpoC2.trm.aln	129	4143	534447	2703	0.506	154	0.037	68	0.016	0.622	0.378	172869	95866	105165	157844	0	0	0	0	0	0	0	0	0	0	0	2352	0	351	0
54597078.rps2.54597079.atpI.trm.aln	129	213	27477	9	0.033	8	0.038	2	0.009	0.745	0.255	10939	2840	4149	9540	0	0	0	0	0	0	0	0	0	0	0	0	0	9	0
54597078.rps2.trm.aln	129	711	91719	36	0.039	19	0.027	6	0.008	0.633	0.367	31490	14593	19052	26548	0	0	0	0	0	0	0	0	0	0	0	0	0	36	0
54597079.atpI.54597080.atpH.trm.aln	129	1107	142803	720	0.504	65	0.059	25	0.023	0.693	0.307	53668	18086	25584	44745	0	0	0	0	0	0	0	0	0	0	0	0	0	720	0
54597079.atpI.trm.aln	129	744	95976	0	0	21	0.028	12	0.016	0.61	0.39	24766	18841	18567	33802	0	0	0	0	0	0	0	0	0	0	0	0	0	0	0
54597080.atpH.54597081.atpF.trm.aln	129	357	46053	249	0.541	22	0.062	12	0.034	0.677	0.323	14906	6422	8373	16103	0	0	0	0	0	0	0	0	0	0	0	0	0	249	0
54597080.atpH.trm.aln	129	246	31734	0	0	3	0.012	2	0.008	0.55	0.45	6726	5805	8496	10707	0	0	0	0	0	0	0	0	0	0	0	0	0	0	0
54597081.atpF.trm.aln	129	1239	159831	78	0.049	57	0.046	25	0.02	0.657	0.343	55426	23058	31734	49535	0	0	0	0	0	0	0	0	0	0	0	0	0	78	0
54597082.atpA.54597083.trnRUCU.trm.aln	123	123	15129	1563	10.331	8	0.065	5	0.041	0.759	0.241	5732	1833	1393	4608	0	0	0	0	0	0	0	0	0	0	0	0	0	1563	0
54597082.atpA.trm.aln	129	1527	196983	0	0	35	0.023	15	0.01	0.595	0.405	60439	37391	42384	56769	0	0	0	0	0	0	0	0	0	0	0	0	0	0	0
54597083.trnRUCU.54597084.trnGUCC.trm.aln	129	154	19866	810	4.077	21	0.136	13	0.084	0.813	0.187	7008	1030	2523	8495	0	0	0	0	0	0	0	0	0	0	0	0	0	810	0
54597084.trnGUCC.54597085.trnTGGU.trm.aln	129	174	22446	164	0.731	22	0.126	6	0.034	0.705	0.295	7373	3246	3328	8335	0	0	0	0	0	0	0	0	0	0	0	0	0	164	0
54597084.trnGUCC.trm.aln	129	792	102168	66	0.065	26	0.033	14	0.018	0.672	0.328	33694	17942	15539	34927	0	0	0	0	0	0	0	0	0	0	0	0	0	66	0
54597085.trnTGGU.54597086.psbD.trm.aln	129	1206	155574	2230	1.433	89	0.074	50	0.041	0.692	0.308	54557	22681	24603	51503	0	0	0	0	0	0	0	0	0	0	0	308	0	1922	0
54597086.psbD.trm.aln	129	1062	136998	0	0	21	0.02	10	0.009	0.58	0.42	30304	27074	30443	49177	0	0	0	0	0	0	0	0	0	0	0	0	0	0	0
54597087.psbC.54597088.trnSUGA.trm.aln	129	213	27477	54	0.197	19	0.089	7	0.033	0.634	0.366	9028	5254	4770	8371	0	0	0	0	0	0	0	0	0	0	0	0	0	54	0
54597087.psbC.trm.aln	129	1422	183438	0	0	18	0.013	11	0.008	0.562	0.438	43499	35191	45134	59614	0	0	0	0	0	0	0	0	0	0	0	0	0	0	0
54597088.trnSUGA.54597089.psbZ.trm.aln	129	345	44505	12	0.027	17	0.049	7	0.02	0.661	0.339	15113	6958	8126	14296	0	0	0	0	0	0	0	0	0	0	0	0	0	12	0
54597089.psbZ.54597090.trnGUCC.trm.aln	129	309	39861	360	0.903	30	0.097	16	0.052	0.69	0.31	16488	6358	5890	10765	0	0	0	0	0	0	0	0	0	0	0	0	0	360	0
54597089.psbZ.trm.aln	129	189	24381	0	0	3	0.016	1	0.005	0.619	0.381	4645	4648	4638	10450	0	0	0	0	0	0	0	0	0	0	0	0	0	0	0
54597091.trnfMCAU.54597092.rps14.trm.aln	128	153	19584	183	0.934	5	0.033	4	0.026	0.646	0.354	7838	3176	3687	4700	0	0	0	0	0	0	0	0	0	0	0	0	0	183	0
54597092.rps14.54597093.psaB.trm.aln	129	132	17028	0	0	3	0.023	1	0.008	0.674	0.326	6837	2580	2968	4643	0	0	0	0	0	0	0	0	0	0	0	0	0	0	0
54597092.rps14.trm.aln	129	303	39087	0	0	7	0.023	1	0.003	0.574	0.426	9032	9417	7223	13415	0	0	0	0	0	0	0	0	0	0	0	0	0	0	0
54597093.psaB.trm.aln	129	2205	284445	219	0.077	88	0.04	39	0.018	0.598	0.402	97992	61477	52809	71948	0	0	0	0	0	0	0	0	0	0	0	0	0	219	0
54597094.psaA.54597095.ycf3.trm.aln	129	609	78561	1541	1.962	49	0.08	37	0.061	0.689	0.311	26713	13038	10893	26376	0	0	0	0	0	0	0	0	0	0	0	0	0	1541	0
54597094.psaA.trm.aln	129	2253	290637	12	0.004	38	0.017	16	0.007	0.571	0.429	92241	65893	58700	73791	0	0	0	0	0	0	0	0	0	0	0	0	0	12	0
54597095.ycf3.54597096.trnSGGA.trm.aln	129	680	87720	54919	62.607	128	0.188	25	0.037	0.698	0.302	13128	5584	4299	9790	0	0	0	0	0	0	0	0	0	0	0	1219	0	53700	0
54597095.ycf3.trm.aln	129	1944	250776	150	0.06	56	0.029	20	0.01	0.637	0.363	73760	49501	41379	85986	0	0	0	0	0	0	0	0	0	0	0	0	0	150	0
54597096.trnSGGA.54597097.rps4.trm.aln	128	294	37632	229	0.609	23	0.078	13	0.044	0.648	0.352	12645	7628	5534	11596	0	0	0	0	0	0	0	0	0	0	0	0	0	229	0
54597097.rps4.54597098.trnTUGU.trm.aln	128	339	43392	636	1.466	31	0.091	16	0.047	0.774	0.226	19305	4248	5417	13786	0	0	0	0	0	0	0	0	0	0	0	0	0	636	0
54597097.rps4.trm.aln	128	606	77568	0	0	8	0.013	3	0.005	0.6	0.4	21416	15479	15576	25097	0	0	0	0	0	0	0	0	0	0	0	0	0	0	0
54597098.trnTUGU.54597099.trnLUAA.trm.aln	129	522	67338	964	1.432	69	0.132	33	0.063	0.696	0.304	27721	9489	10688	18476	0	0	0	0	0	0	0	0	0	0	0	0	0	964	0
54597099.trnLUAA.54597100.trnFGAA.trm.aln	128	354	45312	9	0.02	30	0.085	8	0.023	0.635	0.365	13592	8932	7625	15154	0	0	0	0	0	0	0	0	0	0	0	0	0	9	0
54597099.trnLUAA.trm.aln	129	507	65403	87	0.133	14	0.028	6	0.012	0.637	0.363	25258	10555	13144	16359	0	0	0	0	0	0	0	0	0	0	0	0	0	87	0
54597100.trnFGAA.54597101.ndhJ.trm.aln	129	700	90300	10393	11.509	58	0.083	32	0.046	0.727	0.273	27973	11919	9873	30142	0	0	0	0	0	0	0	0	0	0	0	9495	0	898	0
54597101.ndhJ.54597102.ndhK.trm.aln	129	102	13158	5	0.038	4	0.039	2	0.02	0.657	0.343	2964	2443	2072	5674	0	0	0	0	0	0	0	0	0	0	0	0	0	5	0
54597101.ndhJ.trm.aln	129	477	61533	0	0	11	0.023	4	0.008	0.606	0.394	19871	14322	9926	17414	0	0	0	0	0	0	0	0	0	0	0	0	0	0	0
54597102.ndhK.trm.aln	129	678	87462	0	0	13	0.019	3	0.004	0.617	0.383	26828	15592	17940	27102	0	0	0	0	0	0	0	0	0	0	0	0	0	0	0
54597103.ndhC.54597104.trnVUAC.trm.aln	129	1053	135837	6477	4.768	144	0.137	65	0.062	0.716	0.284	43310	16636	20088	49326	0	0	0	0	0	0	0	0	0	0	0	30	0	6447	0
54597103.ndhC.trm.aln	129	363	46827	0	0	9	0.025	4	0.011	0.661	0.339	19733	10036	5812	11246	0	0	0	0	0	0	0	0	0	0	0	0	0	0	0
54597104.trnVUAC.54597105.trnMCAU.trm.aln	128	174	22272	51	0.229	6	0.034	3	0.017	0.719	0.281	6786	2676	3561	9198	0	0	0	0	0	0	0	0	0	0	0	0	0	51	0
54597104.trnVUAC.trm.aln	129	648	83592	93	0.111	25	0.039	9	0.014	0.605	0.395	24960	17284	15706	25549	0	0	0	0	0	0	0	0	0	0	0	0	0	93	0
54597105.trnMCAU.54597106.atpE.trm.aln	129	192	24768	165	0.666	26	0.135	7	0.036	0.714	0.286	7657	3467	3584	9895	0	0	0	0	0	0	0	0	0	0	0	0	0	165	0
54597106.atpE.trm.aln	129	402	51858	0	0	10	0.025	3	0.007	0.604	0.396	13921	11864	8656	17417	0	0	0	0	0	0	0	0	0	0	0	0	0	0	0
54597107.atpB.54597108.rbcL.trm.aln	129	717	92493	213	0.23	39	0.054	18	0.025	0.696	0.304	30979	14235	13802	33264	0	0	0	0	0	0	0	0	0	0	0	0	0	213	0
54597107.atpB.trm.aln	129	1479	190791	0	0	41	0.028	9	0.006	0.578	0.422	53807	43998	36429	56557	0	0	0	0	0	0	0	0	0	0	0	0	0	0	0
54597108.rbcL.54597109.accD.trm.aln	129	450	58050	995	1.714	28	0.062	9	0.02	0.714	0.286	19020	9105	7192	21738	0	0	0	0	0	0	0	0	0	0	0	15	0	980	0
54597108.rbcL.trm.aln	129	1458	188082	24	0.013	52	0.036	21	0.014	0.562	0.438	52973	36280	46024	52781	0	0	0	0	0	0	0	0	0	0	0	0	0	24	0
54597109.accD.54597110.psaI.trm.aln	128	477	61056	130	0.213	49	0.103	11	0.023	0.784	0.216	25967	6660	6524	21775	0	0	0	0	0	0	0	0	0	0	0	21	0	109	0
54597109.accD.trm.aln	128	1488	190464	105	0.055	45	0.03	17	0.011	0.64	0.36	61324	29492	39112	60431	0	0	0	0	0	0	0	0	0	0	0	0	0	105	0
54597110.psaI.54597111.ycf4.trm.aln	128	348	44544	117	0.263	14	0.04	6	0.017	0.65	0.35	15196	7698	7856	13677	0	0	0	0	0	0	0	0	0	0	0	0	0	117	0
54597110.psaI.trm.aln	128	111	14208	0	0	3	0.027	0	0	0.631	0.369	3329	2945	2304	5630	0	0	0	0	0	0	0	0	0	0	0	0	0	0	0
54597111.ycf4.54597112.cemA.trm.aln	128	255	32640	246	0.754	24	0.094	9	0.035	0.694	0.306	14158	4794	5102	8340	0	0	0	0	0	0	0	0	0	0	0	0	0	246	0
54597111.ycf4.trm.aln	129	555	71595	0	0	18	0.032	6	0.011	0.617	0.383	18997	10965	16459	25174	0	0	0	0	0	0	0	0	0	0	0	0	0	0	0
54597112.cemA.54597113.petA.trm.aln	129	234	30186	0	0	18	0.077	8	0.034	0.688	0.312	10445	5687	3716	10338	0	0	0	0	0	0	0	0	0	0	0	0	0	0	0
54597112.cemA.trm.aln	129	690	89010	267	0.3	18	0.026	11	0.016	0.669	0.331	27717	15223	14168	31635	0	0	0	0	0	0	0	0	0	0	0	0	0	267	0
54597113.petA.54597114.psbJ.trm.aln	129	687	88623	478	0.539	67	0.098	35	0.051	0.68	0.32	29631	12454	15780	30280	0	0	0	0	0	0	0	0	0	0	0	0	0	478	0
54597113.petA.trm.aln	129	963	124227	0	0	42	0.044	19	0.02	0.598	0.402	37932	24302	25573	36420	0	0	0	0	0	0	0	0	0	0	0	0	0	0	0
54597114.psbJ.54597115.psbL.trm.aln	129	147	18963	0	0	4	0.027	2	0.014	0.634	0.366	5701	3869	3072	6321	0	0	0	0	0	0	0	0	0	0	0	0	0	0	0
54597114.psbJ.trm.aln	129	123	15867	0	0	1	0.008	1	0.008	0.584	0.416	6177	4014	2580	3096	0	0	0	0	0	0	0	0	0	0	0	0	0	0	0
54597115.psbL.trm.aln	129	117	15093	3	0.02	2	0.017	1	0.009	0.667	0.333	5545	2062	2968	4515	0	0	0	0	0	0	0	0	0	0	0	0	0	3	0
54597116.psbF.trm.aln	129	120	15480	0	0	1	0.008	0	0	0.575	0.425	4903	3096	3482	3999	0	0	0	0	0	0	0	0	0	0	0	0	0	0	0
54597117.psbE.54597118.petL.trm.aln	129	1194	154026	434	0.282	100	0.084	54	0.045	0.708	0.292	53825	20555	24313	54899	0	0	0	0	0	0	0	0	0	0	0	172	0	262	0
54597117.psbE.trm.aln	129	252	32508	0	0	3	0.012	2	0.008	0.587	0.413	10966	6838	6578	8126	0	0	0	0	0	0	0	0	0	0	0	0	0	0	0
54597118.petL.54597119.petG.trm.aln	129	162	20898	84	0.402	9	0.056	5	0.031	0.706	0.294	6465	3439	2691	8219	0	0	0	0	0	0	0	0	0	0	0	0	0	84	0
54597119.petG.54597120.trnWCCA.trm.aln	128	117	14976	12	0.08	5	0.043	1	0.009	0.658	0.342	4092	2934	2179	5759	0	0	0	0	0	0	0	0	0	0	0	0	0	12	0
54597120.trnWCCA.54597121.trnPUGG.trm.aln	129	159	20511	78	0.38	13	0.082	5	0.031	0.654	0.346	7722	3858	3220	5633	0	0	0	0	0	0	0	0	0	0	0	0	0	78	0
54597121.trnPUGG.54597122.psaJ.trm.aln	129	306	39474	3	0.008	15	0.049	6	0.02	0.704	0.296	12277	5402	6289	15503	0	0	0	0	0	0	0	0	0	0	0	0	0	3	0
54597122.psaJ.54597123.rpl33.trm.aln	129	420	54180	33	0.061	27	0.064	10	0.024	0.681	0.319	19084	7224	10043	17796	0	0	0	0	0	0	0	0	0	0	0	0	0	33	0
54597122.psaJ.trm.aln	129	135	17415	0	0	4	0.03	0	0	0.6	0.4	3742	3483	3481	6709	0	0	0	0	0	0	0	0	0	0	0	0	0	0	0
54597123.rpl33.54597124.rps18.trm.aln	129	177	22833	60	0.263	6	0.034	2	0.011	0.734	0.266	9901	3353	2686	6833	0	0	0	0	0	0	0	0	0	0	0	0	0	60	0
54597123.rpl33.trm.aln	129	201	25929	0	0	7	0.035	3	0.015	0.608	0.392	8909	4242	5927	6851	0	0	0	0	0	0	0	0	0	0	0	0	0	0	0
54597124.rps18.54597125.rpl20.trm.aln	129	258	33282	3	0.009	36	0.14	26	0.101	0.674	0.326	9966	5584	5272	12457	0	0	0	0	0	0	0	0	0	0	0	0	0	3	0
54597124.rps18.trm.aln	129	306	39474	0	0	5	0.016	1	0.003	0.634	0.366	13675	7101	7353	11345	0	0	0	0	0	0	0	0	0	0	0	0	0	0	0
54597125.rpl20.54597126.rps12.trm.aln	129	726	93654	24	0.026	22	0.03	12	0.017	0.662	0.338	27376	17686	14010	34558	0	0	0	0	0	0	0	0	0	0	0	0	0	24	0
54597125.rpl20.trm.aln	129	381	49149	0	0	11	0.029	5	0.013	0.633	0.367	14059	10579	7462	17049	0	0	0	0	0	0	0	0	0	0	0	0	0	0	0
54597126.rps12_2.trm.aln	129	792	102168	0	0	10	0.013	5	0.006	0.602	0.398	33403	19069	21536	28160	0	0	0	0	0	0	0	0	0	0	0	0	0	0	0
54597126.rps12.trm.aln	129	114	14706	0	0	1	0.009	1	0.009	0.553	0.447	2976	3096	3483	5151	0	0	0	0	0	0	0	0	0	0	0	0	0	0	0
54597127.clpP.54597128.psbB.trm.aln	129	450	58050	242	0.417	24	0.053	14	0.031	0.701	0.299	21686	8936	8335	18851	0	0	0	0	0	0	0	0	0	0	0	0	0	242	0
54597127.clpP.trm.aln	129	1986	256194	1991	0.777	106	0.053	50	0.025	0.645	0.355	79908	50706	39293	84296	0	0	0	0	0	0	0	0	0	0	0	0	0	1991	0
54597128.psbB.54597129.psbT.trm.aln	129	186	23994	168	0.7	10	0.054	3	0.016	0.663	0.337	6530	4323	3703	9270	0	0	0	0	0	0	0	0	0	0	0	0	0	168	0
54597128.psbB.trm.aln	129	1527	196983	0	0	32	0.021	12	0.008	0.566	0.434	46340	34142	51440	65061	0	0	0	0	0	0	0	0	0	0	0	0	0	0	0
54597129.psbT.trm.aln	129	102	13158	0	0	4	0.039	2	0.02	0.679	0.321	4261	2410	1804	4683	0	0	0	0	0	0	0	0	0	0	0	0	0	0	0
54597130.psbN.54597131.psbH.trm.aln	129	102	13158	0	0	2	0.02	0	0	0.735	0.265	5159	1418	2065	4516	0	0	0	0	0	0	0	0	0	0	0	0	0	0	0
54597130.psbN.trm.aln	129	132	17028	0	0	1	0.008	1	0.008	0.583	0.417	5157	3354	3744	4773	0	0	0	0	0	0	0	0	0	0	0	0	0	0	0
54597131.psbH.54597132.petB.trm.aln	129	123	15867	0	0	9	0.073	2	0.016	0.643	0.357	4135	2964	2702	6066	0	0	0	0	0	0	0	0	0	0	0	0	0	0	0
54597131.psbH.trm.aln	129	222	28638	0	0	8	0.036	2	0.009	0.608	0.392	7740	4514	6707	9677	0	0	0	0	0	0	0	0	0	0	0	0	0	0	0
54597132.petB.54597133.petD.trm.aln	129	171	22059	39	0.177	10	0.058	8	0.047	0.698	0.302	7196	2534	4118	8172	0	0	0	0	0	0	0	0	0	0	0	0	0	39	0
54597132.petB.trm.aln	129	1386	178794	51	0.029	76	0.055	37	0.027	0.639	0.361	51688	27992	36512	62551	0	0	0	0	0	0	0	0	0	0	0	0	0	51	0
54597133.petD.54597134.rpoA.trm.aln	128	189	24192	21	0.087	10	0.053	7	0.037	0.714	0.286	8681	3822	3074	8594	0	0	0	0	0	0	0	0	0	0	0	0	0	21	0
54597133.petD.trm.aln	129	1158	149382	0	0	50	0.043	16	0.014	0.628	0.372	43438	26570	29049	50325	0	0	0	0	0	0	0	0	0	0	0	0	0	0	0
54597134.rpoA.trm.aln	129	1008	130032	12	0.009	34	0.034	12	0.012	0.65	0.35	38312	23294	22195	46219	0	0	0	0	0	0	0	0	0	0	0	0	0	12	0
54597135.rps11.54597136.rpl36.trm.aln	129	99	12771	9	0.07	9	0.091	4	0.04	0.718	0.282	4000	1923	1670	5169	0	0	0	0	0	0	0	0	0	0	0	0	0	9	0
54597135.rps11.trm.aln	129	411	53019	0	0	8	0.019	0	0	0.54	0.46	12898	13805	10582	15734	0	0	0	0	0	0	0	0	0	0	0	0	0	0	0
54597136.rpl36.trm.aln	129	114	14706	0	0	1	0.009	0	0	0.649	0.351	3613	3095	2064	5934	0	0	0	0	0	0	0	0	0	0	0	0	0	0	0
54597137.infA.54597138.rps8.trm.aln	129	120	15480	6	0.039	5	0.042	2	0.017	0.627	0.373	5187	3351	2421	4515	0	0	0	0	0	0	0	0	0	0	0	0	0	6	0
54597138.rps8.trm.aln	129	405	52245	0	0	7	0.017	3	0.007	0.642	0.358	15112	11352	7330	18451	0	0	0	0	0	0	0	0	0	0	0	0	0	0	0
54597139.rpl14.54597140.rpl16.trm.aln	129	114	14706	222	1.51	18	0.158	9	0.079	0.769	0.231	5345	1806	1540	5793	0	0	0	0	0	0	0	0	0	0	0	0	0	222	0
54597139.rpl14.trm.aln	129	369	47601	0	0	7	0.019	2	0.005	0.607	0.393	13414	10836	7858	15493	0	0	0	0	0	0	0	0	0	0	0	0	0	0	0
54597140.rpl16.54597141.rps3.trm.aln	129	150	19350	75	0.388	12	0.08	3	0.02	0.771	0.229	6941	1803	2604	7927	0	0	0	0	0	0	0	0	0	0	0	0	0	75	0
54597140.rpl16.trm.aln	129	1431	184599	386	0.209	100	0.07	48	0.034	0.669	0.331	52212	33630	27318	71053	0	0	0	0	0	0	0	0	0	0	0	0	0	386	0
54597141.rps3.trm.aln	129	657	84753	0	0	27	0.041	12	0.018	0.65	0.35	21556	16024	13613	33560	0	0	0	0	0	0	0	0	0	0	0	0	0	0	0
54597142.rpl22.trm.aln	129	468	60372	6	0.01	22	0.047	13	0.028	0.646	0.354	16408	11840	9510	22608	0	0	0	0	0	0	0	0	0	0	0	0	0	6	0
54597143.rps19.trm.aln	129	279	35991	0	0	5	0.018	2	0.007	0.667	0.333	9401	5820	6191	14579	0	0	0	0	0	0	0	0	0	0	0	0	0	0	0
54597144.rpl2.trm.aln	129	1488	191952	18	0.009	11	0.007	5	0.003	0.588	0.412	47647	44732	34399	65156	0	0	0	0	0	0	0	0	0	0	0	0	0	18	0
54597145.rpl23.54597146.trnICAU.trm.aln	128	165	21120	0	0	2	0.012	1	0.006	0.667	0.333	6656	3334	3713	7417	0	0	0	0	0	0	0	0	0	0	0	0	0	0	0
54597145.rpl23.trm.aln	129	282	36378	0	0	3	0.011	0	0	0.603	0.397	9418	8386	6061	12513	0	0	0	0	0	0	0	0	0	0	0	0	0	0	0
54597147.ycf2.54597148.trnLCAA.trm.aln	128	405	51840	0	0	9	0.022	4	0.01	0.536	0.464	12931	11252	12800	14857	0	0	0	0	0	0	0	0	0	0	0	0	0	0	0
54597147.ycf2.trm.aln	128	6387	817536	144	0.018	58	0.009	20	0.003	0.623	0.377	256361	152264	155470	253297	0	0	0	0	0	0	0	0	0	0	0	0	0	144	0
54597148.trnLCAA.54597149.ndhB.trm.aln	128	561	71808	54	0.075	7	0.012	3	0.005	0.635	0.365	24703	12401	13782	20868	0	0	0	0	0	0	0	0	0	0	0	0	0	54	0
54597149.ndhB.54597150.rps7.trm.aln	129	294	37926	45	0.119	8	0.027	3	0.01	0.667	0.333	9673	6823	5797	15588	0	0	0	0	0	0	0	0	0	0	0	0	0	45	0
54597149.ndhB.trm.aln	128	2202	281856	0	0	15	0.007	6	0.003	0.62	0.38	93195	52859	54311	81491	0	0	0	0	0	0	0	0	0	0	0	0	0	0	0
54597150.rps7.trm.aln	129	468	60372	0	0	3	0.006	1	0.002	0.592	0.408	14578	13153	11480	21161	0	0	0	0	0	0	0	0	0	0	0	0	0	0	0
54597151.ycf15.54597152.trnVGAC.trm.aln	128	678	86784	162	0.187	11	0.016	3	0.004	0.59	0.41	23371	16328	19176	27747	0	0	0	0	0	0	0	0	0	0	0	0	0	162	0
54597151.ycf15.trm.aln	129	192	24768	18	0.073	4	0.021	1	0.005	0.51	0.49	5929	5160	6959	6702	0	0	0	0	0	0	0	0	0	0	0	0	0	18	0
54597152.trnVGAC.54597153.rrn16.trm.aln	129	225	29025	45	0.155	1	0.004	1	0.004	0.538	0.462	8370	5149	8247	7214	0	0	0	0	0	0	0	0	0	0	0	0	0	45	0
54597153.rrn16.54597154.trnIGAU.trm.aln	129	291	37539	0	0	0	0	0	0	0.495	0.505	8772	7998	10965	9804	0	0	0	0	0	0	0	0	0	0	0	0	0	0	0
54597154.trnIGAU.trm.aln	129	852	109908	18	0.016	6	0.007	2	0.002	0.498	0.502	25926	25277	29919	28768	0	0	0	0	0	0	0	0	0	0	0	0	0	18	0
54597155.trnAUGC.54597156.rrn23.trm.aln	129	153	19737	0	0	2	0.013	1	0.007	0.595	0.405	5805	4134	3871	5927	0	0	0	0	0	0	0	0	0	0	0	0	0	0	0
54597155.trnAUGC.trm.aln	129	885	114165	3	0.003	5	0.006	1	0.001	0.486	0.514	27994	25011	33666	27491	0	0	0	0	0	0	0	0	0	0	0	3	0	0	0
54597156.rrn23.trm.aln	129	2811	362619	39	0.011	5	0.002	0	0	0.453	0.547	96867	84872	113510	67331	0	0	0	0	0	0	0	0	0	0	0	0	0	39	0
54597157.rrn4.5.54597158.rrn5.trm.aln	129	243	31347	18	0.057	5	0.021	2	0.008	0.551	0.449	7748	9018	5023	9540	0	0	0	0	0	0	0	0	0	0	0	3	0	15	0
54597157.rrn4.5.trm.aln	129	102	13158	0	0	1	0.01	1	0.01	0.51	0.49	3741	2451	4001	2965	0	0	0	0	0	0	0	0	0	0	0	0	0	0	0
54597158.rrn5.54597159.trnRACG.trm.aln	129	245	31605	207	0.655	13	0.053	6	0.024	0.572	0.428	9919	7646	5797	8036	0	0	0	0	0	0	0	0	0	0	0	0	0	207	0
54597158.rrn5.trm.aln	129	120	15480	0	0	0	0	0	0	0.475	0.525	3999	3741	4386	3354	0	0	0	0	0	0	0	0	0	0	0	0	0	0	0
54597159.trnRACG.54597160.trnNGUU.trm.aln	129	468	60372	301	0.499	8	0.017	3	0.006	0.543	0.457	15930	12834	14637	16670	0	0	0	0	0	0	0	0	0	0	0	0	0	301	0
54597160.trnNGUU.54597161.ycf1.trm.aln	128	327	41856	402	0.96	3	0.009	1	0.003	0.626	0.374	11716	9701	5794	14243	0	0	0	0	0	0	0	0	0	0	0	0	0	402	0
54597161.ycf1.54597162.rps15.trm.aln	129	294	37926	726	1.914	31	0.105	13	0.044	0.731	0.269	14411	5242	4771	12776	0	0	0	0	0	0	0	0	0	0	0	0	0	726	0
54597161.ycf1.trm.aln	129	5076	654804	681	0.104	391	0.077	182	0.036	0.711	0.289	257972	91743	97174	207234	0	0	0	0	0	0	0	0	0	0	0	0	0	681	0
54597162.rps15.trm.aln	129	279	35991	0	0	9	0.032	3	0.011	0.667	0.333	14717	5030	6948	9296	0	0	0	0	0	0	0	0	0	0	0	0	0	0	0
54597163.ndhH.trm.aln	129	1182	152478	0	0	27	0.023	8	0.007	0.623	0.377	47961	22799	34722	46996	0	0	0	0	0	0	0	0	0	0	0	0	0	0	0
54597164.ndhA.trm.aln	129	2160	278640	167	0.06	92	0.043	33	0.015	0.673	0.327	89276	40883	50182	98132	0	0	0	0	0	0	0	0	0	0	0	3	0	164	0
54597165.ndhI.54597166.ndhG.trm.aln	128	291	37248	699	1.877	24	0.082	9	0.031	0.776	0.224	12777	3853	4343	15576	0	0	0	0	0	0	0	0	0	0	0	0	0	699	0
54597165.ndhI.trm.aln	128	501	64128	0	0	11	0.022	6	0.012	0.656	0.344	20087	10192	11891	21958	0	0	0	0	0	0	0	0	0	0	0	0	0	0	0
54597166.ndhG.54597167.ndhE.trm.aln	128	198	25344	33	0.13	22	0.111	8	0.04	0.707	0.293	7418	3680	3724	10489	0	0	0	0	0	0	0	0	0	0	0	0	0	33	0
54597166.ndhG.trm.aln	129	531	68499	0	0	9	0.017	3	0.006	0.645	0.355	17288	11562	12769	26880	0	0	0	0	0	0	0	0	0	0	0	0	0	0	0
54597167.ndhE.54597168.psaC.trm.aln	129	219	28251	39	0.138	19	0.087	7	0.032	0.721	0.279	11204	4253	3618	9137	0	0	0	0	0	0	0	0	0	0	0	0	0	39	0
54597167.ndhE.trm.aln	128	306	39168	39	0.1	6	0.02	3	0.01	0.683	0.317	11011	5367	7021	15730	0	0	0	0	0	0	0	0	0	0	0	0	0	39	0
54597168.psaC.54597169.ndhD.trm.aln	127	114	14478	33	0.228	11	0.096	5	0.044	0.623	0.377	3494	3291	2158	5502	0	0	0	0	0	0	0	0	0	0	0	0	0	33	0
54597168.psaC.trm.aln	129	246	31734	0	0	7	0.028	2	0.008	0.561	0.439	9035	6188	7734	8777	0	0	0	0	0	0	0	0	0	0	0	0	0	0	0
54597169.ndhD.54597170.ccsA.trm.aln	128	180	23040	400	1.736	24	0.133	13	0.072	0.697	0.303	8109	3573	3292	7666	0	0	0	0	0	0	0	0	0	0	0	0	0	400	0
54597169.ndhD.trm.aln	129	1503	193887	39	0.02	51	0.034	24	0.016	0.643	0.357	53245	34726	34488	71389	0	0	0	0	0	0	0	0	0	0	0	0	0	39	0
54597170.ccsA.54597171.trnLUAG.trm.aln	91	93	8463	0	0	7	0.075	4	0.043	0.741	0.259	3087	737	1456	3183	0	0	0	0	0	0	0	0	0	0	0	0	0	0	0
54597170.ccsA.trm.aln	129	969	125001	564	0.451	51	0.053	14	0.014	0.685	0.315	45660	20437	18753	39587	0	0	0	0	0	0	0	0	0	0	0	0	0	564	0
54597171.trnLUAG.54597172.rpl32.trm.aln	128	946	121088	46322	38.255	168	0.178	94	0.099	0.744	0.256	27732	9949	9153	27932	0	0	0	0	0	0	0	0	0	0	0	41472	0	4850	0
54597172.rpl32.54597173.ndhF.trm.aln	129	1009	130161	2089	1.605	130	0.129	57	0.056	0.76	0.24	47853	15769	14976	49474	0	0	0	0	0	0	0	0	0	0	0	0	0	2089	0
54597172.rpl32.trm.aln	129	165	21285	39	0.183	3	0.018	2	0.012	0.66	0.34	5794	4122	3101	8229	0	0	0	0	0	0	0	0	0	0	0	0	0	39	0
54597173.ndhF.54597175.trnNGUU.trm.aln	129	906	116874	681	0.583	16	0.018	8	0.009	0.634	0.366	41092	18311	24259	32531	0	0	0	0	0	0	0	0	0	0	0	0	0	681	0
54597173.ndhF.trm.aln	128	2226	284928	240	0.084	88	0.04	38	0.017	0.68	0.32	79495	41982	49242	113969	0	0	0	0	0	0	0	0	0	0	0	0	0	240	0
54597175.trnNGUU.54597176.trnRACG.trm.aln	129	468	60372	522	0.865	13	0.028	9	0.019	0.543	0.457	16647	14590	12762	15851	0	0	0	0	0	0	0	0	0	0	0	0	0	522	0
54597176.trnRACG.54597177.rrn5.trm.aln	129	243	31347	17	0.054	14	0.058	6	0.025	0.572	0.428	8085	5760	7645	9840	0	0	0	0	0	0	0	0	0	0	0	0	0	17	0
54597177.rrn5.54597178.rrn4.5.trm.aln	129	243	31347	15	0.048	3	0.012	2	0.008	0.551	0.449	9412	5154	8890	7876	0	0	0	0	0	0	0	0	0	0	0	0	0	15	0
54597177.rrn5.trm.aln	129	120	15480	33	0.213	0	0	0	0	0.475	0.525	3349	4376	3733	3989	0	0	0	0	0	0	0	0	0	0	0	0	0	33	0
54597178.rrn4.5.trm.aln	129	102	13158	0	0	1	0.01	1	0.01	0.51	0.49	2965	3872	2580	3741	0	0	0	0	0	0	0	0	0	0	0	0	0	0	0
54597179.rrn23.54597180.trnAUGC.trm.aln	129	153	19737	0	0	2	0.013	1	0.007	0.595	0.405	5798	3871	4134	5934	0	0	0	0	0	0	0	0	0	0	0	0	0	0	0
54597179.rrn23.trm.aln	129	2808	362232	3	0.001	5	0.002	0	0	0.452	0.548	67080	113519	84881	96749	0	0	0	0	0	0	0	0	0	0	0	3	0	0	0
54597180.trnAUGC.trm.aln	129	885	114165	0	0	5	0.006	1	0.001	0.486	0.514	27491	33668	25012	27994	0	0	0	0	0	0	0	0	0	0	0	0	0	0	0
54597181.trnIGAU.54597182.rrn16.trm.aln	129	291	37539	63	0.168	0	0	0	0	0.495	0.505	9658	10947	7988	8883	0	0	0	0	0	0	0	0	0	0	0	0	0	63	0
54597181.trnIGAU.trm.aln	129	852	109908	15	0.014	6	0.007	2	0.002	0.499	0.501	28769	29793	25277	26054	0	0	0	0	0	0	0	0	0	0	0	0	0	15	0
54597182.rrn16.54597183.trnVGAC.trm.aln	128	225	28800	36	0.125	1	0.004	0	0	0.538	0.462	7163	8183	5110	8308	0	0	0	0	0	0	0	0	0	0	0	0	0	36	0
54597183.trnVGAC.54597184.ycf15.trm.aln	128	678	86784	162	0.187	10	0.015	3	0.004	0.59	0.41	27747	19048	16467	23360	0	0	0	0	0	0	0	0	0	0	0	0	0	162	0
54597184.ycf15.54597126.rps12.trm.aln	129	966	124614	2573	2.065	19	0.02	8	0.008	0.625	0.375	43727	19972	25802	32540	0	0	0	0	0	0	0	0	0	0	0	0	0	2573	0
54597184.ycf15.trm.aln	128	192	24576	18	0.073	3	0.016	1	0.005	0.51	0.49	6650	6904	5120	5884	0	0	0	0	0	0	0	0	0	0	0	0	0	18	0
54597185.rps7.54597186.ndhB.trm.aln	129	294	37926	45	0.119	8	0.027	3	0.01	0.671	0.329	15603	5668	6808	9802	0	0	0	0	0	0	0	0	0	0	0	0	0	45	0
54597185.rps7.trm.aln	129	468	60372	0	0	3	0.006	1	0.002	0.592	0.408	21161	11480	13153	14578	0	0	0	0	0	0	0	0	0	0	0	0	0	0	0
54597186.ndhB.54597187.trnLCAA.trm.aln	128	561	71808	54	0.075	7	0.012	3	0.005	0.635	0.365	20868	13782	12401	24703	0	0	0	0	0	0	0	0	0	0	0	0	0	54	0
54597186.ndhB.trm.aln	129	2202	284058	669	0.236	28	0.013	6	0.003	0.62	0.38	82044	54604	53003	93738	0	0	0	0	0	0	0	0	0	0	0	669	0	0	0
54597187.trnLCAA.54597188.ycf2.trm.aln	128	405	51840	0	0	9	0.022	4	0.01	0.536	0.464	14857	12800	11252	12931	0	0	0	0	0	0	0	0	0	0	0	0	0	0	0
54597188.ycf2.54597189.trnICAU.trm.aln	128	111	14208	0	0	0	0	0	0	0.676	0.324	4480	2688	1920	5120	0	0	0	0	0	0	0	0	0	0	0	0	0	0	0
54597188.ycf2.trm.aln	128	6387	817536	147	0.018	58	0.009	20	0.003	0.623	0.377	253296	155470	152263	256360	0	0	0	0	0	0	0	0	0	0	0	3	0	144	0
54597189.trnICAU.54597190.rpl23.trm.aln	128	165	21120	0	0	2	0.012	1	0.006	0.667	0.333	7417	3713	3334	6656	0	0	0	0	0	0	0	0	0	0	0	0	0	0	0
54597190.rpl23.trm.aln	128	282	36096	0	0	3	0.011	0	0	0.603	0.397	12416	6014	8321	9345	0	0	0	0	0	0	0	0	0	0	0	0	0	0	0
54597191.rpl2.trm.aln	129	1488	191952	18	0.009	12	0.008	6	0.004	0.589	0.411	65291	34399	44597	47647	0	0	0	0	0	0	0	0	0	0	0	0	0	18	0
54597193.rps12.54597127.clpP.trm.aln	129	153	19737	57	0.289	4	0.026	1	0.007	0.706	0.294	8100	2317	3477	5786	0	0	0	0	0	0	0	0	0	0	0	0	0	57	0
54597193.rps12.54597151.ycf15.trm.aln	129	961	123969	2524	2.036	14	0.015	6	0.006	0.623	0.377	32253	25804	19976	43412	0	0	0	0	0	0	0	0	0	0	0	0	0	2524	0
54597193.rps12.trm.aln	129	792	102168	0	0	10	0.013	5	0.006	0.602	0.398	28160	21536	19069	33403	0	0	0	0	0	0	0	0	0	0	0	0	0	0	0
mean	128.428	713.07	91780	857.204	1.04193	28.1045	0.0444627	12.4279	0.0196816	0.639453	0.360547	28521.8	16633.4	17094.2	28673.4	0	0	0	0	0	0	0	0	0	0	0	279.199	0	578.005	0
median	129	369	47601	33	0.057	12	0.031	6	0.012	0.643	0.357	14857	9018	8126	15576	0	0	0	0	0	0	0	0	0	0	0	0	0	33	0
SD	3.34903	931.479	119743	5137.38	5.47711	42.3756	0.0392692	19.9866	0.020698	0.0693807	0.0693807	38623.4	22656.5	23513.4	36977	0	0	0	0	0	0	0	0	0	0	0	3001.74	0	3864.83	0
Max	129	6387	817536	54919	62.607	391	0.188	182	0.115	0.813	0.548	257972	155470	155470	256360	0	0	0	0	0	0	0	0	0	0	0	41472	0	53700	0
Min	91	93	8463	0	0	0	0	0	0	0.452	0.187	2964	737	1393	2965	0	0	0	0	0	0	0	0	0	0	0	0	0	0	0

## Sheet: summary_gt07cons30
Alignment_name	No_of_taxa	Alignment_length	Total_matrix_cells	Undetermined_characters	Missing_percent	No_variable_sites	Proportion_variable_sites	Parsimony_informative_sites	Proportion_parsimony_informative	AT_content	GC_content	A	C	G	T	K	M	R	Y	S	W	B	V	H	D	X	N	O	-	?
54597060.trnHGUG.54597061.psbA.trm.aln	129	174	22446	96	0.428	18	0.103	6	0.034	0.694	0.306	9960	3704	3142	5544	0	0	0	0	0	0	0	0	0	0	0	0	0	96	0
54597061.psbA.54597062.trnKUUU.trm.aln	129	141	18189	342	1.88	4	0.028	0	0	0.686	0.314	6464	2928	2673	5782	0	0	0	0	0	0	0	0	0	0	0	0	0	342	0
54597061.psbA.trm.aln	129	1062	136998	0	0	12	0.011	5	0.005	0.579	0.421	46457	28767	28879	32895	0	0	0	0	0	0	0	0	0	0	0	0	0	0	0
54597062.trnKUUU.trm.aln	129	2621	338109	897	0.265	171	0.065	76	0.029	0.676	0.324	116419	57203	51939	111651	0	0	0	0	0	0	0	0	0	0	0	0	0	897	0
54597063.matK.54597064.rps16.trm.aln	129	1490	192210	596	0.31	126	0.085	69	0.046	0.695	0.305	73715	28927	29463	59509	0	0	0	0	0	0	0	0	0	0	0	0	0	596	0
54597063.matK.trm.aln	129	1509	194661	864	0.444	85	0.056	36	0.024	0.67	0.33	71631	32405	31541	58220	0	0	0	0	0	0	0	0	0	0	0	0	0	864	0
54597064.rps16.54597065.trnQUUG.trm.aln	129	897	115713	252	0.218	109	0.122	51	0.057	0.721	0.279	42476	16962	15275	40748	0	0	0	0	0	0	0	0	0	0	0	0	0	252	0
54597064.rps16.trm.aln	129	1110	143190	505	0.353	70	0.063	29	0.026	0.659	0.341	45552	26102	22582	48449	0	0	0	0	0	0	0	0	0	0	0	0	0	505	0
54597065.trnQUUG.54597066.psbK.trm.aln	129	330	42570	51	0.12	15	0.045	5	0.015	0.726	0.274	14431	5559	6061	16468	0	0	0	0	0	0	0	0	0	0	0	0	0	51	0
54597066.psbK.54597067.psbI.trm.aln	129	393	50697	21	0.041	20	0.051	8	0.02	0.692	0.308	15600	7975	7615	19486	0	0	0	0	0	0	0	0	0	0	0	0	0	21	0
54597066.psbK.trm.aln	128	180	23040	0	0	3	0.017	0	0	0.628	0.372	4479	4864	3713	9984	0	0	0	0	0	0	0	0	0	0	0	0	0	0	0
54597067.psbI.54597068.trnSGCU.trm.aln	129	114	14706	33	0.224	13	0.114	9	0.079	0.756	0.244	6621	1441	2132	4479	0	0	0	0	0	0	0	0	0	0	0	0	0	33	0
54597067.psbI.trm.aln	129	111	14319	0	0	0	0	0	0	0.649	0.351	3741	2967	2064	5547	0	0	0	0	0	0	0	0	0	0	0	0	0	0	0
54597068.trnSGCU.54597069.trnCGCA.trm.aln	129	717	92493	528	0.571	74	0.103	25	0.035	0.713	0.287	34147	12700	13724	31394	0	0	0	0	0	0	0	0	0	0	0	69	0	459	0
54597069.trnCGCA.54597070.petN.trm.aln	129	576	74304	755	1.016	77	0.134	45	0.078	0.671	0.329	24769	11920	12274	24586	0	0	0	0	0	0	0	0	0	0	0	279	0	476	0
54597070.petN.54597071.psbM.trm.aln	129	534	68886	168	0.244	39	0.073	19	0.036	0.732	0.268	26083	9138	9247	24250	0	0	0	0	0	0	0	0	0	0	0	3	0	165	0
54597071.psbM.54597072.trnDGUC.trm.aln	129	660	85140	651	0.765	61	0.092	31	0.047	0.657	0.343	27656	16194	12812	27827	0	0	0	0	0	0	0	0	0	0	0	0	0	651	0
54597071.psbM.trm.aln	129	105	13545	0	0	5	0.048	0	0	0.733	0.267	5416	1550	2065	4514	0	0	0	0	0	0	0	0	0	0	0	0	0	0	0
54597072.trnDGUC.54597073.trnYGUA.trm.aln	101	123	12423	33	0.266	4	0.033	2	0.016	0.686	0.314	4075	1212	2679	4424	0	0	0	0	0	0	0	0	0	0	0	0	0	33	0
54597073.trnYGUA.54597074.trnEUUC.trm.aln	128	198	25344	315	1.243	10	0.051	6	0.03	0.675	0.325	9042	4983	3147	7857	0	0	0	0	0	0	0	0	0	0	0	0	0	315	0
54597074.trnEUUC.54597075.rpoB.trm.aln	128	729	93312	422	0.452	44	0.06	28	0.038	0.688	0.312	32528	14163	14823	31376	0	0	0	0	0	0	0	0	0	0	0	0	0	422	0
54597075.rpoB.trm.aln	129	3183	410607	2877	0.701	71	0.022	30	0.009	0.62	0.38	131400	65728	89154	121448	0	0	0	0	0	0	0	0	0	0	0	0	0	2877	0
54597076.rpoC1.54597077.rpoC2.trm.aln	128	105	13440	0	0	4	0.038	2	0.019	0.629	0.371	4741	2817	2177	3705	0	0	0	0	0	0	0	0	0	0	0	0	0	0	0
54597076.rpoC1.trm.aln	128	2795	357760	89	0.025	91	0.033	42	0.015	0.628	0.372	116535	59432	73621	108083	0	0	0	0	0	0	0	0	0	0	0	0	0	89	0
54597077.rpoC2.54597078.rps2.trm.aln	129	168	21672	18	0.083	17	0.101	7	0.042	0.632	0.368	7490	2969	5004	6191	0	0	0	0	0	0	0	0	0	0	0	0	0	18	0
54597077.rpoC2.trm.aln	129	4143	534447	2703	0.506	154	0.037	68	0.016	0.622	0.378	172869	95866	105165	157844	0	0	0	0	0	0	0	0	0	0	0	2352	0	351	0
54597078.rps2.54597079.atpI.trm.aln	129	213	27477	9	0.033	8	0.038	2	0.009	0.745	0.255	10939	2840	4149	9540	0	0	0	0	0	0	0	0	0	0	0	0	0	9	0
54597078.rps2.trm.aln	129	711	91719	36	0.039	19	0.027	6	0.008	0.633	0.367	31490	14593	19052	26548	0	0	0	0	0	0	0	0	0	0	0	0	0	36	0
54597079.atpI.54597080.atpH.trm.aln	129	1098	141642	351	0.248	65	0.059	25	0.023	0.692	0.308	53580	18086	25408	44217	0	0	0	0	0	0	0	0	0	0	0	0	0	351	0
54597079.atpI.trm.aln	129	744	95976	0	0	21	0.028	12	0.016	0.61	0.39	24766	18841	18567	33802	0	0	0	0	0	0	0	0	0	0	0	0	0	0	0
54597080.atpH.54597081.atpF.trm.aln	129	354	45666	12	0.026	22	0.062	12	0.034	0.676	0.324	14806	6422	8373	16053	0	0	0	0	0	0	0	0	0	0	0	0	0	12	0
54597080.atpH.trm.aln	129	246	31734	0	0	3	0.012	2	0.008	0.55	0.45	6726	5805	8496	10707	0	0	0	0	0	0	0	0	0	0	0	0	0	0	0
54597081.atpF.trm.aln	129	1239	159831	78	0.049	57	0.046	25	0.02	0.657	0.343	55426	23058	31734	49535	0	0	0	0	0	0	0	0	0	0	0	0	0	78	0
54597082.atpA.54597083.trnRUCU.trm.aln	123	116	14268	1158	8.116	6	0.052	3	0.026	0.757	0.243	5348	1786	1374	4602	0	0	0	0	0	0	0	0	0	0	0	0	0	1158	0
54597082.atpA.trm.aln	129	1527	196983	0	0	35	0.023	15	0.01	0.595	0.405	60439	37391	42384	56769	0	0	0	0	0	0	0	0	0	0	0	0	0	0	0
54597083.trnRUCU.54597084.trnGUCC.trm.aln	129	144	18576	149	0.802	13	0.09	6	0.042	0.811	0.189	6548	1030	2449	8400	0	0	0	0	0	0	0	0	0	0	0	0	0	149	0
54597084.trnGUCC.54597085.trnTGGU.trm.aln	129	174	22446	164	0.731	22	0.126	6	0.034	0.705	0.295	7373	3246	3328	8335	0	0	0	0	0	0	0	0	0	0	0	0	0	164	0
54597084.trnGUCC.trm.aln	129	792	102168	66	0.065	26	0.033	14	0.018	0.672	0.328	33694	17942	15539	34927	0	0	0	0	0	0	0	0	0	0	0	0	0	66	0
54597085.trnTGGU.54597086.psbD.trm.aln	129	1197	154413	1652	1.07	88	0.074	49	0.041	0.691	0.309	54403	22600	24597	51161	0	0	0	0	0	0	0	0	0	0	0	308	0	1344	0
54597086.psbD.trm.aln	129	1062	136998	0	0	21	0.02	10	0.009	0.58	0.42	30304	27074	30443	49177	0	0	0	0	0	0	0	0	0	0	0	0	0	0	0
54597087.psbC.54597088.trnSUGA.trm.aln	129	213	27477	54	0.197	19	0.089	7	0.033	0.634	0.366	9028	5254	4770	8371	0	0	0	0	0	0	0	0	0	0	0	0	0	54	0
54597087.psbC.trm.aln	129	1422	183438	0	0	18	0.013	11	0.008	0.562	0.438	43499	35191	45134	59614	0	0	0	0	0	0	0	0	0	0	0	0	0	0	0
54597088.trnSUGA.54597089.psbZ.trm.aln	129	345	44505	12	0.027	17	0.049	7	0.02	0.661	0.339	15113	6958	8126	14296	0	0	0	0	0	0	0	0	0	0	0	0	0	12	0
54597089.psbZ.54597090.trnGUCC.trm.aln	129	306	39474	219	0.555	30	0.098	16	0.052	0.688	0.312	16324	6358	5890	10683	0	0	0	0	0	0	0	0	0	0	0	0	0	219	0
54597089.psbZ.trm.aln	129	189	24381	0	0	3	0.016	1	0.005	0.619	0.381	4645	4648	4638	10450	0	0	0	0	0	0	0	0	0	0	0	0	0	0	0
54597091.trnfMCAU.54597092.rps14.trm.aln	128	153	19584	183	0.934	5	0.033	4	0.026	0.646	0.354	7838	3176	3687	4700	0	0	0	0	0	0	0	0	0	0	0	0	0	183	0
54597092.rps14.54597093.psaB.trm.aln	129	132	17028	0	0	3	0.023	1	0.008	0.674	0.326	6837	2580	2968	4643	0	0	0	0	0	0	0	0	0	0	0	0	0	0	0
54597092.rps14.trm.aln	129	303	39087	0	0	7	0.023	1	0.003	0.574	0.426	9032	9417	7223	13415	0	0	0	0	0	0	0	0	0	0	0	0	0	0	0
54597093.psaB.trm.aln	129	2205	284445	219	0.077	88	0.04	39	0.018	0.598	0.402	97992	61477	52809	71948	0	0	0	0	0	0	0	0	0	0	0	0	0	219	0
54597094.psaA.54597095.ycf3.trm.aln	129	608	78432	1460	1.861	48	0.079	36	0.059	0.689	0.311	26696	13038	10893	26345	0	0	0	0	0	0	0	0	0	0	0	0	0	1460	0
54597094.psaA.trm.aln	129	2253	290637	12	0.004	38	0.017	16	0.007	0.571	0.429	92241	65893	58700	73791	0	0	0	0	0	0	0	0	0	0	0	0	0	12	0
54597095.ycf3.54597096.trnSGGA.trm.aln	129	291	37539	5818	15.499	51	0.175	16	0.055	0.698	0.302	12733	5425	4162	9401	0	0	0	0	0	0	0	0	0	0	0	10	0	5808	0
54597095.ycf3.trm.aln	129	1944	250776	150	0.06	56	0.029	20	0.01	0.637	0.363	73760	49501	41379	85986	0	0	0	0	0	0	0	0	0	0	0	0	0	150	0
54597096.trnSGGA.54597097.rps4.trm.aln	128	294	37632	229	0.609	23	0.078	13	0.044	0.648	0.352	12645	7628	5534	11596	0	0	0	0	0	0	0	0	0	0	0	0	0	229	0
54597097.rps4.54597098.trnTUGU.trm.aln	128	333	42624	306	0.718	31	0.093	16	0.048	0.775	0.225	19232	4175	5344	13567	0	0	0	0	0	0	0	0	0	0	0	0	0	306	0
54597097.rps4.trm.aln	128	606	77568	0	0	8	0.013	3	0.005	0.6	0.4	21416	15479	15576	25097	0	0	0	0	0	0	0	0	0	0	0	0	0	0	0
54597098.trnTUGU.54597099.trnLUAA.trm.aln	129	510	65790	349	0.53	67	0.131	32	0.063	0.693	0.307	27334	9410	10688	18009	0	0	0	0	0	0	0	0	0	0	0	0	0	349	0
54597099.trnLUAA.54597100.trnFGAA.trm.aln	128	354	45312	9	0.02	30	0.085	8	0.023	0.635	0.365	13592	8932	7625	15154	0	0	0	0	0	0	0	0	0	0	0	0	0	9	0
54597099.trnLUAA.trm.aln	129	507	65403	87	0.133	14	0.028	6	0.012	0.637	0.363	25258	10555	13144	16359	0	0	0	0	0	0	0	0	0	0	0	0	0	87	0
54597100.trnFGAA.54597101.ndhJ.trm.aln	129	698	90042	10271	11.407	58	0.083	32	0.046	0.727	0.273	27973	11868	9873	30057	0	0	0	0	0	0	0	0	0	0	0	9495	0	776	0
54597101.ndhJ.54597102.ndhK.trm.aln	129	102	13158	5	0.038	4	0.039	2	0.02	0.657	0.343	2964	2443	2072	5674	0	0	0	0	0	0	0	0	0	0	0	0	0	5	0
54597101.ndhJ.trm.aln	129	477	61533	0	0	11	0.023	4	0.008	0.606	0.394	19871	14322	9926	17414	0	0	0	0	0	0	0	0	0	0	0	0	0	0	0
54597102.ndhK.trm.aln	129	678	87462	0	0	13	0.019	3	0.004	0.617	0.383	26828	15592	17940	27102	0	0	0	0	0	0	0	0	0	0	0	0	0	0	0
54597103.ndhC.54597104.trnVUAC.trm.aln	129	1029	132741	4418	3.328	141	0.137	62	0.06	0.715	0.285	42948	16597	19970	48808	0	0	0	0	0	0	0	0	0	0	0	30	0	4388	0
54597103.ndhC.trm.aln	129	363	46827	0	0	9	0.025	4	0.011	0.661	0.339	19733	10036	5812	11246	0	0	0	0	0	0	0	0	0	0	0	0	0	0	0
54597104.trnVUAC.54597105.trnMCAU.trm.aln	128	174	22272	51	0.229	6	0.034	3	0.017	0.719	0.281	6786	2676	3561	9198	0	0	0	0	0	0	0	0	0	0	0	0	0	51	0
54597104.trnVUAC.trm.aln	129	648	83592	93	0.111	25	0.039	9	0.014	0.605	0.395	24960	17284	15706	25549	0	0	0	0	0	0	0	0	0	0	0	0	0	93	0
54597105.trnMCAU.54597106.atpE.trm.aln	129	192	24768	165	0.666	26	0.135	7	0.036	0.714	0.286	7657	3467	3584	9895	0	0	0	0	0	0	0	0	0	0	0	0	0	165	0
54597106.atpE.trm.aln	129	402	51858	0	0	10	0.025	3	0.007	0.604	0.396	13921	11864	8656	17417	0	0	0	0	0	0	0	0	0	0	0	0	0	0	0
54597107.atpB.54597108.rbcL.trm.aln	129	717	92493	213	0.23	39	0.054	18	0.025	0.696	0.304	30979	14235	13802	33264	0	0	0	0	0	0	0	0	0	0	0	0	0	213	0
54597107.atpB.trm.aln	129	1479	190791	0	0	41	0.028	9	0.006	0.578	0.422	53807	43998	36429	56557	0	0	0	0	0	0	0	0	0	0	0	0	0	0	0
54597108.rbcL.54597109.accD.trm.aln	129	441	56889	534	0.939	28	0.063	9	0.02	0.715	0.285	18934	8860	7192	21369	0	0	0	0	0	0	0	0	0	0	0	15	0	519	0
54597108.rbcL.trm.aln	129	1458	188082	24	0.013	52	0.036	21	0.014	0.562	0.438	52973	36280	46024	52781	0	0	0	0	0	0	0	0	0	0	0	0	0	24	0
54597109.accD.54597110.psaI.trm.aln	128	477	61056	130	0.213	49	0.103	11	0.023	0.784	0.216	25967	6660	6524	21775	0	0	0	0	0	0	0	0	0	0	0	21	0	109	0
54597109.accD.trm.aln	128	1488	190464	105	0.055	45	0.03	17	0.011	0.64	0.36	61324	29492	39112	60431	0	0	0	0	0	0	0	0	0	0	0	0	0	105	0
54597110.psaI.54597111.ycf4.trm.aln	128	348	44544	117	0.263	14	0.04	6	0.017	0.65	0.35	15196	7698	7856	13677	0	0	0	0	0	0	0	0	0	0	0	0	0	117	0
54597110.psaI.trm.aln	128	111	14208	0	0	3	0.027	0	0	0.631	0.369	3329	2945	2304	5630	0	0	0	0	0	0	0	0	0	0	0	0	0	0	0
54597111.ycf4.54597112.cemA.trm.aln	128	255	32640	246	0.754	24	0.094	9	0.035	0.694	0.306	14158	4794	5102	8340	0	0	0	0	0	0	0	0	0	0	0	0	0	246	0
54597111.ycf4.trm.aln	129	555	71595	0	0	18	0.032	6	0.011	0.617	0.383	18997	10965	16459	25174	0	0	0	0	0	0	0	0	0	0	0	0	0	0	0
54597112.cemA.54597113.petA.trm.aln	129	234	30186	0	0	18	0.077	8	0.034	0.688	0.312	10445	5687	3716	10338	0	0	0	0	0	0	0	0	0	0	0	0	0	0	0
54597112.cemA.trm.aln	129	690	89010	267	0.3	18	0.026	11	0.016	0.669	0.331	27717	15223	14168	31635	0	0	0	0	0	0	0	0	0	0	0	0	0	267	0
54597113.petA.54597114.psbJ.trm.aln	129	687	88623	478	0.539	67	0.098	35	0.051	0.68	0.32	29631	12454	15780	30280	0	0	0	0	0	0	0	0	0	0	0	0	0	478	0
54597113.petA.trm.aln	129	963	124227	0	0	42	0.044	19	0.02	0.598	0.402	37932	24302	25573	36420	0	0	0	0	0	0	0	0	0	0	0	0	0	0	0
54597114.psbJ.54597115.psbL.trm.aln	129	147	18963	0	0	4	0.027	2	0.014	0.634	0.366	5701	3869	3072	6321	0	0	0	0	0	0	0	0	0	0	0	0	0	0	0
54597114.psbJ.trm.aln	129	123	15867	0	0	1	0.008	1	0.008	0.584	0.416	6177	4014	2580	3096	0	0	0	0	0	0	0	0	0	0	0	0	0	0	0
54597115.psbL.trm.aln	129	117	15093	3	0.02	2	0.017	1	0.009	0.667	0.333	5545	2062	2968	4515	0	0	0	0	0	0	0	0	0	0	0	0	0	3	0
54597116.psbF.trm.aln	129	120	15480	0	0	1	0.008	0	0	0.575	0.425	4903	3096	3482	3999	0	0	0	0	0	0	0	0	0	0	0	0	0	0	0
54597117.psbE.54597118.petL.trm.aln	129	1194	154026	434	0.282	100	0.084	54	0.045	0.708	0.292	53825	20555	24313	54899	0	0	0	0	0	0	0	0	0	0	0	172	0	262	0
54597117.psbE.trm.aln	129	252	32508	0	0	3	0.012	2	0.008	0.587	0.413	10966	6838	6578	8126	0	0	0	0	0	0	0	0	0	0	0	0	0	0	0
54597118.petL.54597119.petG.trm.aln	129	162	20898	84	0.402	9	0.056	5	0.031	0.706	0.294	6465	3439	2691	8219	0	0	0	0	0	0	0	0	0	0	0	0	0	84	0
54597119.petG.54597120.trnWCCA.trm.aln	128	117	14976	12	0.08	5	0.043	1	0.009	0.658	0.342	4092	2934	2179	5759	0	0	0	0	0	0	0	0	0	0	0	0	0	12	0
54597120.trnWCCA.54597121.trnPUGG.trm.aln	129	159	20511	78	0.38	13	0.082	5	0.031	0.654	0.346	7722	3858	3220	5633	0	0	0	0	0	0	0	0	0	0	0	0	0	78	0
54597121.trnPUGG.54597122.psaJ.trm.aln	129	306	39474	3	0.008	15	0.049	6	0.02	0.704	0.296	12277	5402	6289	15503	0	0	0	0	0	0	0	0	0	0	0	0	0	3	0
54597122.psaJ.54597123.rpl33.trm.aln	129	420	54180	33	0.061	27	0.064	10	0.024	0.681	0.319	19084	7224	10043	17796	0	0	0	0	0	0	0	0	0	0	0	0	0	33	0
54597122.psaJ.trm.aln	129	135	17415	0	0	4	0.03	0	0	0.6	0.4	3742	3483	3481	6709	0	0	0	0	0	0	0	0	0	0	0	0	0	0	0
54597123.rpl33.54597124.rps18.trm.aln	129	177	22833	60	0.263	6	0.034	2	0.011	0.734	0.266	9901	3353	2686	6833	0	0	0	0	0	0	0	0	0	0	0	0	0	60	0
54597123.rpl33.trm.aln	129	201	25929	0	0	7	0.035	3	0.015	0.608	0.392	8909	4242	5927	6851	0	0	0	0	0	0	0	0	0	0	0	0	0	0	0
54597124.rps18.54597125.rpl20.trm.aln	129	258	33282	3	0.009	36	0.14	26	0.101	0.674	0.326	9966	5584	5272	12457	0	0	0	0	0	0	0	0	0	0	0	0	0	3	0
54597124.rps18.trm.aln	129	306	39474	0	0	5	0.016	1	0.003	0.634	0.366	13675	7101	7353	11345	0	0	0	0	0	0	0	0	0	0	0	0	0	0	0
54597125.rpl20.54597126.rps12.trm.aln	129	726	93654	24	0.026	22	0.03	12	0.017	0.662	0.338	27376	17686	14010	34558	0	0	0	0	0	0	0	0	0	0	0	0	0	24	0
54597125.rpl20.trm.aln	129	381	49149	0	0	11	0.029	5	0.013	0.633	0.367	14059	10579	7462	17049	0	0	0	0	0	0	0	0	0	0	0	0	0	0	0
54597126.rps12_2.trm.aln	129	792	102168	0	0	10	0.013	5	0.006	0.602	0.398	33403	19069	21536	28160	0	0	0	0	0	0	0	0	0	0	0	0	0	0	0
54597126.rps12.trm.aln	129	114	14706	0	0	1	0.009	1	0.009	0.553	0.447	2976	3096	3483	5151	0	0	0	0	0	0	0	0	0	0	0	0	0	0	0
54597127.clpP.54597128.psbB.trm.aln	129	450	58050	242	0.417	24	0.053	14	0.031	0.701	0.299	21686	8936	8335	18851	0	0	0	0	0	0	0	0	0	0	0	0	0	242	0
54597127.clpP.trm.aln	129	1983	255807	1855	0.725	105	0.053	49	0.025	0.645	0.355	79908	50647	39293	84104	0	0	0	0	0	0	0	0	0	0	0	0	0	1855	0
54597128.psbB.54597129.psbT.trm.aln	129	186	23994	168	0.7	10	0.054	3	0.016	0.663	0.337	6530	4323	3703	9270	0	0	0	0	0	0	0	0	0	0	0	0	0	168	0
54597128.psbB.trm.aln	129	1527	196983	0	0	32	0.021	12	0.008	0.566	0.434	46340	34142	51440	65061	0	0	0	0	0	0	0	0	0	0	0	0	0	0	0
54597129.psbT.trm.aln	129	102	13158	0	0	4	0.039	2	0.02	0.679	0.321	4261	2410	1804	4683	0	0	0	0	0	0	0	0	0	0	0	0	0	0	0
54597130.psbN.54597131.psbH.trm.aln	129	102	13158	0	0	2	0.02	0	0	0.735	0.265	5159	1418	2065	4516	0	0	0	0	0	0	0	0	0	0	0	0	0	0	0
54597130.psbN.trm.aln	129	132	17028	0	0	1	0.008	1	0.008	0.583	0.417	5157	3354	3744	4773	0	0	0	0	0	0	0	0	0	0	0	0	0	0	0
54597131.psbH.54597132.petB.trm.aln	129	123	15867	0	0	9	0.073	2	0.016	0.643	0.357	4135	2964	2702	6066	0	0	0	0	0	0	0	0	0	0	0	0	0	0	0
54597131.psbH.trm.aln	129	222	28638	0	0	8	0.036	2	0.009	0.608	0.392	7740	4514	6707	9677	0	0	0	0	0	0	0	0	0	0	0	0	0	0	0
54597132.petB.54597133.petD.trm.aln	129	171	22059	39	0.177	10	0.058	8	0.047	0.698	0.302	7196	2534	4118	8172	0	0	0	0	0	0	0	0	0	0	0	0	0	39	0
54597132.petB.trm.aln	129	1386	178794	51	0.029	76	0.055	37	0.027	0.639	0.361	51688	27992	36512	62551	0	0	0	0	0	0	0	0	0	0	0	0	0	51	0
54597133.petD.54597134.rpoA.trm.aln	128	189	24192	21	0.087	10	0.053	7	0.037	0.714	0.286	8681	3822	3074	8594	0	0	0	0	0	0	0	0	0	0	0	0	0	21	0
54597133.petD.trm.aln	129	1158	149382	0	0	50	0.043	16	0.014	0.628	0.372	43438	26570	29049	50325	0	0	0	0	0	0	0	0	0	0	0	0	0	0	0
54597134.rpoA.trm.aln	129	1008	130032	12	0.009	34	0.034	12	0.012	0.65	0.35	38312	23294	22195	46219	0	0	0	0	0	0	0	0	0	0	0	0	0	12	0
54597135.rps11.54597136.rpl36.trm.aln	129	99	12771	9	0.07	9	0.091	4	0.04	0.718	0.282	4000	1923	1670	5169	0	0	0	0	0	0	0	0	0	0	0	0	0	9	0
54597135.rps11.trm.aln	129	411	53019	0	0	8	0.019	0	0	0.54	0.46	12898	13805	10582	15734	0	0	0	0	0	0	0	0	0	0	0	0	0	0	0
54597136.rpl36.trm.aln	129	114	14706	0	0	1	0.009	0	0	0.649	0.351	3613	3095	2064	5934	0	0	0	0	0	0	0	0	0	0	0	0	0	0	0
54597137.infA.54597138.rps8.trm.aln	129	120	15480	6	0.039	5	0.042	2	0.017	0.627	0.373	5187	3351	2421	4515	0	0	0	0	0	0	0	0	0	0	0	0	0	6	0
54597138.rps8.trm.aln	129	405	52245	0	0	7	0.017	3	0.007	0.642	0.358	15112	11352	7330	18451	0	0	0	0	0	0	0	0	0	0	0	0	0	0	0
54597139.rpl14.54597140.rpl16.trm.aln	129	111	14319	45	0.314	17	0.153	8	0.072	0.766	0.234	5212	1799	1540	5723	0	0	0	0	0	0	0	0	0	0	0	0	0	45	0
54597139.rpl14.trm.aln	129	369	47601	0	0	7	0.019	2	0.005	0.607	0.393	13414	10836	7858	15493	0	0	0	0	0	0	0	0	0	0	0	0	0	0	0
54597140.rpl16.54597141.rps3.trm.aln	129	150	19350	75	0.388	12	0.08	3	0.02	0.771	0.229	6941	1803	2604	7927	0	0	0	0	0	0	0	0	0	0	0	0	0	75	0
54597140.rpl16.trm.aln	129	1431	184599	386	0.209	100	0.07	48	0.034	0.669	0.331	52212	33630	27318	71053	0	0	0	0	0	0	0	0	0	0	0	0	0	386	0
54597141.rps3.trm.aln	129	657	84753	0	0	27	0.041	12	0.018	0.65	0.35	21556	16024	13613	33560	0	0	0	0	0	0	0	0	0	0	0	0	0	0	0
54597142.rpl22.trm.aln	129	468	60372	6	0.01	22	0.047	13	0.028	0.646	0.354	16408	11840	9510	22608	0	0	0	0	0	0	0	0	0	0	0	0	0	6	0
54597143.rps19.trm.aln	129	279	35991	0	0	5	0.018	2	0.007	0.667	0.333	9401	5820	6191	14579	0	0	0	0	0	0	0	0	0	0	0	0	0	0	0
54597144.rpl2.trm.aln	129	1488	191952	18	0.009	11	0.007	5	0.003	0.588	0.412	47647	44732	34399	65156	0	0	0	0	0	0	0	0	0	0	0	0	0	18	0
54597145.rpl23.54597146.trnICAU.trm.aln	128	165	21120	0	0	2	0.012	1	0.006	0.667	0.333	6656	3334	3713	7417	0	0	0	0	0	0	0	0	0	0	0	0	0	0	0
54597145.rpl23.trm.aln	129	282	36378	0	0	3	0.011	0	0	0.603	0.397	9418	8386	6061	12513	0	0	0	0	0	0	0	0	0	0	0	0	0	0	0
54597147.ycf2.54597148.trnLCAA.trm.aln	128	405	51840	0	0	9	0.022	4	0.01	0.536	0.464	12931	11252	12800	14857	0	0	0	0	0	0	0	0	0	0	0	0	0	0	0
54597147.ycf2.trm.aln	128	6387	817536	144	0.018	58	0.009	20	0.003	0.623	0.377	256361	152264	155470	253297	0	0	0	0	0	0	0	0	0	0	0	0	0	144	0
54597148.trnLCAA.54597149.ndhB.trm.aln	128	561	71808	54	0.075	7	0.012	3	0.005	0.635	0.365	24703	12401	13782	20868	0	0	0	0	0	0	0	0	0	0	0	0	0	54	0
54597149.ndhB.54597150.rps7.trm.aln	129	294	37926	45	0.119	8	0.027	3	0.01	0.667	0.333	9673	6823	5797	15588	0	0	0	0	0	0	0	0	0	0	0	0	0	45	0
54597149.ndhB.trm.aln	128	2202	281856	0	0	15	0.007	6	0.003	0.62	0.38	93195	52859	54311	81491	0	0	0	0	0	0	0	0	0	0	0	0	0	0	0
54597150.rps7.trm.aln	129	468	60372	0	0	3	0.006	1	0.002	0.592	0.408	14578	13153	11480	21161	0	0	0	0	0	0	0	0	0	0	0	0	0	0	0
54597151.ycf15.54597152.trnVGAC.trm.aln	128	678	86784	162	0.187	11	0.016	3	0.004	0.59	0.41	23371	16328	19176	27747	0	0	0	0	0	0	0	0	0	0	0	0	0	162	0
54597151.ycf15.trm.aln	129	192	24768	18	0.073	4	0.021	1	0.005	0.51	0.49	5929	5160	6959	6702	0	0	0	0	0	0	0	0	0	0	0	0	0	18	0
54597152.trnVGAC.54597153.rrn16.trm.aln	129	225	29025	45	0.155	1	0.004	1	0.004	0.538	0.462	8370	5149	8247	7214	0	0	0	0	0	0	0	0	0	0	0	0	0	45	0
54597153.rrn16.54597154.trnIGAU.trm.aln	129	291	37539	0	0	0	0	0	0	0.495	0.505	8772	7998	10965	9804	0	0	0	0	0	0	0	0	0	0	0	0	0	0	0
54597154.trnIGAU.trm.aln	129	852	109908	18	0.016	6	0.007	2	0.002	0.498	0.502	25926	25277	29919	28768	0	0	0	0	0	0	0	0	0	0	0	0	0	18	0
54597155.trnAUGC.54597156.rrn23.trm.aln	129	153	19737	0	0	2	0.013	1	0.007	0.595	0.405	5805	4134	3871	5927	0	0	0	0	0	0	0	0	0	0	0	0	0	0	0
54597155.trnAUGC.trm.aln	129	885	114165	3	0.003	5	0.006	1	0.001	0.486	0.514	27994	25011	33666	27491	0	0	0	0	0	0	0	0	0	0	0	3	0	0	0
54597156.rrn23.trm.aln	129	2811	362619	39	0.011	5	0.002	0	0	0.453	0.547	96867	84872	113510	67331	0	0	0	0	0	0	0	0	0	0	0	0	0	39	0
54597157.rrn4.5.54597158.rrn5.trm.aln	129	243	31347	18	0.057	5	0.021	2	0.008	0.551	0.449	7748	9018	5023	9540	0	0	0	0	0	0	0	0	0	0	0	3	0	15	0
54597157.rrn4.5.trm.aln	129	102	13158	0	0	1	0.01	1	0.01	0.51	0.49	3741	2451	4001	2965	0	0	0	0	0	0	0	0	0	0	0	0	0	0	0
54597158.rrn5.54597159.trnRACG.trm.aln	129	243	31347	37	0.118	13	0.053	6	0.025	0.572	0.428	9919	7602	5797	7992	0	0	0	0	0	0	0	0	0	0	0	0	0	37	0
54597158.rrn5.trm.aln	129	120	15480	0	0	0	0	0	0	0.475	0.525	3999	3741	4386	3354	0	0	0	0	0	0	0	0	0	0	0	0	0	0	0
54597159.trnRACG.54597160.trnNGUU.trm.aln	129	468	60372	301	0.499	8	0.017	3	0.006	0.543	0.457	15930	12834	14637	16670	0	0	0	0	0	0	0	0	0	0	0	0	0	301	0
54597160.trnNGUU.54597161.ycf1.trm.aln	128	327	41856	402	0.96	3	0.009	1	0.003	0.626	0.374	11716	9701	5794	14243	0	0	0	0	0	0	0	0	0	0	0	0	0	402	0
54597161.ycf1.54597162.rps15.trm.aln	129	291	37539	551	1.468	29	0.1	11	0.038	0.731	0.269	14248	5221	4743	12776	0	0	0	0	0	0	0	0	0	0	0	0	0	551	0
54597161.ycf1.trm.aln	129	5070	654030	323	0.049	385	0.076	176	0.035	0.711	0.289	257768	91737	97170	207032	0	0	0	0	0	0	0	0	0	0	0	0	0	323	0
54597162.rps15.trm.aln	129	279	35991	0	0	9	0.032	3	0.011	0.667	0.333	14717	5030	6948	9296	0	0	0	0	0	0	0	0	0	0	0	0	0	0	0
54597163.ndhH.trm.aln	129	1182	152478	0	0	27	0.023	8	0.007	0.623	0.377	47961	22799	34722	46996	0	0	0	0	0	0	0	0	0	0	0	0	0	0	0
54597164.ndhA.trm.aln	129	2160	278640	167	0.06	92	0.043	33	0.015	0.673	0.327	89276	40883	50182	98132	0	0	0	0	0	0	0	0	0	0	0	3	0	164	0
54597165.ndhI.54597166.ndhG.trm.aln	128	290	37120	660	1.778	24	0.083	9	0.031	0.775	0.225	12777	3853	4343	15487	0	0	0	0	0	0	0	0	0	0	0	0	0	660	0
54597165.ndhI.trm.aln	128	501	64128	0	0	11	0.022	6	0.012	0.656	0.344	20087	10192	11891	21958	0	0	0	0	0	0	0	0	0	0	0	0	0	0	0
54597166.ndhG.54597167.ndhE.trm.aln	128	198	25344	33	0.13	22	0.111	8	0.04	0.707	0.293	7418	3680	3724	10489	0	0	0	0	0	0	0	0	0	0	0	0	0	33	0
54597166.ndhG.trm.aln	129	531	68499	0	0	9	0.017	3	0.006	0.645	0.355	17288	11562	12769	26880	0	0	0	0	0	0	0	0	0	0	0	0	0	0	0
54597167.ndhE.54597168.psaC.trm.aln	129	219	28251	39	0.138	19	0.087	7	0.032	0.721	0.279	11204	4253	3618	9137	0	0	0	0	0	0	0	0	0	0	0	0	0	39	0
54597167.ndhE.trm.aln	128	306	39168	39	0.1	6	0.02	3	0.01	0.683	0.317	11011	5367	7021	15730	0	0	0	0	0	0	0	0	0	0	0	0	0	39	0
54597168.psaC.54597169.ndhD.trm.aln	127	114	14478	33	0.228	11	0.096	5	0.044	0.623	0.377	3494	3291	2158	5502	0	0	0	0	0	0	0	0	0	0	0	0	0	33	0
54597168.psaC.trm.aln	129	246	31734	0	0	7	0.028	2	0.008	0.561	0.439	9035	6188	7734	8777	0	0	0	0	0	0	0	0	0	0	0	0	0	0	0
54597169.ndhD.54597170.ccsA.trm.aln	128	177	22656	216	0.953	21	0.119	12	0.068	0.694	0.306	7934	3573	3292	7641	0	0	0	0	0	0	0	0	0	0	0	0	0	216	0
54597169.ndhD.trm.aln	129	1503	193887	39	0.02	51	0.034	24	0.016	0.643	0.357	53245	34726	34488	71389	0	0	0	0	0	0	0	0	0	0	0	0	0	39	0
54597170.ccsA.54597171.trnLUAG.trm.aln	91	93	8463	0	0	7	0.075	4	0.043	0.741	0.259	3087	737	1456	3183	0	0	0	0	0	0	0	0	0	0	0	0	0	0	0
54597170.ccsA.trm.aln	129	969	125001	564	0.451	51	0.053	14	0.014	0.685	0.315	45660	20437	18753	39587	0	0	0	0	0	0	0	0	0	0	0	0	0	564	0
54597171.trnLUAG.54597172.rpl32.trm.aln	128	941	120448	45970	38.166	168	0.179	94	0.1	0.743	0.257	27450	9943	9153	27932	0	0	0	0	0	0	0	0	0	0	0	41408	0	4562	0
54597172.rpl32.54597173.ndhF.trm.aln	129	1001	129129	1494	1.157	129	0.129	57	0.057	0.76	0.24	47804	15690	14912	49229	0	0	0	0	0	0	0	0	0	0	0	0	0	1494	0
54597172.rpl32.trm.aln	129	165	21285	39	0.183	3	0.018	2	0.012	0.66	0.34	5794	4122	3101	8229	0	0	0	0	0	0	0	0	0	0	0	0	0	39	0
54597173.ndhF.54597175.trnNGUU.trm.aln	129	906	116874	681	0.583	16	0.018	8	0.009	0.634	0.366	41092	18311	24259	32531	0	0	0	0	0	0	0	0	0	0	0	0	0	681	0
54597173.ndhF.trm.aln	128	2223	284544	54	0.019	88	0.04	38	0.017	0.679	0.321	79363	41982	49242	113903	0	0	0	0	0	0	0	0	0	0	0	0	0	54	0
54597175.trnNGUU.54597176.trnRACG.trm.aln	129	468	60372	522	0.865	13	0.028	9	0.019	0.543	0.457	16647	14590	12762	15851	0	0	0	0	0	0	0	0	0	0	0	0	0	522	0
54597176.trnRACG.54597177.rrn5.trm.aln	129	243	31347	17	0.054	14	0.058	6	0.025	0.572	0.428	8085	5760	7645	9840	0	0	0	0	0	0	0	0	0	0	0	0	0	17	0
54597177.rrn5.54597178.rrn4.5.trm.aln	129	243	31347	15	0.048	3	0.012	2	0.008	0.551	0.449	9412	5154	8890	7876	0	0	0	0	0	0	0	0	0	0	0	0	0	15	0
54597177.rrn5.trm.aln	129	120	15480	33	0.213	0	0	0	0	0.475	0.525	3349	4376	3733	3989	0	0	0	0	0	0	0	0	0	0	0	0	0	33	0
54597178.rrn4.5.trm.aln	129	102	13158	0	0	1	0.01	1	0.01	0.51	0.49	2965	3872	2580	3741	0	0	0	0	0	0	0	0	0	0	0	0	0	0	0
54597179.rrn23.54597180.trnAUGC.trm.aln	129	153	19737	0	0	2	0.013	1	0.007	0.595	0.405	5798	3871	4134	5934	0	0	0	0	0	0	0	0	0	0	0	0	0	0	0
54597179.rrn23.trm.aln	129	2808	362232	3	0.001	5	0.002	0	0	0.452	0.548	67080	113519	84881	96749	0	0	0	0	0	0	0	0	0	0	0	3	0	0	0
54597180.trnAUGC.trm.aln	129	885	114165	0	0	5	0.006	1	0.001	0.486	0.514	27491	33668	25012	27994	0	0	0	0	0	0	0	0	0	0	0	0	0	0	0
54597181.trnIGAU.54597182.rrn16.trm.aln	129	291	37539	63	0.168	0	0	0	0	0.495	0.505	9658	10947	7988	8883	0	0	0	0	0	0	0	0	0	0	0	0	0	63	0
54597181.trnIGAU.trm.aln	129	852	109908	15	0.014	6	0.007	2	0.002	0.499	0.501	28769	29793	25277	26054	0	0	0	0	0	0	0	0	0	0	0	0	0	15	0
54597182.rrn16.54597183.trnVGAC.trm.aln	128	225	28800	36	0.125	1	0.004	0	0	0.538	0.462	7163	8183	5110	8308	0	0	0	0	0	0	0	0	0	0	0	0	0	36	0
54597183.trnVGAC.54597184.ycf15.trm.aln	128	678	86784	162	0.187	10	0.015	3	0.004	0.59	0.41	27747	19048	16467	23360	0	0	0	0	0	0	0	0	0	0	0	0	0	162	0
54597184.ycf15.54597126.rps12.trm.aln	129	918	118422	47	0.04	16	0.017	5	0.005	0.62	0.38	42046	19593	25423	31313	0	0	0	0	0	0	0	0	0	0	0	0	0	47	0
54597184.ycf15.trm.aln	128	192	24576	18	0.073	3	0.016	1	0.005	0.51	0.49	6650	6904	5120	5884	0	0	0	0	0	0	0	0	0	0	0	0	0	18	0
54597185.rps7.54597186.ndhB.trm.aln	129	294	37926	45	0.119	8	0.027	3	0.01	0.671	0.329	15603	5668	6808	9802	0	0	0	0	0	0	0	0	0	0	0	0	0	45	0
54597185.rps7.trm.aln	129	468	60372	0	0	3	0.006	1	0.002	0.592	0.408	21161	11480	13153	14578	0	0	0	0	0	0	0	0	0	0	0	0	0	0	0
54597186.ndhB.54597187.trnLCAA.trm.aln	128	561	71808	54	0.075	7	0.012	3	0.005	0.635	0.365	20868	13782	12401	24703	0	0	0	0	0	0	0	0	0	0	0	0	0	54	0
54597186.ndhB.trm.aln	129	2202	284058	669	0.236	28	0.013	6	0.003	0.62	0.38	82044	54604	53003	93738	0	0	0	0	0	0	0	0	0	0	0	669	0	0	0
54597187.trnLCAA.54597188.ycf2.trm.aln	128	405	51840	0	0	9	0.022	4	0.01	0.536	0.464	14857	12800	11252	12931	0	0	0	0	0	0	0	0	0	0	0	0	0	0	0
54597188.ycf2.54597189.trnICAU.trm.aln	128	111	14208	0	0	0	0	0	0	0.676	0.324	4480	2688	1920	5120	0	0	0	0	0	0	0	0	0	0	0	0	0	0	0
54597188.ycf2.trm.aln	128	6387	817536	147	0.018	58	0.009	20	0.003	0.623	0.377	253296	155470	152263	256360	0	0	0	0	0	0	0	0	0	0	0	3	0	144	0
54597189.trnICAU.54597190.rpl23.trm.aln	128	165	21120	0	0	2	0.012	1	0.006	0.667	0.333	7417	3713	3334	6656	0	0	0	0	0	0	0	0	0	0	0	0	0	0	0
54597190.rpl23.trm.aln	128	282	36096	0	0	3	0.011	0	0	0.603	0.397	12416	6014	8321	9345	0	0	0	0	0	0	0	0	0	0	0	0	0	0	0
54597191.rpl2.trm.aln	129	1488	191952	18	0.009	12	0.008	6	0.004	0.589	0.411	65291	34399	44597	47647	0	0	0	0	0	0	0	0	0	0	0	0	0	18	0
54597193.rps12.54597127.clpP.trm.aln	129	153	19737	57	0.289	4	0.026	1	0.007	0.706	0.294	8100	2317	3477	5786	0	0	0	0	0	0	0	0	0	0	0	0	0	57	0
54597193.rps12.54597151.ycf15.trm.aln	129	918	118422	193	0.163	13	0.014	5	0.005	0.619	0.381	31244	25423	19593	41969	0	0	0	0	0	0	0	0	0	0	0	0	0	193	0
54597193.rps12.trm.aln	129	792	102168	0	0	10	0.013	5	0.006	0.602	0.398	28160	21536	19069	33403	0	0	0	0	0	0	0	0	0	0	0	0	0	0	0
mean	128.428	709.403	91308.1	497.93	0.581234	27.3532	0.0435124	12.0846	0.0189055	0.639214	0.360786	28478.1	16621.6	17084.7	28625.9	0	0	0	0	0	0	0	0	0	0	0	272.866	0	225.065	0
median	129	363	46827	33	0.048	12	0.032	5	0.012	0.643	0.357	14806	8936	8126	15503	0	0	0	0	0	0	0	0	0	0	0	0	0	24	0
SD	3.34903	931.795	119782	3360.32	3.05638	41.4037	0.0372203	19.5831	0.0188949	0.0691873	0.0691873	38616.2	22656.3	23513.6	36965.9	0	0	0	0	0	0	0	0	0	0	0	2996.66	0	675.273	0
Max	129	6387	817536	45970	38.166	385	0.179	176	0.101	0.811	0.548	257768	155470	155470	256360	0	0	0	0	0	0	0	0	0	0	0	41408	0	5808	0
Min	91	93	8463	0	0	0	0	0	0	0.452	0.189	2964	737	1374	2965	0	0	0	0	0	0	0	0	0	0	0	0	0	0	0

## Sheet: summary_gt07cons50
Alignment_name	No_of_taxa	Alignment_length	Total_matrix_cells	Undetermined_characters	Missing_percent	No_variable_sites	Proportion_variable_sites	Parsimony_informative_sites	Proportion_parsimony_informative	AT_content	GC_content	A	C	G	T	K	M	R	Y	S	W	B	V	H	D	X	N	O	-	?
54597060.trnHGUG.54597061.psbA.trm.aln	129	180	23220	642	2.765	18	0.1	6	0.033	0.697	0.303	10112	3704	3142	5620	0	0	0	0	0	0	0	0	0	0	0	0	0	642	0
54597061.psbA.54597062.trnKUUU.trm.aln	129	141	18189	342	1.88	4	0.028	0	0	0.686	0.314	6464	2928	2673	5782	0	0	0	0	0	0	0	0	0	0	0	0	0	342	0
54597061.psbA.trm.aln	129	1062	136998	0	0	12	0.011	5	0.005	0.579	0.421	46457	28767	28879	32895	0	0	0	0	0	0	0	0	0	0	0	0	0	0	0
54597062.trnKUUU.trm.aln	129	2621	338109	897	0.265	171	0.065	76	0.029	0.676	0.324	116419	57203	51939	111651	0	0	0	0	0	0	0	0	0	0	0	0	0	897	0
54597063.matK.54597064.rps16.trm.aln	129	1490	192210	596	0.31	126	0.085	69	0.046	0.695	0.305	73715	28927	29463	59509	0	0	0	0	0	0	0	0	0	0	0	0	0	596	0
54597063.matK.trm.aln	129	1509	194661	864	0.444	85	0.056	36	0.024	0.67	0.33	71631	32405	31541	58220	0	0	0	0	0	0	0	0	0	0	0	0	0	864	0
54597064.rps16.54597065.trnQUUG.trm.aln	129	897	115713	252	0.218	109	0.122	51	0.057	0.721	0.279	42476	16962	15275	40748	0	0	0	0	0	0	0	0	0	0	0	0	0	252	0
54597064.rps16.trm.aln	129	1110	143190	505	0.353	70	0.063	29	0.026	0.659	0.341	45552	26102	22582	48449	0	0	0	0	0	0	0	0	0	0	0	0	0	505	0
54597065.trnQUUG.54597066.psbK.trm.aln	129	330	42570	51	0.12	15	0.045	5	0.015	0.726	0.274	14431	5559	6061	16468	0	0	0	0	0	0	0	0	0	0	0	0	0	51	0
54597066.psbK.54597067.psbI.trm.aln	129	393	50697	21	0.041	20	0.051	8	0.02	0.692	0.308	15600	7975	7615	19486	0	0	0	0	0	0	0	0	0	0	0	0	0	21	0
54597066.psbK.trm.aln	128	180	23040	0	0	3	0.017	0	0	0.628	0.372	4479	4864	3713	9984	0	0	0	0	0	0	0	0	0	0	0	0	0	0	0
54597067.psbI.54597068.trnSGCU.trm.aln	129	114	14706	33	0.224	13	0.114	9	0.079	0.756	0.244	6621	1441	2132	4479	0	0	0	0	0	0	0	0	0	0	0	0	0	33	0
54597067.psbI.trm.aln	129	111	14319	0	0	0	0	0	0	0.649	0.351	3741	2967	2064	5547	0	0	0	0	0	0	0	0	0	0	0	0	0	0	0
54597068.trnSGCU.54597069.trnCGCA.trm.aln	129	717	92493	528	0.571	74	0.103	25	0.035	0.713	0.287	34147	12700	13724	31394	0	0	0	0	0	0	0	0	0	0	0	69	0	459	0
54597069.trnCGCA.54597070.petN.trm.aln	129	576	74304	755	1.016	77	0.134	45	0.078	0.671	0.329	24769	11920	12274	24586	0	0	0	0	0	0	0	0	0	0	0	279	0	476	0
54597070.petN.54597071.psbM.trm.aln	129	534	68886	168	0.244	39	0.073	19	0.036	0.732	0.268	26083	9138	9247	24250	0	0	0	0	0	0	0	0	0	0	0	3	0	165	0
54597071.psbM.54597072.trnDGUC.trm.aln	129	660	85140	651	0.765	61	0.092	31	0.047	0.657	0.343	27656	16194	12812	27827	0	0	0	0	0	0	0	0	0	0	0	0	0	651	0
54597071.psbM.trm.aln	129	105	13545	0	0	5	0.048	0	0	0.733	0.267	5416	1550	2065	4514	0	0	0	0	0	0	0	0	0	0	0	0	0	0	0
54597072.trnDGUC.54597073.trnYGUA.trm.aln	101	123	12423	33	0.266	4	0.033	2	0.016	0.686	0.314	4075	1212	2679	4424	0	0	0	0	0	0	0	0	0	0	0	0	0	33	0
54597073.trnYGUA.54597074.trnEUUC.trm.aln	128	198	25344	315	1.243	10	0.051	6	0.03	0.675	0.325	9042	4983	3147	7857	0	0	0	0	0	0	0	0	0	0	0	0	0	315	0
54597074.trnEUUC.54597075.rpoB.trm.aln	128	729	93312	422	0.452	44	0.06	28	0.038	0.688	0.312	32528	14163	14823	31376	0	0	0	0	0	0	0	0	0	0	0	0	0	422	0
54597075.rpoB.trm.aln	129	3183	410607	2877	0.701	71	0.022	30	0.009	0.62	0.38	131400	65728	89154	121448	0	0	0	0	0	0	0	0	0	0	0	0	0	2877	0
54597076.rpoC1.54597077.rpoC2.trm.aln	128	105	13440	0	0	4	0.038	2	0.019	0.629	0.371	4741	2817	2177	3705	0	0	0	0	0	0	0	0	0	0	0	0	0	0	0
54597076.rpoC1.trm.aln	128	2795	357760	89	0.025	91	0.033	42	0.015	0.628	0.372	116535	59432	73621	108083	0	0	0	0	0	0	0	0	0	0	0	0	0	89	0
54597077.rpoC2.54597078.rps2.trm.aln	129	168	21672	18	0.083	17	0.101	7	0.042	0.632	0.368	7490	2969	5004	6191	0	0	0	0	0	0	0	0	0	0	0	0	0	18	0
54597077.rpoC2.trm.aln	129	4143	534447	2703	0.506	154	0.037	68	0.016	0.622	0.378	172869	95866	105165	157844	0	0	0	0	0	0	0	0	0	0	0	2352	0	351	0
54597078.rps2.54597079.atpI.trm.aln	129	213	27477	9	0.033	8	0.038	2	0.009	0.745	0.255	10939	2840	4149	9540	0	0	0	0	0	0	0	0	0	0	0	0	0	9	0
54597078.rps2.trm.aln	129	711	91719	36	0.039	19	0.027	6	0.008	0.633	0.367	31490	14593	19052	26548	0	0	0	0	0	0	0	0	0	0	0	0	0	36	0
54597079.atpI.54597080.atpH.trm.aln	129	1098	141642	351	0.248	65	0.059	25	0.023	0.692	0.308	53580	18086	25408	44217	0	0	0	0	0	0	0	0	0	0	0	0	0	351	0
54597079.atpI.trm.aln	129	744	95976	0	0	21	0.028	12	0.016	0.61	0.39	24766	18841	18567	33802	0	0	0	0	0	0	0	0	0	0	0	0	0	0	0
54597080.atpH.54597081.atpF.trm.aln	129	354	45666	12	0.026	22	0.062	12	0.034	0.676	0.324	14806	6422	8373	16053	0	0	0	0	0	0	0	0	0	0	0	0	0	12	0
54597080.atpH.trm.aln	129	246	31734	0	0	3	0.012	2	0.008	0.55	0.45	6726	5805	8496	10707	0	0	0	0	0	0	0	0	0	0	0	0	0	0	0
54597081.atpF.trm.aln	129	1239	159831	78	0.049	57	0.046	25	0.02	0.657	0.343	55426	23058	31734	49535	0	0	0	0	0	0	0	0	0	0	0	0	0	78	0
54597082.atpA.54597083.trnRUCU.trm.aln	123	116	14268	1158	8.116	6	0.052	3	0.026	0.757	0.243	5348	1786	1374	4602	0	0	0	0	0	0	0	0	0	0	0	0	0	1158	0
54597082.atpA.trm.aln	129	1527	196983	0	0	35	0.023	15	0.01	0.595	0.405	60439	37391	42384	56769	0	0	0	0	0	0	0	0	0	0	0	0	0	0	0
54597083.trnRUCU.54597084.trnGUCC.trm.aln	129	144	18576	149	0.802	13	0.09	6	0.042	0.811	0.189	6548	1030	2449	8400	0	0	0	0	0	0	0	0	0	0	0	0	0	149	0
54597084.trnGUCC.54597085.trnTGGU.trm.aln	129	174	22446	164	0.731	22	0.126	6	0.034	0.705	0.295	7373	3246	3328	8335	0	0	0	0	0	0	0	0	0	0	0	0	0	164	0
54597084.trnGUCC.trm.aln	129	792	102168	66	0.065	26	0.033	14	0.018	0.672	0.328	33694	17942	15539	34927	0	0	0	0	0	0	0	0	0	0	0	0	0	66	0
54597085.trnTGGU.54597086.psbD.trm.aln	129	1197	154413	1652	1.07	88	0.074	49	0.041	0.691	0.309	54403	22600	24597	51161	0	0	0	0	0	0	0	0	0	0	0	308	0	1344	0
54597086.psbD.trm.aln	129	1062	136998	0	0	21	0.02	10	0.009	0.58	0.42	30304	27074	30443	49177	0	0	0	0	0	0	0	0	0	0	0	0	0	0	0
54597087.psbC.54597088.trnSUGA.trm.aln	129	213	27477	54	0.197	19	0.089	7	0.033	0.634	0.366	9028	5254	4770	8371	0	0	0	0	0	0	0	0	0	0	0	0	0	54	0
54597087.psbC.trm.aln	129	1422	183438	0	0	18	0.013	11	0.008	0.562	0.438	43499	35191	45134	59614	0	0	0	0	0	0	0	0	0	0	0	0	0	0	0
54597088.trnSUGA.54597089.psbZ.trm.aln	129	345	44505	12	0.027	17	0.049	7	0.02	0.661	0.339	15113	6958	8126	14296	0	0	0	0	0	0	0	0	0	0	0	0	0	12	0
54597089.psbZ.54597090.trnGUCC.trm.aln	129	306	39474	219	0.555	30	0.098	16	0.052	0.688	0.312	16324	6358	5890	10683	0	0	0	0	0	0	0	0	0	0	0	0	0	219	0
54597089.psbZ.trm.aln	129	189	24381	0	0	3	0.016	1	0.005	0.619	0.381	4645	4648	4638	10450	0	0	0	0	0	0	0	0	0	0	0	0	0	0	0
54597091.trnfMCAU.54597092.rps14.trm.aln	128	153	19584	183	0.934	5	0.033	4	0.026	0.646	0.354	7838	3176	3687	4700	0	0	0	0	0	0	0	0	0	0	0	0	0	183	0
54597092.rps14.54597093.psaB.trm.aln	129	132	17028	0	0	3	0.023	1	0.008	0.674	0.326	6837	2580	2968	4643	0	0	0	0	0	0	0	0	0	0	0	0	0	0	0
54597092.rps14.trm.aln	129	303	39087	0	0	7	0.023	1	0.003	0.574	0.426	9032	9417	7223	13415	0	0	0	0	0	0	0	0	0	0	0	0	0	0	0
54597093.psaB.trm.aln	129	2205	284445	219	0.077	88	0.04	39	0.018	0.598	0.402	97992	61477	52809	71948	0	0	0	0	0	0	0	0	0	0	0	0	0	219	0
54597094.psaA.54597095.ycf3.trm.aln	129	608	78432	1460	1.861	48	0.079	36	0.059	0.689	0.311	26696	13038	10893	26345	0	0	0	0	0	0	0	0	0	0	0	0	0	1460	0
54597094.psaA.trm.aln	129	2253	290637	12	0.004	38	0.017	16	0.007	0.571	0.429	92241	65893	58700	73791	0	0	0	0	0	0	0	0	0	0	0	0	0	12	0
54597095.ycf3.54597096.trnSGGA.trm.aln	129	486	62694	30500	48.649	74	0.152	25	0.051	0.698	0.302	12919	5506	4210	9559	0	0	0	0	0	0	0	0	0	0	0	940	0	29560	0
54597095.ycf3.trm.aln	129	1944	250776	150	0.06	56	0.029	20	0.01	0.637	0.363	73760	49501	41379	85986	0	0	0	0	0	0	0	0	0	0	0	0	0	150	0
54597096.trnSGGA.54597097.rps4.trm.aln	128	294	37632	229	0.609	23	0.078	13	0.044	0.648	0.352	12645	7628	5534	11596	0	0	0	0	0	0	0	0	0	0	0	0	0	229	0
54597097.rps4.54597098.trnTUGU.trm.aln	128	333	42624	306	0.718	31	0.093	16	0.048	0.775	0.225	19232	4175	5344	13567	0	0	0	0	0	0	0	0	0	0	0	0	0	306	0
54597097.rps4.trm.aln	128	606	77568	0	0	8	0.013	3	0.005	0.6	0.4	21416	15479	15576	25097	0	0	0	0	0	0	0	0	0	0	0	0	0	0	0
54597098.trnTUGU.54597099.trnLUAA.trm.aln	129	510	65790	349	0.53	67	0.131	32	0.063	0.693	0.307	27334	9410	10688	18009	0	0	0	0	0	0	0	0	0	0	0	0	0	349	0
54597099.trnLUAA.54597100.trnFGAA.trm.aln	128	354	45312	9	0.02	30	0.085	8	0.023	0.635	0.365	13592	8932	7625	15154	0	0	0	0	0	0	0	0	0	0	0	0	0	9	0
54597099.trnLUAA.trm.aln	129	507	65403	87	0.133	14	0.028	6	0.012	0.637	0.363	25258	10555	13144	16359	0	0	0	0	0	0	0	0	0	0	0	0	0	87	0
54597100.trnFGAA.54597101.ndhJ.trm.aln	129	698	90042	10271	11.407	58	0.083	32	0.046	0.727	0.273	27973	11868	9873	30057	0	0	0	0	0	0	0	0	0	0	0	9495	0	776	0
54597101.ndhJ.54597102.ndhK.trm.aln	129	102	13158	5	0.038	4	0.039	2	0.02	0.657	0.343	2964	2443	2072	5674	0	0	0	0	0	0	0	0	0	0	0	0	0	5	0
54597101.ndhJ.trm.aln	129	477	61533	0	0	11	0.023	4	0.008	0.606	0.394	19871	14322	9926	17414	0	0	0	0	0	0	0	0	0	0	0	0	0	0	0
54597102.ndhK.trm.aln	129	678	87462	0	0	13	0.019	3	0.004	0.617	0.383	26828	15592	17940	27102	0	0	0	0	0	0	0	0	0	0	0	0	0	0	0
54597103.ndhC.54597104.trnVUAC.trm.aln	129	1029	132741	4418	3.328	141	0.137	62	0.06	0.715	0.285	42948	16597	19970	48808	0	0	0	0	0	0	0	0	0	0	0	30	0	4388	0
54597103.ndhC.trm.aln	129	363	46827	0	0	9	0.025	4	0.011	0.661	0.339	19733	10036	5812	11246	0	0	0	0	0	0	0	0	0	0	0	0	0	0	0
54597104.trnVUAC.54597105.trnMCAU.trm.aln	128	174	22272	51	0.229	6	0.034	3	0.017	0.719	0.281	6786	2676	3561	9198	0	0	0	0	0	0	0	0	0	0	0	0	0	51	0
54597104.trnVUAC.trm.aln	129	648	83592	93	0.111	25	0.039	9	0.014	0.605	0.395	24960	17284	15706	25549	0	0	0	0	0	0	0	0	0	0	0	0	0	93	0
54597105.trnMCAU.54597106.atpE.trm.aln	129	192	24768	165	0.666	26	0.135	7	0.036	0.714	0.286	7657	3467	3584	9895	0	0	0	0	0	0	0	0	0	0	0	0	0	165	0
54597106.atpE.trm.aln	129	402	51858	0	0	10	0.025	3	0.007	0.604	0.396	13921	11864	8656	17417	0	0	0	0	0	0	0	0	0	0	0	0	0	0	0
54597107.atpB.54597108.rbcL.trm.aln	129	717	92493	213	0.23	39	0.054	18	0.025	0.696	0.304	30979	14235	13802	33264	0	0	0	0	0	0	0	0	0	0	0	0	0	213	0
54597107.atpB.trm.aln	129	1479	190791	0	0	41	0.028	9	0.006	0.578	0.422	53807	43998	36429	56557	0	0	0	0	0	0	0	0	0	0	0	0	0	0	0
54597108.rbcL.54597109.accD.trm.aln	129	441	56889	534	0.939	28	0.063	9	0.02	0.715	0.285	18934	8860	7192	21369	0	0	0	0	0	0	0	0	0	0	0	15	0	519	0
54597108.rbcL.trm.aln	129	1458	188082	24	0.013	52	0.036	21	0.014	0.562	0.438	52973	36280	46024	52781	0	0	0	0	0	0	0	0	0	0	0	0	0	24	0
54597109.accD.54597110.psaI.trm.aln	128	477	61056	130	0.213	49	0.103	11	0.023	0.784	0.216	25967	6660	6524	21775	0	0	0	0	0	0	0	0	0	0	0	21	0	109	0
54597109.accD.trm.aln	128	1488	190464	105	0.055	45	0.03	17	0.011	0.64	0.36	61324	29492	39112	60431	0	0	0	0	0	0	0	0	0	0	0	0	0	105	0
54597110.psaI.54597111.ycf4.trm.aln	128	348	44544	117	0.263	14	0.04	6	0.017	0.65	0.35	15196	7698	7856	13677	0	0	0	0	0	0	0	0	0	0	0	0	0	117	0
54597110.psaI.trm.aln	128	111	14208	0	0	3	0.027	0	0	0.631	0.369	3329	2945	2304	5630	0	0	0	0	0	0	0	0	0	0	0	0	0	0	0
54597111.ycf4.54597112.cemA.trm.aln	128	255	32640	246	0.754	24	0.094	9	0.035	0.694	0.306	14158	4794	5102	8340	0	0	0	0	0	0	0	0	0	0	0	0	0	246	0
54597111.ycf4.trm.aln	129	555	71595	0	0	18	0.032	6	0.011	0.617	0.383	18997	10965	16459	25174	0	0	0	0	0	0	0	0	0	0	0	0	0	0	0
54597112.cemA.54597113.petA.trm.aln	129	234	30186	0	0	18	0.077	8	0.034	0.688	0.312	10445	5687	3716	10338	0	0	0	0	0	0	0	0	0	0	0	0	0	0	0
54597112.cemA.trm.aln	129	690	89010	267	0.3	18	0.026	11	0.016	0.669	0.331	27717	15223	14168	31635	0	0	0	0	0	0	0	0	0	0	0	0	0	267	0
54597113.petA.54597114.psbJ.trm.aln	129	687	88623	478	0.539	67	0.098	35	0.051	0.68	0.32	29631	12454	15780	30280	0	0	0	0	0	0	0	0	0	0	0	0	0	478	0
54597113.petA.trm.aln	129	963	124227	0	0	42	0.044	19	0.02	0.598	0.402	37932	24302	25573	36420	0	0	0	0	0	0	0	0	0	0	0	0	0	0	0
54597114.psbJ.54597115.psbL.trm.aln	129	147	18963	0	0	4	0.027	2	0.014	0.634	0.366	5701	3869	3072	6321	0	0	0	0	0	0	0	0	0	0	0	0	0	0	0
54597114.psbJ.trm.aln	129	123	15867	0	0	1	0.008	1	0.008	0.584	0.416	6177	4014	2580	3096	0	0	0	0	0	0	0	0	0	0	0	0	0	0	0
54597115.psbL.trm.aln	129	117	15093	3	0.02	2	0.017	1	0.009	0.667	0.333	5545	2062	2968	4515	0	0	0	0	0	0	0	0	0	0	0	0	0	3	0
54597116.psbF.trm.aln	129	120	15480	0	0	1	0.008	0	0	0.575	0.425	4903	3096	3482	3999	0	0	0	0	0	0	0	0	0	0	0	0	0	0	0
54597117.psbE.54597118.petL.trm.aln	129	1194	154026	434	0.282	100	0.084	54	0.045	0.708	0.292	53825	20555	24313	54899	0	0	0	0	0	0	0	0	0	0	0	172	0	262	0
54597117.psbE.trm.aln	129	252	32508	0	0	3	0.012	2	0.008	0.587	0.413	10966	6838	6578	8126	0	0	0	0	0	0	0	0	0	0	0	0	0	0	0
54597118.petL.54597119.petG.trm.aln	129	162	20898	84	0.402	9	0.056	5	0.031	0.706	0.294	6465	3439	2691	8219	0	0	0	0	0	0	0	0	0	0	0	0	0	84	0
54597119.petG.54597120.trnWCCA.trm.aln	128	117	14976	12	0.08	5	0.043	1	0.009	0.658	0.342	4092	2934	2179	5759	0	0	0	0	0	0	0	0	0	0	0	0	0	12	0
54597120.trnWCCA.54597121.trnPUGG.trm.aln	129	159	20511	78	0.38	13	0.082	5	0.031	0.654	0.346	7722	3858	3220	5633	0	0	0	0	0	0	0	0	0	0	0	0	0	78	0
54597121.trnPUGG.54597122.psaJ.trm.aln	129	306	39474	3	0.008	15	0.049	6	0.02	0.704	0.296	12277	5402	6289	15503	0	0	0	0	0	0	0	0	0	0	0	0	0	3	0
54597122.psaJ.54597123.rpl33.trm.aln	129	420	54180	33	0.061	27	0.064	10	0.024	0.681	0.319	19084	7224	10043	17796	0	0	0	0	0	0	0	0	0	0	0	0	0	33	0
54597122.psaJ.trm.aln	129	135	17415	0	0	4	0.03	0	0	0.6	0.4	3742	3483	3481	6709	0	0	0	0	0	0	0	0	0	0	0	0	0	0	0
54597123.rpl33.54597124.rps18.trm.aln	129	177	22833	60	0.263	6	0.034	2	0.011	0.734	0.266	9901	3353	2686	6833	0	0	0	0	0	0	0	0	0	0	0	0	0	60	0
54597123.rpl33.trm.aln	129	201	25929	0	0	7	0.035	3	0.015	0.608	0.392	8909	4242	5927	6851	0	0	0	0	0	0	0	0	0	0	0	0	0	0	0
54597124.rps18.54597125.rpl20.trm.aln	129	258	33282	3	0.009	36	0.14	26	0.101	0.674	0.326	9966	5584	5272	12457	0	0	0	0	0	0	0	0	0	0	0	0	0	3	0
54597124.rps18.trm.aln	129	306	39474	0	0	5	0.016	1	0.003	0.634	0.366	13675	7101	7353	11345	0	0	0	0	0	0	0	0	0	0	0	0	0	0	0
54597125.rpl20.54597126.rps12.trm.aln	129	726	93654	24	0.026	22	0.03	12	0.017	0.662	0.338	27376	17686	14010	34558	0	0	0	0	0	0	0	0	0	0	0	0	0	24	0
54597125.rpl20.trm.aln	129	381	49149	0	0	11	0.029	5	0.013	0.633	0.367	14059	10579	7462	17049	0	0	0	0	0	0	0	0	0	0	0	0	0	0	0
54597126.rps12_2.trm.aln	129	792	102168	0	0	10	0.013	5	0.006	0.602	0.398	33403	19069	21536	28160	0	0	0	0	0	0	0	0	0	0	0	0	0	0	0
54597126.rps12.trm.aln	129	114	14706	0	0	1	0.009	1	0.009	0.553	0.447	2976	3096	3483	5151	0	0	0	0	0	0	0	0	0	0	0	0	0	0	0
54597127.clpP.54597128.psbB.trm.aln	129	450	58050	242	0.417	24	0.053	14	0.031	0.701	0.299	21686	8936	8335	18851	0	0	0	0	0	0	0	0	0	0	0	0	0	242	0
54597127.clpP.trm.aln	129	1983	255807	1855	0.725	105	0.053	49	0.025	0.645	0.355	79908	50647	39293	84104	0	0	0	0	0	0	0	0	0	0	0	0	0	1855	0
54597128.psbB.54597129.psbT.trm.aln	129	186	23994	168	0.7	10	0.054	3	0.016	0.663	0.337	6530	4323	3703	9270	0	0	0	0	0	0	0	0	0	0	0	0	0	168	0
54597128.psbB.trm.aln	129	1527	196983	0	0	32	0.021	12	0.008	0.566	0.434	46340	34142	51440	65061	0	0	0	0	0	0	0	0	0	0	0	0	0	0	0
54597129.psbT.trm.aln	129	102	13158	0	0	4	0.039	2	0.02	0.679	0.321	4261	2410	1804	4683	0	0	0	0	0	0	0	0	0	0	0	0	0	0	0
54597130.psbN.54597131.psbH.trm.aln	129	102	13158	0	0	2	0.02	0	0	0.735	0.265	5159	1418	2065	4516	0	0	0	0	0	0	0	0	0	0	0	0	0	0	0
54597130.psbN.trm.aln	129	132	17028	0	0	1	0.008	1	0.008	0.583	0.417	5157	3354	3744	4773	0	0	0	0	0	0	0	0	0	0	0	0	0	0	0
54597131.psbH.54597132.petB.trm.aln	129	123	15867	0	0	9	0.073	2	0.016	0.643	0.357	4135	2964	2702	6066	0	0	0	0	0	0	0	0	0	0	0	0	0	0	0
54597131.psbH.trm.aln	129	222	28638	0	0	8	0.036	2	0.009	0.608	0.392	7740	4514	6707	9677	0	0	0	0	0	0	0	0	0	0	0	0	0	0	0
54597132.petB.54597133.petD.trm.aln	129	171	22059	39	0.177	10	0.058	8	0.047	0.698	0.302	7196	2534	4118	8172	0	0	0	0	0	0	0	0	0	0	0	0	0	39	0
54597132.petB.trm.aln	129	1386	178794	51	0.029	76	0.055	37	0.027	0.639	0.361	51688	27992	36512	62551	0	0	0	0	0	0	0	0	0	0	0	0	0	51	0
54597133.petD.54597134.rpoA.trm.aln	128	189	24192	21	0.087	10	0.053	7	0.037	0.714	0.286	8681	3822	3074	8594	0	0	0	0	0	0	0	0	0	0	0	0	0	21	0
54597133.petD.trm.aln	129	1158	149382	0	0	50	0.043	16	0.014	0.628	0.372	43438	26570	29049	50325	0	0	0	0	0	0	0	0	0	0	0	0	0	0	0
54597134.rpoA.trm.aln	129	1008	130032	12	0.009	34	0.034	12	0.012	0.65	0.35	38312	23294	22195	46219	0	0	0	0	0	0	0	0	0	0	0	0	0	12	0
54597135.rps11.54597136.rpl36.trm.aln	129	99	12771	9	0.07	9	0.091	4	0.04	0.718	0.282	4000	1923	1670	5169	0	0	0	0	0	0	0	0	0	0	0	0	0	9	0
54597135.rps11.trm.aln	129	411	53019	0	0	8	0.019	0	0	0.54	0.46	12898	13805	10582	15734	0	0	0	0	0	0	0	0	0	0	0	0	0	0	0
54597136.rpl36.trm.aln	129	114	14706	0	0	1	0.009	0	0	0.649	0.351	3613	3095	2064	5934	0	0	0	0	0	0	0	0	0	0	0	0	0	0	0
54597137.infA.54597138.rps8.trm.aln	129	120	15480	6	0.039	5	0.042	2	0.017	0.627	0.373	5187	3351	2421	4515	0	0	0	0	0	0	0	0	0	0	0	0	0	6	0
54597138.rps8.trm.aln	129	405	52245	0	0	7	0.017	3	0.007	0.642	0.358	15112	11352	7330	18451	0	0	0	0	0	0	0	0	0	0	0	0	0	0	0
54597139.rpl14.54597140.rpl16.trm.aln	129	111	14319	45	0.314	17	0.153	8	0.072	0.766	0.234	5212	1799	1540	5723	0	0	0	0	0	0	0	0	0	0	0	0	0	45	0
54597139.rpl14.trm.aln	129	369	47601	0	0	7	0.019	2	0.005	0.607	0.393	13414	10836	7858	15493	0	0	0	0	0	0	0	0	0	0	0	0	0	0	0
54597140.rpl16.54597141.rps3.trm.aln	129	150	19350	75	0.388	12	0.08	3	0.02	0.771	0.229	6941	1803	2604	7927	0	0	0	0	0	0	0	0	0	0	0	0	0	75	0
54597140.rpl16.trm.aln	129	1431	184599	386	0.209	100	0.07	48	0.034	0.669	0.331	52212	33630	27318	71053	0	0	0	0	0	0	0	0	0	0	0	0	0	386	0
54597141.rps3.trm.aln	129	657	84753	0	0	27	0.041	12	0.018	0.65	0.35	21556	16024	13613	33560	0	0	0	0	0	0	0	0	0	0	0	0	0	0	0
54597142.rpl22.trm.aln	129	468	60372	6	0.01	22	0.047	13	0.028	0.646	0.354	16408	11840	9510	22608	0	0	0	0	0	0	0	0	0	0	0	0	0	6	0
54597143.rps19.trm.aln	129	279	35991	0	0	5	0.018	2	0.007	0.667	0.333	9401	5820	6191	14579	0	0	0	0	0	0	0	0	0	0	0	0	0	0	0
54597144.rpl2.trm.aln	129	1488	191952	18	0.009	11	0.007	5	0.003	0.588	0.412	47647	44732	34399	65156	0	0	0	0	0	0	0	0	0	0	0	0	0	18	0
54597145.rpl23.54597146.trnICAU.trm.aln	128	165	21120	0	0	2	0.012	1	0.006	0.667	0.333	6656	3334	3713	7417	0	0	0	0	0	0	0	0	0	0	0	0	0	0	0
54597145.rpl23.trm.aln	129	282	36378	0	0	3	0.011	0	0	0.603	0.397	9418	8386	6061	12513	0	0	0	0	0	0	0	0	0	0	0	0	0	0	0
54597147.ycf2.54597148.trnLCAA.trm.aln	128	405	51840	0	0	9	0.022	4	0.01	0.536	0.464	12931	11252	12800	14857	0	0	0	0	0	0	0	0	0	0	0	0	0	0	0
54597147.ycf2.trm.aln	128	6387	817536	144	0.018	58	0.009	20	0.003	0.623	0.377	256361	152264	155470	253297	0	0	0	0	0	0	0	0	0	0	0	0	0	144	0
54597148.trnLCAA.54597149.ndhB.trm.aln	128	561	71808	54	0.075	7	0.012	3	0.005	0.635	0.365	24703	12401	13782	20868	0	0	0	0	0	0	0	0	0	0	0	0	0	54	0
54597149.ndhB.54597150.rps7.trm.aln	129	294	37926	45	0.119	8	0.027	3	0.01	0.667	0.333	9673	6823	5797	15588	0	0	0	0	0	0	0	0	0	0	0	0	0	45	0
54597149.ndhB.trm.aln	128	2202	281856	0	0	15	0.007	6	0.003	0.62	0.38	93195	52859	54311	81491	0	0	0	0	0	0	0	0	0	0	0	0	0	0	0
54597150.rps7.trm.aln	129	468	60372	0	0	3	0.006	1	0.002	0.592	0.408	14578	13153	11480	21161	0	0	0	0	0	0	0	0	0	0	0	0	0	0	0
54597151.ycf15.54597152.trnVGAC.trm.aln	128	678	86784	162	0.187	11	0.016	3	0.004	0.59	0.41	23371	16328	19176	27747	0	0	0	0	0	0	0	0	0	0	0	0	0	162	0
54597151.ycf15.trm.aln	129	192	24768	18	0.073	4	0.021	1	0.005	0.51	0.49	5929	5160	6959	6702	0	0	0	0	0	0	0	0	0	0	0	0	0	18	0
54597152.trnVGAC.54597153.rrn16.trm.aln	129	225	29025	45	0.155	1	0.004	1	0.004	0.538	0.462	8370	5149	8247	7214	0	0	0	0	0	0	0	0	0	0	0	0	0	45	0
54597153.rrn16.54597154.trnIGAU.trm.aln	129	291	37539	0	0	0	0	0	0	0.495	0.505	8772	7998	10965	9804	0	0	0	0	0	0	0	0	0	0	0	0	0	0	0
54597154.trnIGAU.trm.aln	129	852	109908	18	0.016	6	0.007	2	0.002	0.498	0.502	25926	25277	29919	28768	0	0	0	0	0	0	0	0	0	0	0	0	0	18	0
54597155.trnAUGC.54597156.rrn23.trm.aln	129	153	19737	0	0	2	0.013	1	0.007	0.595	0.405	5805	4134	3871	5927	0	0	0	0	0	0	0	0	0	0	0	0	0	0	0
54597155.trnAUGC.trm.aln	129	885	114165	3	0.003	5	0.006	1	0.001	0.486	0.514	27994	25011	33666	27491	0	0	0	0	0	0	0	0	0	0	0	3	0	0	0
54597156.rrn23.trm.aln	129	2811	362619	39	0.011	5	0.002	0	0	0.453	0.547	96867	84872	113510	67331	0	0	0	0	0	0	0	0	0	0	0	0	0	39	0
54597157.rrn4.5.54597158.rrn5.trm.aln	129	243	31347	18	0.057	5	0.021	2	0.008	0.551	0.449	7748	9018	5023	9540	0	0	0	0	0	0	0	0	0	0	0	3	0	15	0
54597157.rrn4.5.trm.aln	129	102	13158	0	0	1	0.01	1	0.01	0.51	0.49	3741	2451	4001	2965	0	0	0	0	0	0	0	0	0	0	0	0	0	0	0
54597158.rrn5.54597159.trnRACG.trm.aln	129	243	31347	37	0.118	13	0.053	6	0.025	0.572	0.428	9919	7602	5797	7992	0	0	0	0	0	0	0	0	0	0	0	0	0	37	0
54597158.rrn5.trm.aln	129	120	15480	0	0	0	0	0	0	0.475	0.525	3999	3741	4386	3354	0	0	0	0	0	0	0	0	0	0	0	0	0	0	0
54597159.trnRACG.54597160.trnNGUU.trm.aln	129	468	60372	301	0.499	8	0.017	3	0.006	0.543	0.457	15930	12834	14637	16670	0	0	0	0	0	0	0	0	0	0	0	0	0	301	0
54597160.trnNGUU.54597161.ycf1.trm.aln	128	327	41856	402	0.96	3	0.009	1	0.003	0.626	0.374	11716	9701	5794	14243	0	0	0	0	0	0	0	0	0	0	0	0	0	402	0
54597161.ycf1.54597162.rps15.trm.aln	129	291	37539	551	1.468	29	0.1	11	0.038	0.731	0.269	14248	5221	4743	12776	0	0	0	0	0	0	0	0	0	0	0	0	0	551	0
54597161.ycf1.trm.aln	129	5070	654030	323	0.049	385	0.076	176	0.035	0.711	0.289	257768	91737	97170	207032	0	0	0	0	0	0	0	0	0	0	0	0	0	323	0
54597162.rps15.trm.aln	129	279	35991	0	0	9	0.032	3	0.011	0.667	0.333	14717	5030	6948	9296	0	0	0	0	0	0	0	0	0	0	0	0	0	0	0
54597163.ndhH.trm.aln	129	1182	152478	0	0	27	0.023	8	0.007	0.623	0.377	47961	22799	34722	46996	0	0	0	0	0	0	0	0	0	0	0	0	0	0	0
54597164.ndhA.trm.aln	129	2160	278640	167	0.06	92	0.043	33	0.015	0.673	0.327	89276	40883	50182	98132	0	0	0	0	0	0	0	0	0	0	0	3	0	164	0
54597165.ndhI.54597166.ndhG.trm.aln	128	290	37120	660	1.778	24	0.083	9	0.031	0.775	0.225	12777	3853	4343	15487	0	0	0	0	0	0	0	0	0	0	0	0	0	660	0
54597165.ndhI.trm.aln	128	501	64128	0	0	11	0.022	6	0.012	0.656	0.344	20087	10192	11891	21958	0	0	0	0	0	0	0	0	0	0	0	0	0	0	0
54597166.ndhG.54597167.ndhE.trm.aln	128	198	25344	33	0.13	22	0.111	8	0.04	0.707	0.293	7418	3680	3724	10489	0	0	0	0	0	0	0	0	0	0	0	0	0	33	0
54597166.ndhG.trm.aln	129	531	68499	0	0	9	0.017	3	0.006	0.645	0.355	17288	11562	12769	26880	0	0	0	0	0	0	0	0	0	0	0	0	0	0	0
54597167.ndhE.54597168.psaC.trm.aln	129	219	28251	39	0.138	19	0.087	7	0.032	0.721	0.279	11204	4253	3618	9137	0	0	0	0	0	0	0	0	0	0	0	0	0	39	0
54597167.ndhE.trm.aln	128	306	39168	39	0.1	6	0.02	3	0.01	0.683	0.317	11011	5367	7021	15730	0	0	0	0	0	0	0	0	0	0	0	0	0	39	0
54597168.psaC.54597169.ndhD.trm.aln	127	114	14478	33	0.228	11	0.096	5	0.044	0.623	0.377	3494	3291	2158	5502	0	0	0	0	0	0	0	0	0	0	0	0	0	33	0
54597168.psaC.trm.aln	129	246	31734	0	0	7	0.028	2	0.008	0.561	0.439	9035	6188	7734	8777	0	0	0	0	0	0	0	0	0	0	0	0	0	0	0
54597169.ndhD.54597170.ccsA.trm.aln	128	177	22656	216	0.953	21	0.119	12	0.068	0.694	0.306	7934	3573	3292	7641	0	0	0	0	0	0	0	0	0	0	0	0	0	216	0
54597169.ndhD.trm.aln	129	1503	193887	39	0.02	51	0.034	24	0.016	0.643	0.357	53245	34726	34488	71389	0	0	0	0	0	0	0	0	0	0	0	0	0	39	0
54597170.ccsA.54597171.trnLUAG.trm.aln	91	93	8463	0	0	7	0.075	4	0.043	0.741	0.259	3087	737	1456	3183	0	0	0	0	0	0	0	0	0	0	0	0	0	0	0
54597170.ccsA.trm.aln	129	969	125001	564	0.451	51	0.053	14	0.014	0.685	0.315	45660	20437	18753	39587	0	0	0	0	0	0	0	0	0	0	0	0	0	564	0
54597171.trnLUAG.54597172.rpl32.trm.aln	128	941	120448	45970	38.166	168	0.179	94	0.1	0.743	0.257	27450	9943	9153	27932	0	0	0	0	0	0	0	0	0	0	0	41408	0	4562	0
54597172.rpl32.54597173.ndhF.trm.aln	129	1001	129129	1494	1.157	129	0.129	57	0.057	0.76	0.24	47804	15690	14912	49229	0	0	0	0	0	0	0	0	0	0	0	0	0	1494	0
54597172.rpl32.trm.aln	129	165	21285	39	0.183	3	0.018	2	0.012	0.66	0.34	5794	4122	3101	8229	0	0	0	0	0	0	0	0	0	0	0	0	0	39	0
54597173.ndhF.54597175.trnNGUU.trm.aln	129	906	116874	681	0.583	16	0.018	8	0.009	0.634	0.366	41092	18311	24259	32531	0	0	0	0	0	0	0	0	0	0	0	0	0	681	0
54597173.ndhF.trm.aln	128	2223	284544	54	0.019	88	0.04	38	0.017	0.679	0.321	79363	41982	49242	113903	0	0	0	0	0	0	0	0	0	0	0	0	0	54	0
54597175.trnNGUU.54597176.trnRACG.trm.aln	129	468	60372	522	0.865	13	0.028	9	0.019	0.543	0.457	16647	14590	12762	15851	0	0	0	0	0	0	0	0	0	0	0	0	0	522	0
54597176.trnRACG.54597177.rrn5.trm.aln	129	243	31347	17	0.054	14	0.058	6	0.025	0.572	0.428	8085	5760	7645	9840	0	0	0	0	0	0	0	0	0	0	0	0	0	17	0
54597177.rrn5.54597178.rrn4.5.trm.aln	129	243	31347	15	0.048	3	0.012	2	0.008	0.551	0.449	9412	5154	8890	7876	0	0	0	0	0	0	0	0	0	0	0	0	0	15	0
54597177.rrn5.trm.aln	129	120	15480	33	0.213	0	0	0	0	0.475	0.525	3349	4376	3733	3989	0	0	0	0	0	0	0	0	0	0	0	0	0	33	0
54597178.rrn4.5.trm.aln	129	102	13158	0	0	1	0.01	1	0.01	0.51	0.49	2965	3872	2580	3741	0	0	0	0	0	0	0	0	0	0	0	0	0	0	0
54597179.rrn23.54597180.trnAUGC.trm.aln	129	153	19737	0	0	2	0.013	1	0.007	0.595	0.405	5798	3871	4134	5934	0	0	0	0	0	0	0	0	0	0	0	0	0	0	0
54597179.rrn23.trm.aln	129	2808	362232	3	0.001	5	0.002	0	0	0.452	0.548	67080	113519	84881	96749	0	0	0	0	0	0	0	0	0	0	0	3	0	0	0
54597180.trnAUGC.trm.aln	129	885	114165	0	0	5	0.006	1	0.001	0.486	0.514	27491	33668	25012	27994	0	0	0	0	0	0	0	0	0	0	0	0	0	0	0
54597181.trnIGAU.54597182.rrn16.trm.aln	129	291	37539	63	0.168	0	0	0	0	0.495	0.505	9658	10947	7988	8883	0	0	0	0	0	0	0	0	0	0	0	0	0	63	0
54597181.trnIGAU.trm.aln	129	852	109908	15	0.014	6	0.007	2	0.002	0.499	0.501	28769	29793	25277	26054	0	0	0	0	0	0	0	0	0	0	0	0	0	15	0
54597182.rrn16.54597183.trnVGAC.trm.aln	128	225	28800	36	0.125	1	0.004	0	0	0.538	0.462	7163	8183	5110	8308	0	0	0	0	0	0	0	0	0	0	0	0	0	36	0
54597183.trnVGAC.54597184.ycf15.trm.aln	128	678	86784	162	0.187	10	0.015	3	0.004	0.59	0.41	27747	19048	16467	23360	0	0	0	0	0	0	0	0	0	0	0	0	0	162	0
54597184.ycf15.54597126.rps12.trm.aln	129	918	118422	47	0.04	16	0.017	5	0.005	0.62	0.38	42046	19593	25423	31313	0	0	0	0	0	0	0	0	0	0	0	0	0	47	0
54597184.ycf15.trm.aln	128	192	24576	18	0.073	3	0.016	1	0.005	0.51	0.49	6650	6904	5120	5884	0	0	0	0	0	0	0	0	0	0	0	0	0	18	0
54597185.rps7.54597186.ndhB.trm.aln	129	294	37926	45	0.119	8	0.027	3	0.01	0.671	0.329	15603	5668	6808	9802	0	0	0	0	0	0	0	0	0	0	0	0	0	45	0
54597185.rps7.trm.aln	129	468	60372	0	0	3	0.006	1	0.002	0.592	0.408	21161	11480	13153	14578	0	0	0	0	0	0	0	0	0	0	0	0	0	0	0
54597186.ndhB.54597187.trnLCAA.trm.aln	128	561	71808	54	0.075	7	0.012	3	0.005	0.635	0.365	20868	13782	12401	24703	0	0	0	0	0	0	0	0	0	0	0	0	0	54	0
54597186.ndhB.trm.aln	129	2202	284058	669	0.236	28	0.013	6	0.003	0.62	0.38	82044	54604	53003	93738	0	0	0	0	0	0	0	0	0	0	0	669	0	0	0
54597187.trnLCAA.54597188.ycf2.trm.aln	128	405	51840	0	0	9	0.022	4	0.01	0.536	0.464	14857	12800	11252	12931	0	0	0	0	0	0	0	0	0	0	0	0	0	0	0
54597188.ycf2.54597189.trnICAU.trm.aln	128	111	14208	0	0	0	0	0	0	0.676	0.324	4480	2688	1920	5120	0	0	0	0	0	0	0	0	0	0	0	0	0	0	0
54597188.ycf2.trm.aln	128	6387	817536	147	0.018	58	0.009	20	0.003	0.623	0.377	253296	155470	152263	256360	0	0	0	0	0	0	0	0	0	0	0	3	0	144	0
54597189.trnICAU.54597190.rpl23.trm.aln	128	165	21120	0	0	2	0.012	1	0.006	0.667	0.333	7417	3713	3334	6656	0	0	0	0	0	0	0	0	0	0	0	0	0	0	0
54597190.rpl23.trm.aln	128	282	36096	0	0	3	0.011	0	0	0.603	0.397	12416	6014	8321	9345	0	0	0	0	0	0	0	0	0	0	0	0	0	0	0
54597191.rpl2.trm.aln	129	1488	191952	18	0.009	12	0.008	6	0.004	0.589	0.411	65291	34399	44597	47647	0	0	0	0	0	0	0	0	0	0	0	0	0	18	0
54597193.rps12.54597127.clpP.trm.aln	129	153	19737	57	0.289	4	0.026	1	0.007	0.706	0.294	8100	2317	3477	5786	0	0	0	0	0	0	0	0	0	0	0	0	0	57	0
54597193.rps12.54597151.ycf15.trm.aln	129	918	118422	193	0.163	13	0.014	5	0.005	0.619	0.381	31244	25423	19593	41969	0	0	0	0	0	0	0	0	0	0	0	0	0	193	0
54597193.rps12.trm.aln	129	792	102168	0	0	10	0.013	5	0.006	0.602	0.398	28160	21536	19069	33403	0	0	0	0	0	0	0	0	0	0	0	0	0	0	0
mean	128.428	710.403	91437.1	623.443	0.757786	27.4677	0.0433831	12.1294	0.0188806	0.639229	0.360771	28479.8	16622	17084.9	28627	0	0	0	0	0	0	0	0	0	0	0	277.493	0	345.95	0
median	129	369	47601	33	0.048	12	0.032	5	0.012	0.643	0.357	14806	8936	8126	15503	0	0	0	0	0	0	0	0	0	0	0	0	0	24	0
SD	3.34903	931.442	119737	3954.03	4.44676	41.5011	0.0368239	19.6024	0.0188549	0.0691995	0.0691995	38615.5	22656.1	23513.5	36965.2	0	0	0	0	0	0	0	0	0	0	0	2996.97	0	2142.18	0
Max	129	6387	817536	45970	48.649	385	0.179	176	0.101	0.811	0.548	257768	155470	155470	256360	0	0	0	0	0	0	0	0	0	0	0	41408	0	29560	0
Min	91	93	8463	0	0	0	0	0	0	0.452	0.189	2964	737	1374	2965	0	0	0	0	0	0	0	0	0	0	0	0	0	0	0

## Sheet: summary_gt07cons70
Alignment_name	No_of_taxa	Alignment_length	Total_matrix_cells	Undetermined_characters	Missing_percent	No_variable_sites	Proportion_variable_sites	Parsimony_informative_sites	Proportion_parsimony_informative	AT_content	GC_content	A	C	G	T	K	M	R	Y	S	W	B	V	H	D	X	N	O	-	?
54597060.trnHGUG.54597061.psbA.trm.aln	129	252	32508	7194	22.13	46	0.183	29	0.115	0.711	0.289	11269	3819	3375	6851	0	0	0	0	0	0	0	0	0	0	0	0	0	7194	0
54597061.psbA.54597062.trnKUUU.trm.aln	129	141	18189	342	1.88	4	0.028	0	0	0.686	0.314	6464	2928	2673	5782	0	0	0	0	0	0	0	0	0	0	0	0	0	342	0
54597061.psbA.trm.aln	129	1062	136998	0	0	12	0.011	5	0.005	0.579	0.421	46457	28767	28879	32895	0	0	0	0	0	0	0	0	0	0	0	0	0	0	0
54597062.trnKUUU.trm.aln	129	2621	338109	897	0.265	171	0.065	76	0.029	0.676	0.324	116419	57203	51939	111651	0	0	0	0	0	0	0	0	0	0	0	0	0	897	0
54597063.matK.54597064.rps16.trm.aln	129	1490	192210	596	0.31	126	0.085	69	0.046	0.695	0.305	73715	28927	29463	59509	0	0	0	0	0	0	0	0	0	0	0	0	0	596	0
54597063.matK.trm.aln	129	1509	194661	864	0.444	85	0.056	36	0.024	0.67	0.33	71631	32405	31541	58220	0	0	0	0	0	0	0	0	0	0	0	0	0	864	0
54597064.rps16.54597065.trnQUUG.trm.aln	129	897	115713	252	0.218	109	0.122	51	0.057	0.721	0.279	42476	16962	15275	40748	0	0	0	0	0	0	0	0	0	0	0	0	0	252	0
54597064.rps16.trm.aln	129	1110	143190	505	0.353	70	0.063	29	0.026	0.659	0.341	45552	26102	22582	48449	0	0	0	0	0	0	0	0	0	0	0	0	0	505	0
54597065.trnQUUG.54597066.psbK.trm.aln	129	330	42570	51	0.12	15	0.045	5	0.015	0.726	0.274	14431	5559	6061	16468	0	0	0	0	0	0	0	0	0	0	0	0	0	51	0
54597066.psbK.54597067.psbI.trm.aln	129	393	50697	21	0.041	20	0.051	8	0.02	0.692	0.308	15600	7975	7615	19486	0	0	0	0	0	0	0	0	0	0	0	0	0	21	0
54597066.psbK.trm.aln	128	180	23040	0	0	3	0.017	0	0	0.628	0.372	4479	4864	3713	9984	0	0	0	0	0	0	0	0	0	0	0	0	0	0	0
54597067.psbI.54597068.trnSGCU.trm.aln	129	114	14706	33	0.224	13	0.114	9	0.079	0.756	0.244	6621	1441	2132	4479	0	0	0	0	0	0	0	0	0	0	0	0	0	33	0
54597067.psbI.trm.aln	129	111	14319	0	0	0	0	0	0	0.649	0.351	3741	2967	2064	5547	0	0	0	0	0	0	0	0	0	0	0	0	0	0	0
54597068.trnSGCU.54597069.trnCGCA.trm.aln	129	717	92493	528	0.571	74	0.103	25	0.035	0.713	0.287	34147	12700	13724	31394	0	0	0	0	0	0	0	0	0	0	0	69	0	459	0
54597069.trnCGCA.54597070.petN.trm.aln	129	576	74304	755	1.016	77	0.134	45	0.078	0.671	0.329	24769	11920	12274	24586	0	0	0	0	0	0	0	0	0	0	0	279	0	476	0
54597070.petN.54597071.psbM.trm.aln	129	534	68886	168	0.244	39	0.073	19	0.036	0.732	0.268	26083	9138	9247	24250	0	0	0	0	0	0	0	0	0	0	0	3	0	165	0
54597071.psbM.54597072.trnDGUC.trm.aln	129	660	85140	651	0.765	61	0.092	31	0.047	0.657	0.343	27656	16194	12812	27827	0	0	0	0	0	0	0	0	0	0	0	0	0	651	0
54597071.psbM.trm.aln	129	105	13545	0	0	5	0.048	0	0	0.733	0.267	5416	1550	2065	4514	0	0	0	0	0	0	0	0	0	0	0	0	0	0	0
54597072.trnDGUC.54597073.trnYGUA.trm.aln	101	123	12423	33	0.266	4	0.033	2	0.016	0.686	0.314	4075	1212	2679	4424	0	0	0	0	0	0	0	0	0	0	0	0	0	33	0
54597073.trnYGUA.54597074.trnEUUC.trm.aln	128	198	25344	315	1.243	10	0.051	6	0.03	0.675	0.325	9042	4983	3147	7857	0	0	0	0	0	0	0	0	0	0	0	0	0	315	0
54597074.trnEUUC.54597075.rpoB.trm.aln	128	729	93312	422	0.452	44	0.06	28	0.038	0.688	0.312	32528	14163	14823	31376	0	0	0	0	0	0	0	0	0	0	0	0	0	422	0
54597075.rpoB.trm.aln	129	3183	410607	2877	0.701	71	0.022	30	0.009	0.62	0.38	131400	65728	89154	121448	0	0	0	0	0	0	0	0	0	0	0	0	0	2877	0
54597076.rpoC1.54597077.rpoC2.trm.aln	128	105	13440	0	0	4	0.038	2	0.019	0.629	0.371	4741	2817	2177	3705	0	0	0	0	0	0	0	0	0	0	0	0	0	0	0
54597076.rpoC1.trm.aln	128	2795	357760	89	0.025	91	0.033	42	0.015	0.628	0.372	116535	59432	73621	108083	0	0	0	0	0	0	0	0	0	0	0	0	0	89	0
54597077.rpoC2.54597078.rps2.trm.aln	129	168	21672	18	0.083	17	0.101	7	0.042	0.632	0.368	7490	2969	5004	6191	0	0	0	0	0	0	0	0	0	0	0	0	0	18	0
54597077.rpoC2.trm.aln	129	4143	534447	2703	0.506	154	0.037	68	0.016	0.622	0.378	172869	95866	105165	157844	0	0	0	0	0	0	0	0	0	0	0	2352	0	351	0
54597078.rps2.54597079.atpI.trm.aln	129	213	27477	9	0.033	8	0.038	2	0.009	0.745	0.255	10939	2840	4149	9540	0	0	0	0	0	0	0	0	0	0	0	0	0	9	0
54597078.rps2.trm.aln	129	711	91719	36	0.039	19	0.027	6	0.008	0.633	0.367	31490	14593	19052	26548	0	0	0	0	0	0	0	0	0	0	0	0	0	36	0
54597079.atpI.54597080.atpH.trm.aln	129	1098	141642	351	0.248	65	0.059	25	0.023	0.692	0.308	53580	18086	25408	44217	0	0	0	0	0	0	0	0	0	0	0	0	0	351	0
54597079.atpI.trm.aln	129	744	95976	0	0	21	0.028	12	0.016	0.61	0.39	24766	18841	18567	33802	0	0	0	0	0	0	0	0	0	0	0	0	0	0	0
54597080.atpH.54597081.atpF.trm.aln	129	354	45666	12	0.026	22	0.062	12	0.034	0.676	0.324	14806	6422	8373	16053	0	0	0	0	0	0	0	0	0	0	0	0	0	12	0
54597080.atpH.trm.aln	129	246	31734	0	0	3	0.012	2	0.008	0.55	0.45	6726	5805	8496	10707	0	0	0	0	0	0	0	0	0	0	0	0	0	0	0
54597081.atpF.trm.aln	129	1239	159831	78	0.049	57	0.046	25	0.02	0.657	0.343	55426	23058	31734	49535	0	0	0	0	0	0	0	0	0	0	0	0	0	78	0
54597082.atpA.54597083.trnRUCU.trm.aln	123	116	14268	1158	8.116	6	0.052	3	0.026	0.757	0.243	5348	1786	1374	4602	0	0	0	0	0	0	0	0	0	0	0	0	0	1158	0
54597082.atpA.trm.aln	129	1527	196983	0	0	35	0.023	15	0.01	0.595	0.405	60439	37391	42384	56769	0	0	0	0	0	0	0	0	0	0	0	0	0	0	0
54597083.trnRUCU.54597084.trnGUCC.trm.aln	129	144	18576	149	0.802	13	0.09	6	0.042	0.811	0.189	6548	1030	2449	8400	0	0	0	0	0	0	0	0	0	0	0	0	0	149	0
54597084.trnGUCC.54597085.trnTGGU.trm.aln	129	174	22446	164	0.731	22	0.126	6	0.034	0.705	0.295	7373	3246	3328	8335	0	0	0	0	0	0	0	0	0	0	0	0	0	164	0
54597084.trnGUCC.trm.aln	129	792	102168	66	0.065	26	0.033	14	0.018	0.672	0.328	33694	17942	15539	34927	0	0	0	0	0	0	0	0	0	0	0	0	0	66	0
54597085.trnTGGU.54597086.psbD.trm.aln	129	1197	154413	1652	1.07	88	0.074	49	0.041	0.691	0.309	54403	22600	24597	51161	0	0	0	0	0	0	0	0	0	0	0	308	0	1344	0
54597086.psbD.trm.aln	129	1062	136998	0	0	21	0.02	10	0.009	0.58	0.42	30304	27074	30443	49177	0	0	0	0	0	0	0	0	0	0	0	0	0	0	0
54597087.psbC.54597088.trnSUGA.trm.aln	129	213	27477	54	0.197	19	0.089	7	0.033	0.634	0.366	9028	5254	4770	8371	0	0	0	0	0	0	0	0	0	0	0	0	0	54	0
54597087.psbC.trm.aln	129	1422	183438	0	0	18	0.013	11	0.008	0.562	0.438	43499	35191	45134	59614	0	0	0	0	0	0	0	0	0	0	0	0	0	0	0
54597088.trnSUGA.54597089.psbZ.trm.aln	129	345	44505	12	0.027	17	0.049	7	0.02	0.661	0.339	15113	6958	8126	14296	0	0	0	0	0	0	0	0	0	0	0	0	0	12	0
54597089.psbZ.54597090.trnGUCC.trm.aln	129	306	39474	219	0.555	30	0.098	16	0.052	0.688	0.312	16324	6358	5890	10683	0	0	0	0	0	0	0	0	0	0	0	0	0	219	0
54597089.psbZ.trm.aln	129	189	24381	0	0	3	0.016	1	0.005	0.619	0.381	4645	4648	4638	10450	0	0	0	0	0	0	0	0	0	0	0	0	0	0	0
54597091.trnfMCAU.54597092.rps14.trm.aln	128	153	19584	183	0.934	5	0.033	4	0.026	0.646	0.354	7838	3176	3687	4700	0	0	0	0	0	0	0	0	0	0	0	0	0	183	0
54597092.rps14.54597093.psaB.trm.aln	129	132	17028	0	0	3	0.023	1	0.008	0.674	0.326	6837	2580	2968	4643	0	0	0	0	0	0	0	0	0	0	0	0	0	0	0
54597092.rps14.trm.aln	129	303	39087	0	0	7	0.023	1	0.003	0.574	0.426	9032	9417	7223	13415	0	0	0	0	0	0	0	0	0	0	0	0	0	0	0
54597093.psaB.trm.aln	129	2205	284445	219	0.077	88	0.04	39	0.018	0.598	0.402	97992	61477	52809	71948	0	0	0	0	0	0	0	0	0	0	0	0	0	219	0
54597094.psaA.54597095.ycf3.trm.aln	129	608	78432	1460	1.861	48	0.079	36	0.059	0.689	0.311	26696	13038	10893	26345	0	0	0	0	0	0	0	0	0	0	0	0	0	1460	0
54597094.psaA.trm.aln	129	2253	290637	12	0.004	38	0.017	16	0.007	0.571	0.429	92241	65893	58700	73791	0	0	0	0	0	0	0	0	0	0	0	0	0	12	0
54597095.ycf3.54597096.trnSGGA.trm.aln	129	680	87720	54919	62.607	128	0.188	25	0.037	0.698	0.302	13128	5584	4299	9790	0	0	0	0	0	0	0	0	0	0	0	1219	0	53700	0
54597095.ycf3.trm.aln	129	1944	250776	150	0.06	56	0.029	20	0.01	0.637	0.363	73760	49501	41379	85986	0	0	0	0	0	0	0	0	0	0	0	0	0	150	0
54597096.trnSGGA.54597097.rps4.trm.aln	128	294	37632	229	0.609	23	0.078	13	0.044	0.648	0.352	12645	7628	5534	11596	0	0	0	0	0	0	0	0	0	0	0	0	0	229	0
54597097.rps4.54597098.trnTUGU.trm.aln	128	333	42624	306	0.718	31	0.093	16	0.048	0.775	0.225	19232	4175	5344	13567	0	0	0	0	0	0	0	0	0	0	0	0	0	306	0
54597097.rps4.trm.aln	128	606	77568	0	0	8	0.013	3	0.005	0.6	0.4	21416	15479	15576	25097	0	0	0	0	0	0	0	0	0	0	0	0	0	0	0
54597098.trnTUGU.54597099.trnLUAA.trm.aln	129	510	65790	349	0.53	67	0.131	32	0.063	0.693	0.307	27334	9410	10688	18009	0	0	0	0	0	0	0	0	0	0	0	0	0	349	0
54597099.trnLUAA.54597100.trnFGAA.trm.aln	128	354	45312	9	0.02	30	0.085	8	0.023	0.635	0.365	13592	8932	7625	15154	0	0	0	0	0	0	0	0	0	0	0	0	0	9	0
54597099.trnLUAA.trm.aln	129	507	65403	87	0.133	14	0.028	6	0.012	0.637	0.363	25258	10555	13144	16359	0	0	0	0	0	0	0	0	0	0	0	0	0	87	0
54597100.trnFGAA.54597101.ndhJ.trm.aln	129	698	90042	10271	11.407	58	0.083	32	0.046	0.727	0.273	27973	11868	9873	30057	0	0	0	0	0	0	0	0	0	0	0	9495	0	776	0
54597101.ndhJ.54597102.ndhK.trm.aln	129	102	13158	5	0.038	4	0.039	2	0.02	0.657	0.343	2964	2443	2072	5674	0	0	0	0	0	0	0	0	0	0	0	0	0	5	0
54597101.ndhJ.trm.aln	129	477	61533	0	0	11	0.023	4	0.008	0.606	0.394	19871	14322	9926	17414	0	0	0	0	0	0	0	0	0	0	0	0	0	0	0
54597102.ndhK.trm.aln	129	678	87462	0	0	13	0.019	3	0.004	0.617	0.383	26828	15592	17940	27102	0	0	0	0	0	0	0	0	0	0	0	0	0	0	0
54597103.ndhC.54597104.trnVUAC.trm.aln	129	1029	132741	4418	3.328	141	0.137	62	0.06	0.715	0.285	42948	16597	19970	48808	0	0	0	0	0	0	0	0	0	0	0	30	0	4388	0
54597103.ndhC.trm.aln	129	363	46827	0	0	9	0.025	4	0.011	0.661	0.339	19733	10036	5812	11246	0	0	0	0	0	0	0	0	0	0	0	0	0	0	0
54597104.trnVUAC.54597105.trnMCAU.trm.aln	128	174	22272	51	0.229	6	0.034	3	0.017	0.719	0.281	6786	2676	3561	9198	0	0	0	0	0	0	0	0	0	0	0	0	0	51	0
54597104.trnVUAC.trm.aln	129	648	83592	93	0.111	25	0.039	9	0.014	0.605	0.395	24960	17284	15706	25549	0	0	0	0	0	0	0	0	0	0	0	0	0	93	0
54597105.trnMCAU.54597106.atpE.trm.aln	129	192	24768	165	0.666	26	0.135	7	0.036	0.714	0.286	7657	3467	3584	9895	0	0	0	0	0	0	0	0	0	0	0	0	0	165	0
54597106.atpE.trm.aln	129	402	51858	0	0	10	0.025	3	0.007	0.604	0.396	13921	11864	8656	17417	0	0	0	0	0	0	0	0	0	0	0	0	0	0	0
54597107.atpB.54597108.rbcL.trm.aln	129	717	92493	213	0.23	39	0.054	18	0.025	0.696	0.304	30979	14235	13802	33264	0	0	0	0	0	0	0	0	0	0	0	0	0	213	0
54597107.atpB.trm.aln	129	1479	190791	0	0	41	0.028	9	0.006	0.578	0.422	53807	43998	36429	56557	0	0	0	0	0	0	0	0	0	0	0	0	0	0	0
54597108.rbcL.54597109.accD.trm.aln	129	441	56889	534	0.939	28	0.063	9	0.02	0.715	0.285	18934	8860	7192	21369	0	0	0	0	0	0	0	0	0	0	0	15	0	519	0
54597108.rbcL.trm.aln	129	1458	188082	24	0.013	52	0.036	21	0.014	0.562	0.438	52973	36280	46024	52781	0	0	0	0	0	0	0	0	0	0	0	0	0	24	0
54597109.accD.54597110.psaI.trm.aln	128	477	61056	130	0.213	49	0.103	11	0.023	0.784	0.216	25967	6660	6524	21775	0	0	0	0	0	0	0	0	0	0	0	21	0	109	0
54597109.accD.trm.aln	128	1488	190464	105	0.055	45	0.03	17	0.011	0.64	0.36	61324	29492	39112	60431	0	0	0	0	0	0	0	0	0	0	0	0	0	105	0
54597110.psaI.54597111.ycf4.trm.aln	128	348	44544	117	0.263	14	0.04	6	0.017	0.65	0.35	15196	7698	7856	13677	0	0	0	0	0	0	0	0	0	0	0	0	0	117	0
54597110.psaI.trm.aln	128	111	14208	0	0	3	0.027	0	0	0.631	0.369	3329	2945	2304	5630	0	0	0	0	0	0	0	0	0	0	0	0	0	0	0
54597111.ycf4.54597112.cemA.trm.aln	128	255	32640	246	0.754	24	0.094	9	0.035	0.694	0.306	14158	4794	5102	8340	0	0	0	0	0	0	0	0	0	0	0	0	0	246	0
54597111.ycf4.trm.aln	129	555	71595	0	0	18	0.032	6	0.011	0.617	0.383	18997	10965	16459	25174	0	0	0	0	0	0	0	0	0	0	0	0	0	0	0
54597112.cemA.54597113.petA.trm.aln	129	234	30186	0	0	18	0.077	8	0.034	0.688	0.312	10445	5687	3716	10338	0	0	0	0	0	0	0	0	0	0	0	0	0	0	0
54597112.cemA.trm.aln	129	690	89010	267	0.3	18	0.026	11	0.016	0.669	0.331	27717	15223	14168	31635	0	0	0	0	0	0	0	0	0	0	0	0	0	267	0
54597113.petA.54597114.psbJ.trm.aln	129	687	88623	478	0.539	67	0.098	35	0.051	0.68	0.32	29631	12454	15780	30280	0	0	0	0	0	0	0	0	0	0	0	0	0	478	0
54597113.petA.trm.aln	129	963	124227	0	0	42	0.044	19	0.02	0.598	0.402	37932	24302	25573	36420	0	0	0	0	0	0	0	0	0	0	0	0	0	0	0
54597114.psbJ.54597115.psbL.trm.aln	129	147	18963	0	0	4	0.027	2	0.014	0.634	0.366	5701	3869	3072	6321	0	0	0	0	0	0	0	0	0	0	0	0	0	0	0
54597114.psbJ.trm.aln	129	123	15867	0	0	1	0.008	1	0.008	0.584	0.416	6177	4014	2580	3096	0	0	0	0	0	0	0	0	0	0	0	0	0	0	0
54597115.psbL.trm.aln	129	117	15093	3	0.02	2	0.017	1	0.009	0.667	0.333	5545	2062	2968	4515	0	0	0	0	0	0	0	0	0	0	0	0	0	3	0
54597116.psbF.trm.aln	129	120	15480	0	0	1	0.008	0	0	0.575	0.425	4903	3096	3482	3999	0	0	0	0	0	0	0	0	0	0	0	0	0	0	0
54597117.psbE.54597118.petL.trm.aln	129	1194	154026	434	0.282	100	0.084	54	0.045	0.708	0.292	53825	20555	24313	54899	0	0	0	0	0	0	0	0	0	0	0	172	0	262	0
54597117.psbE.trm.aln	129	252	32508	0	0	3	0.012	2	0.008	0.587	0.413	10966	6838	6578	8126	0	0	0	0	0	0	0	0	0	0	0	0	0	0	0
54597118.petL.54597119.petG.trm.aln	129	162	20898	84	0.402	9	0.056	5	0.031	0.706	0.294	6465	3439	2691	8219	0	0	0	0	0	0	0	0	0	0	0	0	0	84	0
54597119.petG.54597120.trnWCCA.trm.aln	128	117	14976	12	0.08	5	0.043	1	0.009	0.658	0.342	4092	2934	2179	5759	0	0	0	0	0	0	0	0	0	0	0	0	0	12	0
54597120.trnWCCA.54597121.trnPUGG.trm.aln	129	159	20511	78	0.38	13	0.082	5	0.031	0.654	0.346	7722	3858	3220	5633	0	0	0	0	0	0	0	0	0	0	0	0	0	78	0
54597121.trnPUGG.54597122.psaJ.trm.aln	129	306	39474	3	0.008	15	0.049	6	0.02	0.704	0.296	12277	5402	6289	15503	0	0	0	0	0	0	0	0	0	0	0	0	0	3	0
54597122.psaJ.54597123.rpl33.trm.aln	129	420	54180	33	0.061	27	0.064	10	0.024	0.681	0.319	19084	7224	10043	17796	0	0	0	0	0	0	0	0	0	0	0	0	0	33	0
54597122.psaJ.trm.aln	129	135	17415	0	0	4	0.03	0	0	0.6	0.4	3742	3483	3481	6709	0	0	0	0	0	0	0	0	0	0	0	0	0	0	0
54597123.rpl33.54597124.rps18.trm.aln	129	177	22833	60	0.263	6	0.034	2	0.011	0.734	0.266	9901	3353	2686	6833	0	0	0	0	0	0	0	0	0	0	0	0	0	60	0
54597123.rpl33.trm.aln	129	201	25929	0	0	7	0.035	3	0.015	0.608	0.392	8909	4242	5927	6851	0	0	0	0	0	0	0	0	0	0	0	0	0	0	0
54597124.rps18.54597125.rpl20.trm.aln	129	258	33282	3	0.009	36	0.14	26	0.101	0.674	0.326	9966	5584	5272	12457	0	0	0	0	0	0	0	0	0	0	0	0	0	3	0
54597124.rps18.trm.aln	129	306	39474	0	0	5	0.016	1	0.003	0.634	0.366	13675	7101	7353	11345	0	0	0	0	0	0	0	0	0	0	0	0	0	0	0
54597125.rpl20.54597126.rps12.trm.aln	129	726	93654	24	0.026	22	0.03	12	0.017	0.662	0.338	27376	17686	14010	34558	0	0	0	0	0	0	0	0	0	0	0	0	0	24	0
54597125.rpl20.trm.aln	129	381	49149	0	0	11	0.029	5	0.013	0.633	0.367	14059	10579	7462	17049	0	0	0	0	0	0	0	0	0	0	0	0	0	0	0
54597126.rps12_2.trm.aln	129	792	102168	0	0	10	0.013	5	0.006	0.602	0.398	33403	19069	21536	28160	0	0	0	0	0	0	0	0	0	0	0	0	0	0	0
54597126.rps12.trm.aln	129	114	14706	0	0	1	0.009	1	0.009	0.553	0.447	2976	3096	3483	5151	0	0	0	0	0	0	0	0	0	0	0	0	0	0	0
54597127.clpP.54597128.psbB.trm.aln	129	450	58050	242	0.417	24	0.053	14	0.031	0.701	0.299	21686	8936	8335	18851	0	0	0	0	0	0	0	0	0	0	0	0	0	242	0
54597127.clpP.trm.aln	129	1983	255807	1855	0.725	105	0.053	49	0.025	0.645	0.355	79908	50647	39293	84104	0	0	0	0	0	0	0	0	0	0	0	0	0	1855	0
54597128.psbB.54597129.psbT.trm.aln	129	186	23994	168	0.7	10	0.054	3	0.016	0.663	0.337	6530	4323	3703	9270	0	0	0	0	0	0	0	0	0	0	0	0	0	168	0
54597128.psbB.trm.aln	129	1527	196983	0	0	32	0.021	12	0.008	0.566	0.434	46340	34142	51440	65061	0	0	0	0	0	0	0	0	0	0	0	0	0	0	0
54597129.psbT.trm.aln	129	102	13158	0	0	4	0.039	2	0.02	0.679	0.321	4261	2410	1804	4683	0	0	0	0	0	0	0	0	0	0	0	0	0	0	0
54597130.psbN.54597131.psbH.trm.aln	129	102	13158	0	0	2	0.02	0	0	0.735	0.265	5159	1418	2065	4516	0	0	0	0	0	0	0	0	0	0	0	0	0	0	0
54597130.psbN.trm.aln	129	132	17028	0	0	1	0.008	1	0.008	0.583	0.417	5157	3354	3744	4773	0	0	0	0	0	0	0	0	0	0	0	0	0	0	0
54597131.psbH.54597132.petB.trm.aln	129	123	15867	0	0	9	0.073	2	0.016	0.643	0.357	4135	2964	2702	6066	0	0	0	0	0	0	0	0	0	0	0	0	0	0	0
54597131.psbH.trm.aln	129	222	28638	0	0	8	0.036	2	0.009	0.608	0.392	7740	4514	6707	9677	0	0	0	0	0	0	0	0	0	0	0	0	0	0	0
54597132.petB.54597133.petD.trm.aln	129	171	22059	39	0.177	10	0.058	8	0.047	0.698	0.302	7196	2534	4118	8172	0	0	0	0	0	0	0	0	0	0	0	0	0	39	0
54597132.petB.trm.aln	129	1386	178794	51	0.029	76	0.055	37	0.027	0.639	0.361	51688	27992	36512	62551	0	0	0	0	0	0	0	0	0	0	0	0	0	51	0
54597133.petD.54597134.rpoA.trm.aln	128	189	24192	21	0.087	10	0.053	7	0.037	0.714	0.286	8681	3822	3074	8594	0	0	0	0	0	0	0	0	0	0	0	0	0	21	0
54597133.petD.trm.aln	129	1158	149382	0	0	50	0.043	16	0.014	0.628	0.372	43438	26570	29049	50325	0	0	0	0	0	0	0	0	0	0	0	0	0	0	0
54597134.rpoA.trm.aln	129	1008	130032	12	0.009	34	0.034	12	0.012	0.65	0.35	38312	23294	22195	46219	0	0	0	0	0	0	0	0	0	0	0	0	0	12	0
54597135.rps11.54597136.rpl36.trm.aln	129	99	12771	9	0.07	9	0.091	4	0.04	0.718	0.282	4000	1923	1670	5169	0	0	0	0	0	0	0	0	0	0	0	0	0	9	0
54597135.rps11.trm.aln	129	411	53019	0	0	8	0.019	0	0	0.54	0.46	12898	13805	10582	15734	0	0	0	0	0	0	0	0	0	0	0	0	0	0	0
54597136.rpl36.trm.aln	129	114	14706	0	0	1	0.009	0	0	0.649	0.351	3613	3095	2064	5934	0	0	0	0	0	0	0	0	0	0	0	0	0	0	0
54597137.infA.54597138.rps8.trm.aln	129	120	15480	6	0.039	5	0.042	2	0.017	0.627	0.373	5187	3351	2421	4515	0	0	0	0	0	0	0	0	0	0	0	0	0	6	0
54597138.rps8.trm.aln	129	405	52245	0	0	7	0.017	3	0.007	0.642	0.358	15112	11352	7330	18451	0	0	0	0	0	0	0	0	0	0	0	0	0	0	0
54597139.rpl14.54597140.rpl16.trm.aln	129	111	14319	45	0.314	17	0.153	8	0.072	0.766	0.234	5212	1799	1540	5723	0	0	0	0	0	0	0	0	0	0	0	0	0	45	0
54597139.rpl14.trm.aln	129	369	47601	0	0	7	0.019	2	0.005	0.607	0.393	13414	10836	7858	15493	0	0	0	0	0	0	0	0	0	0	0	0	0	0	0
54597140.rpl16.54597141.rps3.trm.aln	129	150	19350	75	0.388	12	0.08	3	0.02	0.771	0.229	6941	1803	2604	7927	0	0	0	0	0	0	0	0	0	0	0	0	0	75	0
54597140.rpl16.trm.aln	129	1431	184599	386	0.209	100	0.07	48	0.034	0.669	0.331	52212	33630	27318	71053	0	0	0	0	0	0	0	0	0	0	0	0	0	386	0
54597141.rps3.trm.aln	129	657	84753	0	0	27	0.041	12	0.018	0.65	0.35	21556	16024	13613	33560	0	0	0	0	0	0	0	0	0	0	0	0	0	0	0
54597142.rpl22.trm.aln	129	468	60372	6	0.01	22	0.047	13	0.028	0.646	0.354	16408	11840	9510	22608	0	0	0	0	0	0	0	0	0	0	0	0	0	6	0
54597143.rps19.trm.aln	129	279	35991	0	0	5	0.018	2	0.007	0.667	0.333	9401	5820	6191	14579	0	0	0	0	0	0	0	0	0	0	0	0	0	0	0
54597144.rpl2.trm.aln	129	1488	191952	18	0.009	11	0.007	5	0.003	0.588	0.412	47647	44732	34399	65156	0	0	0	0	0	0	0	0	0	0	0	0	0	18	0
54597145.rpl23.54597146.trnICAU.trm.aln	128	165	21120	0	0	2	0.012	1	0.006	0.667	0.333	6656	3334	3713	7417	0	0	0	0	0	0	0	0	0	0	0	0	0	0	0
54597145.rpl23.trm.aln	129	282	36378	0	0	3	0.011	0	0	0.603	0.397	9418	8386	6061	12513	0	0	0	0	0	0	0	0	0	0	0	0	0	0	0
54597147.ycf2.54597148.trnLCAA.trm.aln	128	405	51840	0	0	9	0.022	4	0.01	0.536	0.464	12931	11252	12800	14857	0	0	0	0	0	0	0	0	0	0	0	0	0	0	0
54597147.ycf2.trm.aln	128	6387	817536	144	0.018	58	0.009	20	0.003	0.623	0.377	256361	152264	155470	253297	0	0	0	0	0	0	0	0	0	0	0	0	0	144	0
54597148.trnLCAA.54597149.ndhB.trm.aln	128	561	71808	54	0.075	7	0.012	3	0.005	0.635	0.365	24703	12401	13782	20868	0	0	0	0	0	0	0	0	0	0	0	0	0	54	0
54597149.ndhB.54597150.rps7.trm.aln	129	294	37926	45	0.119	8	0.027	3	0.01	0.667	0.333	9673	6823	5797	15588	0	0	0	0	0	0	0	0	0	0	0	0	0	45	0
54597149.ndhB.trm.aln	128	2202	281856	0	0	15	0.007	6	0.003	0.62	0.38	93195	52859	54311	81491	0	0	0	0	0	0	0	0	0	0	0	0	0	0	0
54597150.rps7.trm.aln	129	468	60372	0	0	3	0.006	1	0.002	0.592	0.408	14578	13153	11480	21161	0	0	0	0	0	0	0	0	0	0	0	0	0	0	0
54597151.ycf15.54597152.trnVGAC.trm.aln	128	678	86784	162	0.187	11	0.016	3	0.004	0.59	0.41	23371	16328	19176	27747	0	0	0	0	0	0	0	0	0	0	0	0	0	162	0
54597151.ycf15.trm.aln	129	192	24768	18	0.073	4	0.021	1	0.005	0.51	0.49	5929	5160	6959	6702	0	0	0	0	0	0	0	0	0	0	0	0	0	18	0
54597152.trnVGAC.54597153.rrn16.trm.aln	129	225	29025	45	0.155	1	0.004	1	0.004	0.538	0.462	8370	5149	8247	7214	0	0	0	0	0	0	0	0	0	0	0	0	0	45	0
54597153.rrn16.54597154.trnIGAU.trm.aln	129	291	37539	0	0	0	0	0	0	0.495	0.505	8772	7998	10965	9804	0	0	0	0	0	0	0	0	0	0	0	0	0	0	0
54597154.trnIGAU.trm.aln	129	852	109908	18	0.016	6	0.007	2	0.002	0.498	0.502	25926	25277	29919	28768	0	0	0	0	0	0	0	0	0	0	0	0	0	18	0
54597155.trnAUGC.54597156.rrn23.trm.aln	129	153	19737	0	0	2	0.013	1	0.007	0.595	0.405	5805	4134	3871	5927	0	0	0	0	0	0	0	0	0	0	0	0	0	0	0
54597155.trnAUGC.trm.aln	129	885	114165	3	0.003	5	0.006	1	0.001	0.486	0.514	27994	25011	33666	27491	0	0	0	0	0	0	0	0	0	0	0	3	0	0	0
54597156.rrn23.trm.aln	129	2811	362619	39	0.011	5	0.002	0	0	0.453	0.547	96867	84872	113510	67331	0	0	0	0	0	0	0	0	0	0	0	0	0	39	0
54597157.rrn4.5.54597158.rrn5.trm.aln	129	243	31347	18	0.057	5	0.021	2	0.008	0.551	0.449	7748	9018	5023	9540	0	0	0	0	0	0	0	0	0	0	0	3	0	15	0
54597157.rrn4.5.trm.aln	129	102	13158	0	0	1	0.01	1	0.01	0.51	0.49	3741	2451	4001	2965	0	0	0	0	0	0	0	0	0	0	0	0	0	0	0
54597158.rrn5.54597159.trnRACG.trm.aln	129	243	31347	37	0.118	13	0.053	6	0.025	0.572	0.428	9919	7602	5797	7992	0	0	0	0	0	0	0	0	0	0	0	0	0	37	0
54597158.rrn5.trm.aln	129	120	15480	0	0	0	0	0	0	0.475	0.525	3999	3741	4386	3354	0	0	0	0	0	0	0	0	0	0	0	0	0	0	0
54597159.trnRACG.54597160.trnNGUU.trm.aln	129	468	60372	301	0.499	8	0.017	3	0.006	0.543	0.457	15930	12834	14637	16670	0	0	0	0	0	0	0	0	0	0	0	0	0	301	0
54597160.trnNGUU.54597161.ycf1.trm.aln	128	327	41856	402	0.96	3	0.009	1	0.003	0.626	0.374	11716	9701	5794	14243	0	0	0	0	0	0	0	0	0	0	0	0	0	402	0
54597161.ycf1.54597162.rps15.trm.aln	129	291	37539	551	1.468	29	0.1	11	0.038	0.731	0.269	14248	5221	4743	12776	0	0	0	0	0	0	0	0	0	0	0	0	0	551	0
54597161.ycf1.trm.aln	129	5070	654030	323	0.049	385	0.076	176	0.035	0.711	0.289	257768	91737	97170	207032	0	0	0	0	0	0	0	0	0	0	0	0	0	323	0
54597162.rps15.trm.aln	129	279	35991	0	0	9	0.032	3	0.011	0.667	0.333	14717	5030	6948	9296	0	0	0	0	0	0	0	0	0	0	0	0	0	0	0
54597163.ndhH.trm.aln	129	1182	152478	0	0	27	0.023	8	0.007	0.623	0.377	47961	22799	34722	46996	0	0	0	0	0	0	0	0	0	0	0	0	0	0	0
54597164.ndhA.trm.aln	129	2160	278640	167	0.06	92	0.043	33	0.015	0.673	0.327	89276	40883	50182	98132	0	0	0	0	0	0	0	0	0	0	0	3	0	164	0
54597165.ndhI.54597166.ndhG.trm.aln	128	290	37120	660	1.778	24	0.083	9	0.031	0.775	0.225	12777	3853	4343	15487	0	0	0	0	0	0	0	0	0	0	0	0	0	660	0
54597165.ndhI.trm.aln	128	501	64128	0	0	11	0.022	6	0.012	0.656	0.344	20087	10192	11891	21958	0	0	0	0	0	0	0	0	0	0	0	0	0	0	0
54597166.ndhG.54597167.ndhE.trm.aln	128	198	25344	33	0.13	22	0.111	8	0.04	0.707	0.293	7418	3680	3724	10489	0	0	0	0	0	0	0	0	0	0	0	0	0	33	0
54597166.ndhG.trm.aln	129	531	68499	0	0	9	0.017	3	0.006	0.645	0.355	17288	11562	12769	26880	0	0	0	0	0	0	0	0	0	0	0	0	0	0	0
54597167.ndhE.54597168.psaC.trm.aln	129	219	28251	39	0.138	19	0.087	7	0.032	0.721	0.279	11204	4253	3618	9137	0	0	0	0	0	0	0	0	0	0	0	0	0	39	0
54597167.ndhE.trm.aln	128	306	39168	39	0.1	6	0.02	3	0.01	0.683	0.317	11011	5367	7021	15730	0	0	0	0	0	0	0	0	0	0	0	0	0	39	0
54597168.psaC.54597169.ndhD.trm.aln	127	114	14478	33	0.228	11	0.096	5	0.044	0.623	0.377	3494	3291	2158	5502	0	0	0	0	0	0	0	0	0	0	0	0	0	33	0
54597168.psaC.trm.aln	129	246	31734	0	0	7	0.028	2	0.008	0.561	0.439	9035	6188	7734	8777	0	0	0	0	0	0	0	0	0	0	0	0	0	0	0
54597169.ndhD.54597170.ccsA.trm.aln	128	177	22656	216	0.953	21	0.119	12	0.068	0.694	0.306	7934	3573	3292	7641	0	0	0	0	0	0	0	0	0	0	0	0	0	216	0
54597169.ndhD.trm.aln	129	1503	193887	39	0.02	51	0.034	24	0.016	0.643	0.357	53245	34726	34488	71389	0	0	0	0	0	0	0	0	0	0	0	0	0	39	0
54597170.ccsA.54597171.trnLUAG.trm.aln	91	93	8463	0	0	7	0.075	4	0.043	0.741	0.259	3087	737	1456	3183	0	0	0	0	0	0	0	0	0	0	0	0	0	0	0
54597170.ccsA.trm.aln	129	969	125001	564	0.451	51	0.053	14	0.014	0.685	0.315	45660	20437	18753	39587	0	0	0	0	0	0	0	0	0	0	0	0	0	564	0
54597171.trnLUAG.54597172.rpl32.trm.aln	128	941	120448	45970	38.166	168	0.179	94	0.1	0.743	0.257	27450	9943	9153	27932	0	0	0	0	0	0	0	0	0	0	0	41408	0	4562	0
54597172.rpl32.54597173.ndhF.trm.aln	129	1001	129129	1494	1.157	129	0.129	57	0.057	0.76	0.24	47804	15690	14912	49229	0	0	0	0	0	0	0	0	0	0	0	0	0	1494	0
54597172.rpl32.trm.aln	129	165	21285	39	0.183	3	0.018	2	0.012	0.66	0.34	5794	4122	3101	8229	0	0	0	0	0	0	0	0	0	0	0	0	0	39	0
54597173.ndhF.54597175.trnNGUU.trm.aln	129	906	116874	681	0.583	16	0.018	8	0.009	0.634	0.366	41092	18311	24259	32531	0	0	0	0	0	0	0	0	0	0	0	0	0	681	0
54597173.ndhF.trm.aln	128	2223	284544	54	0.019	88	0.04	38	0.017	0.679	0.321	79363	41982	49242	113903	0	0	0	0	0	0	0	0	0	0	0	0	0	54	0
54597175.trnNGUU.54597176.trnRACG.trm.aln	129	468	60372	522	0.865	13	0.028	9	0.019	0.543	0.457	16647	14590	12762	15851	0	0	0	0	0	0	0	0	0	0	0	0	0	522	0
54597176.trnRACG.54597177.rrn5.trm.aln	129	243	31347	17	0.054	14	0.058	6	0.025	0.572	0.428	8085	5760	7645	9840	0	0	0	0	0	0	0	0	0	0	0	0	0	17	0
54597177.rrn5.54597178.rrn4.5.trm.aln	129	243	31347	15	0.048	3	0.012	2	0.008	0.551	0.449	9412	5154	8890	7876	0	0	0	0	0	0	0	0	0	0	0	0	0	15	0
54597177.rrn5.trm.aln	129	120	15480	33	0.213	0	0	0	0	0.475	0.525	3349	4376	3733	3989	0	0	0	0	0	0	0	0	0	0	0	0	0	33	0
54597178.rrn4.5.trm.aln	129	102	13158	0	0	1	0.01	1	0.01	0.51	0.49	2965	3872	2580	3741	0	0	0	0	0	0	0	0	0	0	0	0	0	0	0
54597179.rrn23.54597180.trnAUGC.trm.aln	129	153	19737	0	0	2	0.013	1	0.007	0.595	0.405	5798	3871	4134	5934	0	0	0	0	0	0	0	0	0	0	0	0	0	0	0
54597179.rrn23.trm.aln	129	2808	362232	3	0.001	5	0.002	0	0	0.452	0.548	67080	113519	84881	96749	0	0	0	0	0	0	0	0	0	0	0	3	0	0	0
54597180.trnAUGC.trm.aln	129	885	114165	0	0	5	0.006	1	0.001	0.486	0.514	27491	33668	25012	27994	0	0	0	0	0	0	0	0	0	0	0	0	0	0	0
54597181.trnIGAU.54597182.rrn16.trm.aln	129	291	37539	63	0.168	0	0	0	0	0.495	0.505	9658	10947	7988	8883	0	0	0	0	0	0	0	0	0	0	0	0	0	63	0
54597181.trnIGAU.trm.aln	129	852	109908	15	0.014	6	0.007	2	0.002	0.499	0.501	28769	29793	25277	26054	0	0	0	0	0	0	0	0	0	0	0	0	0	15	0
54597182.rrn16.54597183.trnVGAC.trm.aln	128	225	28800	36	0.125	1	0.004	0	0	0.538	0.462	7163	8183	5110	8308	0	0	0	0	0	0	0	0	0	0	0	0	0	36	0
54597183.trnVGAC.54597184.ycf15.trm.aln	128	678	86784	162	0.187	10	0.015	3	0.004	0.59	0.41	27747	19048	16467	23360	0	0	0	0	0	0	0	0	0	0	0	0	0	162	0
54597184.ycf15.54597126.rps12.trm.aln	129	918	118422	47	0.04	16	0.017	5	0.005	0.62	0.38	42046	19593	25423	31313	0	0	0	0	0	0	0	0	0	0	0	0	0	47	0
54597184.ycf15.trm.aln	128	192	24576	18	0.073	3	0.016	1	0.005	0.51	0.49	6650	6904	5120	5884	0	0	0	0	0	0	0	0	0	0	0	0	0	18	0
54597185.rps7.54597186.ndhB.trm.aln	129	294	37926	45	0.119	8	0.027	3	0.01	0.671	0.329	15603	5668	6808	9802	0	0	0	0	0	0	0	0	0	0	0	0	0	45	0
54597185.rps7.trm.aln	129	468	60372	0	0	3	0.006	1	0.002	0.592	0.408	21161	11480	13153	14578	0	0	0	0	0	0	0	0	0	0	0	0	0	0	0
54597186.ndhB.54597187.trnLCAA.trm.aln	128	561	71808	54	0.075	7	0.012	3	0.005	0.635	0.365	20868	13782	12401	24703	0	0	0	0	0	0	0	0	0	0	0	0	0	54	0
54597186.ndhB.trm.aln	129	2202	284058	669	0.236	28	0.013	6	0.003	0.62	0.38	82044	54604	53003	93738	0	0	0	0	0	0	0	0	0	0	0	669	0	0	0
54597187.trnLCAA.54597188.ycf2.trm.aln	128	405	51840	0	0	9	0.022	4	0.01	0.536	0.464	14857	12800	11252	12931	0	0	0	0	0	0	0	0	0	0	0	0	0	0	0
54597188.ycf2.54597189.trnICAU.trm.aln	128	111	14208	0	0	0	0	0	0	0.676	0.324	4480	2688	1920	5120	0	0	0	0	0	0	0	0	0	0	0	0	0	0	0
54597188.ycf2.trm.aln	128	6387	817536	147	0.018	58	0.009	20	0.003	0.623	0.377	253296	155470	152263	256360	0	0	0	0	0	0	0	0	0	0	0	3	0	144	0
54597189.trnICAU.54597190.rpl23.trm.aln	128	165	21120	0	0	2	0.012	1	0.006	0.667	0.333	7417	3713	3334	6656	0	0	0	0	0	0	0	0	0	0	0	0	0	0	0
54597190.rpl23.trm.aln	128	282	36096	0	0	3	0.011	0	0	0.603	0.397	12416	6014	8321	9345	0	0	0	0	0	0	0	0	0	0	0	0	0	0	0
54597191.rpl2.trm.aln	129	1488	191952	18	0.009	12	0.008	6	0.004	0.589	0.411	65291	34399	44597	47647	0	0	0	0	0	0	0	0	0	0	0	0	0	18	0
54597193.rps12.54597127.clpP.trm.aln	129	153	19737	57	0.289	4	0.026	1	0.007	0.706	0.294	8100	2317	3477	5786	0	0	0	0	0	0	0	0	0	0	0	0	0	57	0
54597193.rps12.54597151.ycf15.trm.aln	129	918	118422	193	0.163	13	0.014	5	0.005	0.619	0.381	31244	25423	19593	41969	0	0	0	0	0	0	0	0	0	0	0	0	0	193	0
54597193.rps12.trm.aln	129	792	102168	0	0	10	0.013	5	0.006	0.602	0.398	28160	21536	19069	33403	0	0	0	0	0	0	0	0	0	0	0	0	0	0	0
mean	128.428	711.726	91607.9	777.527	0.923572	27.8756	0.0439751	12.2438	0.0192189	0.639299	0.360701	28486.5	16622.9	17086.5	28634.3	0	0	0	0	0	0	0	0	0	0	0	278.881	0	498.647	0
median	129	369	47601	33	0.048	12	0.032	5	0.012	0.643	0.357	14806	8936	8126	15503	0	0	0	0	0	0	0	0	0	0	0	0	0	24	0
SD	3.34903	931.117	119695	5109.14	5.44689	41.9899	0.0385054	19.6335	0.0199267	0.0692649	0.0692649	38612.4	22655.6	23512.6	36960.9	0	0	0	0	0	0	0	0	0	0	0	2997.35	0	3842.59	0
Max	129	6387	817536	54919	62.607	385	0.188	176	0.115	0.811	0.548	257768	155470	155470	256360	0	0	0	0	0	0	0	0	0	0	0	41408	0	53700	0
Min	91	93	8463	0	0	0	0	0	0	0.452	0.189	2964	737	1374	2965	0	0	0	0	0	0	0	0	0	0	0	0	0	0	0

[truncated: 3 more sheets: summary_gt09cons30, summary_gt09cons50, summary_gt09cons70]
