# Supplementary material for: Homoploid hybrid speciation and recurrent hybridization along the northwestern Iberian mountain chains
Source: Ann Bot. 2025 May 5;136(2):325–42. doi: 10.1093/aob/mcaf086 (PMC12445855; doi:10.1093/aob/mcaf086)
Supplement: mcaf086_suppl_Supplementary_Figures_S1-S5_Tables_S1-S4 [file mcaf086_suppl_supplementary_figures_s1-s5_tables_s1-s4.zip › aob-24873-s09.xlsx]

## Sheet: Legend
Table S2. Pooling of "populations", i.e., sampling sites, into metapopulations used for calculating the maximum number of genetic groups (K) in the Structure analysis. Populations (first column) were pooled in a single metapopulation (second column) based on spatial proximity, with a 10 km radius used as the criterion for pooling.

## Sheet: Hoja1
Population/sampling site	Metapopulation
4985	1
4986	1
ALE2	1
4989	2
ALE1	3
4990	4
4991	4
4992	5
4877	6
4994	7
4993	8
4995	9
4997	10
4998	11
4999	12
5000	12
5004	13
5003	14
5008	15
5010	16
5011	17
5012	17
4745	18
4973	18
5013	18
4968	19
4728	20
4967	21
4729	22
4730	22
5045	22
5047	22
5048	22
5049	22
5050	22
5051	22
5044	23
4736	24
4738	24
4731	25
5020	26
5019	27
4734	28
4735	28
5037	29
5038	29
5039	29
5040	29
5041	29
5042	29
5036	30
5035	31
5017	32
5016	33
5023	34
5024	34
5025	34
4976	35
4977	35
5026	35
5027	35
5028	35
5029	35
5030	35
5033	36
5034	36
5032	37
