# Supplementary material for: Homoploid hybrid speciation and recurrent hybridization along the northwestern Iberian mountain chains
Source: Ann Bot. 2025 May 5;136(2):325–42. doi: 10.1093/aob/mcaf086 (PMC12445855; doi:10.1093/aob/mcaf086)
Supplement: mcaf086_suppl_Supplementary_Figures_S1-S5_Tables_S1-S4 [file mcaf086_suppl_supplementary_figures_s1-s5_tables_s1-s4.zip › aob-24873-s10.xlsx]

## Sheet: Hoja 1
Table S3.-Results of the ABBA-BABA tests for different hypotheses showing the population accession used as P1, P2, P3, P4; the acronym of the taxonomic group used as P4; the value of the D statistic (dstat), with the mean across replicates for this value (bootmean) and its standard deviation (bootstd); the Z-score (Z); the number of loci supporting the ABBA or BABA patterns; the number of total l…

## Sheet: A1
Hypothesis	p1	p2	p3	p4	taxap1	taxap2	taxap3	taxap4	dstat	bootmean	bootstd	Z	ABBA	BABA	nloci	significance
A1	4976	4734	4728	4985	OPP	GP	HOF	EA	0.140197	0.141855	0.0572086	2.45064	187.916	141.704	1167	0
A1	4977	4734	4728	4985	OPP	GP	HOF	EA	0.156964	0.157697	0.05462	2.87374	206.318	150.336	1227	1
A1	5016	4734	4728	4985	OPP	GP	HOF	EA	0.160111	0.156929	0.0534536	2.99533	192.803	139.584	1230	1
A1	5017	4734	4728	4985	OPP	GP	HOF	EA	0.134025	0.136309	0.0538191	2.49029	193.225	147.553	1241	0
A1	5023	4734	4728	4985	OPP	GP	HOF	EA	0.0867075	0.0859635	0.0605448	1.43212	188.667	158.56	1244	0
A1	5024	4734	4728	4985	OPP	GP	HOF	EA	0.110949	0.107464	0.0524459	2.11549	198.269	158.667	1247	0
A1	5025	4734	4728	4985	OPP	GP	HOF	EA	0.212099	0.209032	0.0595898	3.55932	212.924	138.407	1205	1
A1	5026	4734	4728	4985	OPP	GP	HOF	EA	0.170255	0.169451	0.0558036	3.05096	209.639	148.64	1244	1
A1	5027	4734	4728	4985	OPP	GP	HOF	EA	0.123981	0.124682	0.0523516	2.36823	202.027	157.458	1248	0
A1	5028	4734	4728	4985	OPP	GP	HOF	EA	0.135296	0.131335	0.0629442	2.14947	186.959	142.398	1173	0
A1	5029	4734	4728	4985	OPP	GP	HOF	EA	0.0917655	0.0943543	0.056617	1.62081	189.425	157.582	1238	0
A1	5030	4734	4728	4985	OPP	GP	HOF	EA	0.14916	0.151086	0.0554175	2.69156	207.094	153.333	1250	1
A1	5032	4734	4728	4985	OPP	GP	HOF	EA	0.180602	0.17924	0.0641018	2.81743	202.636	140.639	1186	1
A1	5033	4734	4728	4985	OPP	GP	HOF	EA	0.158249	0.158014	0.0635677	2.48946	176.085	127.969	1063	0
A1	5034	4734	4728	4985	OPP	GP	HOF	EA	0.151013	0.148889	0.0559673	2.69824	202.733	149.536	1242	1
A1	4976	4734	4731	4985	OPP	GP	HOF	EA	0.254739	0.25833	0.0558289	4.56285	218.069	129.524	1169	1
A1	4977	4734	4731	4985	OPP	GP	HOF	EA	0.233549	0.235141	0.0524354	4.45403	229.25	142.442	1232	1
A1	5016	4734	4731	4985	OPP	GP	HOF	EA	0.224962	0.222037	0.0482778	4.65973	217.651	137.709	1237	1
A1	5017	4734	4731	4985	OPP	GP	HOF	EA	0.201741	0.200693	0.0515932	3.91022	210.256	139.663	1243	1
A1	5023	4734	4731	4985	OPP	GP	HOF	EA	0.208463	0.208726	0.0548905	3.79779	215.966	141.457	1247	1
A1	5024	4734	4731	4985	OPP	GP	HOF	EA	0.232317	0.233038	0.0523508	4.43771	232.645	144.929	1251	1
A1	5025	4734	4731	4985	OPP	GP	HOF	EA	0.285271	0.284488	0.0579803	4.92013	236.03	131.254	1206	1
A1	5026	4734	4731	4985	OPP	GP	HOF	EA	0.261919	0.262794	0.0535306	4.89288	240.009	140.378	1248	1
A1	5027	4734	4731	4985	OPP	GP	HOF	EA	0.238509	0.238139	0.0522974	4.56062	232.216	142.777	1253	1
A1	5028	4734	4731	4985	OPP	GP	HOF	EA	0.201867	0.205449	0.0585624	3.44704	206.531	137.152	1178	1
A1	5029	4734	4731	4985	OPP	GP	HOF	EA	0.215849	0.21458	0.0566658	3.80915	222.205	143.31	1242	1
A1	5030	4734	4731	4985	OPP	GP	HOF	EA	0.250398	0.251542	0.0545715	4.58844	236.571	141.822	1254	1
A1	5032	4734	4731	4985	OPP	GP	HOF	EA	0.24141	0.241397	0.0588851	4.09968	224.682	137.297	1190	1
A1	5033	4734	4731	4985	OPP	GP	HOF	EA	0.225015	0.224867	0.0602189	3.73663	191.305	121.026	1067	1
A1	5034	4734	4731	4985	OPP	GP	HOF	EA	0.231236	0.229067	0.0514875	4.49111	228.813	142.867	1247	1
A1	4976	4734	4967	4985	OPP	GP	HOF	EA	0.21815	0.218936	0.0627412	3.47698	200.559	128.726	1143	1
A1	4977	4734	4967	4985	OPP	GP	HOF	EA	0.238649	0.237094	0.0627935	3.80053	227.425	139.79	1204	1
A1	5016	4734	4967	4985	OPP	GP	HOF	EA	0.255836	0.253927	0.0569011	4.49615	216.036	128.015	1205	1
A1	5017	4734	4967	4985	OPP	GP	HOF	EA	0.228735	0.228465	0.0563134	4.06182	207.348	130.15	1217	1
A1	5023	4734	4967	4985	OPP	GP	HOF	EA	0.163937	0.16416	0.0622461	2.63369	204.698	147.036	1216	1
A1	5024	4734	4967	4985	OPP	GP	HOF	EA	0.1966	0.197298	0.0582372	3.37585	219.168	147.15	1221	1
A1	5025	4734	4967	4985	OPP	GP	HOF	EA	0.287691	0.28604	0.0635099	4.52986	233.204	129.001	1182	1
A1	5026	4734	4967	4985	OPP	GP	HOF	EA	0.237924	0.237385	0.0611928	3.8881	229.853	141.499	1220	1
A1	5027	4734	4967	4985	OPP	GP	HOF	EA	0.228134	0.225699	0.0603976	3.77721	226.121	142.114	1222	1
A1	5028	4734	4967	4985	OPP	GP	HOF	EA	0.175481	0.172283	0.069375	2.52945	197.807	138.748	1151	0
A1	5029	4734	4967	4985	OPP	GP	HOF	EA	0.171053	0.167984	0.0611697	2.79637	210.873	149.27	1214	1
A1	5030	4734	4967	4985	OPP	GP	HOF	EA	0.213698	0.211931	0.0601548	3.55246	224.099	145.184	1224	1
A1	5032	4734	4967	4985	OPP	GP	HOF	EA	0.249609	0.251843	0.0659317	3.78588	220.736	132.552	1165	1
A1	5033	4734	4967	4985	OPP	GP	HOF	EA	0.247915	0.24734	0.0686365	3.612	196.273	118.288	1045	1
A1	5034	4734	4967	4985	OPP	GP	HOF	EA	0.208565	0.204639	0.058665	3.5552	223.138	146.123	1217	1
A1	4976	4734	5044	4985	OPP	GP	HOF	EA	0.266942	0.264384	0.0536554	4.97511	231.489	133.94	1187	1
A1	4977	4734	5044	4985	OPP	GP	HOF	EA	0.277465	0.277214	0.0535148	5.18483	256.547	145.103	1251	1
A1	5016	4734	5044	4985	OPP	GP	HOF	EA	0.276022	0.272839	0.0495298	5.57284	239.359	135.805	1254	1
A1	5017	4734	5044	4985	OPP	GP	HOF	EA	0.258419	0.257481	0.0468918	5.51097	235.181	138.591	1263	1
A1	5023	4734	5044	4985	OPP	GP	HOF	EA	0.241183	0.239093	0.0551799	4.37086	244.74	149.626	1269	1
A1	5024	4734	5044	4985	OPP	GP	HOF	EA	0.271998	0.272341	0.0497901	5.46288	255.928	146.475	1273	1
A1	5025	4734	5044	4985	OPP	GP	HOF	EA	0.302751	0.299837	0.0550057	5.504	249.679	133.631	1226	1
A1	5026	4734	5044	4985	OPP	GP	HOF	EA	0.314895	0.312888	0.0506867	6.21258	266.875	139.051	1269	1
A1	5027	4734	5044	4985	OPP	GP	HOF	EA	0.280404	0.280298	0.0512992	5.46606	255.449	143.564	1274	1
A1	5028	4734	5044	4985	OPP	GP	HOF	EA	0.248121	0.245987	0.0589562	4.20857	228.567	137.691	1192	1
A1	5029	4734	5044	4985	OPP	GP	HOF	EA	0.262899	0.262646	0.0529394	4.96603	248.466	145.019	1263	1
A1	5030	4734	5044	4985	OPP	GP	HOF	EA	0.277984	0.275071	0.0525557	5.28933	260.767	147.324	1275	1
A1	5032	4734	5044	4985	OPP	GP	HOF	EA	0.297717	0.296478	0.0546829	5.44444	251.305	135.998	1206	1
A1	5033	4734	5044	4985	OPP	GP	HOF	EA	0.275893	0.277895	0.059036	4.6733	217.29	123.318	1085	1
A1	5034	4734	5044	4985	OPP	GP	HOF	EA	0.267287	0.265599	0.0516896	5.17101	256.651	148.389	1267	1
A1	4976	4735	4728	4985	OPP	GP	HOF	EA	0.100885	0.101532	0.0565703	1.78336	176.238	143.937	1123	0
A1	4977	4735	4728	4985	OPP	GP	HOF	EA	0.0902439	0.090274	0.0603841	1.4945	188.724	157.481	1166	0
A1	5016	4735	4728	4985	OPP	GP	HOF	EA	0.109654	0.109698	0.0585351	1.8733	175.366	140.708	1177	0
A1	5017	4735	4728	4985	OPP	GP	HOF	EA	0.0897361	0.089781	0.0530138	1.69269	172.356	143.97	1181	0
A1	5023	4735	4728	4985	OPP	GP	HOF	EA	0.0137216	0.0161167	0.0556561	0.246543	162.857	158.448	1187	0
A1	5024	4735	4728	4985	OPP	GP	HOF	EA	0.0562511	0.0594906	0.0555884	1.01192	181.271	161.963	1187	0
A1	5025	4735	4728	4985	OPP	GP	HOF	EA	0.167302	0.163484	0.0647135	2.58527	201.841	143.984	1158	1
A1	5026	4735	4728	4985	OPP	GP	HOF	EA	0.112465	0.110261	0.056399	1.9941	190.799	152.221	1187	0
A1	5027	4735	4728	4985	OPP	GP	HOF	EA	0.0585424	0.0598271	0.0559448	1.04643	184.369	163.976	1187	0
A1	5028	4735	4728	4985	OPP	GP	HOF	EA	0.0829645	0.0859095	0.0620984	1.33602	170.201	144.123	1131	0
A1	5029	4735	4728	4985	OPP	GP	HOF	EA	0.0177002	0.0197152	0.0546477	0.323897	167.583	161.754	1180	0
A1	5030	4735	4728	4985	OPP	GP	HOF	EA	0.0924692	0.0943259	0.0566889	1.63117	187.11	155.435	1190	0
A1	5032	4735	4728	4985	OPP	GP	HOF	EA	0.116396	0.117755	0.0586043	1.98613	173.529	137.345	1129	0
A1	5033	4735	4728	4985	OPP	GP	HOF	EA	0.0905173	0.0889911	0.0615274	1.47117	156.167	130.242	1021	0
A1	5034	4735	4728	4985	OPP	GP	HOF	EA	0.0769094	0.0783694	0.0563442	1.36499	183.404	157.207	1182	0
A1	4976	4735	4731	4985	OPP	GP	HOF	EA	0.176529	0.177752	0.0547558	3.22393	190.156	133.094	1120	1
A1	4977	4735	4731	4985	OPP	GP	HOF	EA	0.164668	0.162451	0.0548568	3.00178	201.587	144.584	1165	1
A1	5016	4735	4731	4985	OPP	GP	HOF	EA	0.132916	0.132756	0.0546141	2.43373	185.789	142.195	1177	0
A1	5017	4735	4731	4985	OPP	GP	HOF	EA	0.112671	0.110728	0.0524918	2.14645	180.521	143.962	1179	0
A1	5023	4735	4731	4985	OPP	GP	HOF	EA	0.104615	0.104065	0.053345	1.9611	178.379	144.592	1183	0
A1	5024	4735	4731	4985	OPP	GP	HOF	EA	0.158971	0.159246	0.0574614	2.76656	200.108	145.212	1184	1
A1	5025	4735	4731	4985	OPP	GP	HOF	EA	0.222554	0.218164	0.0624761	3.56223	212.25	134.974	1153	1
A1	5026	4735	4731	4985	OPP	GP	HOF	EA	0.179057	0.176871	0.0551054	3.24936	202.965	141.319	1185	1
A1	5027	4735	4731	4985	OPP	GP	HOF	EA	0.154662	0.155623	0.0548941	2.81746	202.123	147.976	1186	1
A1	5028	4735	4731	4985	OPP	GP	HOF	EA	0.122381	0.121368	0.0581067	2.10613	176.453	137.973	1129	0
A1	5029	4735	4731	4985	OPP	GP	HOF	EA	0.121887	0.124043	0.0573307	2.12603	188.67	147.674	1178	0
A1	5030	4735	4731	4985	OPP	GP	HOF	EA	0.163531	0.161536	0.0579949	2.81976	197.897	142.269	1188	1
A1	5032	4735	4731	4985	OPP	GP	HOF	EA	0.142333	0.141497	0.059775	2.38115	182.855	137.288	1130	0
A1	5033	4735	4731	4985	OPP	GP	HOF	EA	0.153028	0.152067	0.0580609	2.63564	165.609	121.651	1020	1
A1	5034	4735	4731	4985	OPP	GP	HOF	EA	0.136295	0.133553	0.0554908	2.45617	197.694	150.268	1182	0
A1	4976	4735	4967	4985	OPP	GP	HOF	EA	0.169514	0.168945	0.0656273	2.58298	190.034	134.945	1097	1
A1	4977	4735	4967	4985	OPP	GP	HOF	EA	0.200878	0.200229	0.0657039	3.05733	211.113	140.485	1139	1
A1	5016	4735	4967	4985	OPP	GP	HOF	EA	0.225615	0.224568	0.061089	3.69321	196.466	124.134	1148	1
A1	5017	4735	4967	4985	OPP	GP	HOF	EA	0.194005	0.189323	0.063121	3.07355	187.465	126.545	1156	1
A1	5023	4735	4967	4985	OPP	GP	HOF	EA	0.106834	0.109793	0.0673479	1.5863	183.038	147.704	1156	0
A1	5024	4735	4967	4985	OPP	GP	HOF	EA	0.154551	0.153566	0.0636996	2.42625	199.781	146.295	1157	0
A1	5025	4735	4967	4985	OPP	GP	HOF	EA	0.244694	0.244385	0.0673517	3.63308	213.135	129.335	1130	1
A1	5026	4735	4967	4985	OPP	GP	HOF	EA	0.19258	0.190239	0.0641723	3.00098	210.952	142.822	1160	1
A1	5027	4735	4967	4985	OPP	GP	HOF	EA	0.18578	0.184213	0.0687903	2.70067	208.595	143.233	1157	1
A1	5028	4735	4967	4985	OPP	GP	HOF	EA	0.140075	0.137157	0.0728728	1.92218	181.688	137.042	1106	0
A1	5029	4735	4967	4985	OPP	GP	HOF	EA	0.122107	0.119267	0.0668194	1.82742	188.811	147.718	1154	0
A1	5030	4735	4967	4985	OPP	GP	HOF	EA	0.172314	0.16939	0.0628207	2.74294	204.568	144.43	1161	1
A1	5032	4735	4967	4985	OPP	GP	HOF	EA	0.182376	0.181666	0.0688714	2.64806	190.747	131.904	1108	1
A1	5033	4735	4967	4985	OPP	GP	HOF	EA	0.204957	0.20906	0.0707394	2.89735	177.75	117.281	1003	1
A1	5034	4735	4967	4985	OPP	GP	HOF	EA	0.159016	0.155673	0.0628459	2.53026	204.837	148.63	1154	0
A1	4976	4735	5044	4985	OPP	GP	HOF	EA	0.208352	0.207911	0.0525848	3.9622	204.758	134.146	1138	1
A1	4977	4735	5044	4985	OPP	GP	HOF	EA	0.217906	0.218431	0.056911	3.82888	230.335	147.913	1185	1
A1	5016	4735	5044	4985	OPP	GP	HOF	EA	0.205078	0.204565	0.049966	4.10436	207.894	137.136	1196	1
A1	5017	4735	5044	4985	OPP	GP	HOF	EA	0.180919	0.179001	0.0513182	3.52544	203.538	141.173	1198	1
A1	5023	4735	5044	4985	OPP	GP	HOF	EA	0.165834	0.162758	0.055028	3.01363	207.424	148.414	1207	1
A1	5024	4735	5044	4985	OPP	GP	HOF	EA	0.214776	0.213571	0.0541445	3.96672	225.71	145.897	1206	1
A1	5025	4735	5044	4985	OPP	GP	HOF	EA	0.251063	0.249257	0.0586703	4.27922	229.391	137.323	1174	1
A1	5026	4735	5044	4985	OPP	GP	HOF	EA	0.250531	0.250878	0.0553295	4.52797	233.316	139.831	1207	1
A1	5027	4735	5044	4985	OPP	GP	HOF	EA	0.225119	0.223813	0.0531356	4.23669	229.402	145.095	1207	1
A1	5028	4735	5044	4985	OPP	GP	HOF	EA	0.184248	0.185978	0.0586339	3.14234	200.19	137.898	1147	1
A1	5029	4735	5044	4985	OPP	GP	HOF	EA	0.202272	0.201934	0.0536475	3.77039	218.334	144.868	1200	1
A1	5030	4735	5044	4985	OPP	GP	HOF	EA	0.225912	0.224431	0.0545029	4.14494	226.689	143.14	1210	1
A1	5032	4735	5044	4985	OPP	GP	HOF	EA	0.230256	0.230601	0.0562541	4.09314	214.435	134.167	1146	1
A1	5033	4735	5044	4985	OPP	GP	HOF	EA	0.190756	0.190559	0.0596011	3.20055	185.658	126.174	1039	1
A1	5034	4735	5044	4985	OPP	GP	HOF	EA	0.207731	0.205794	0.0540004	3.84684	227.542	149.267	1202	1
A1	4976	4736	4728	4985	OPP	GP	HOF	EA	0.198761	0.198522	0.0523551	3.79641	186.571	124.702	1120	1
A1	4977	4736	4728	4985	OPP	GP	HOF	EA	0.208021	0.207256	0.0556942	3.73505	198.028	129.827	1160	1
A1	5016	4736	4728	4985	OPP	GP	HOF	EA	0.243221	0.24305	0.049435	4.92001	190.207	115.784	1167	1
A1	5017	4736	4728	4985	OPP	GP	HOF	EA	0.228998	0.226503	0.0498916	4.58991	189.689	119	1170	1
A1	5023	4736	4728	4985	OPP	GP	HOF	EA	0.149495	0.151515	0.0515379	2.90067	185.268	137.079	1176	1
A1	5024	4736	4728	4985	OPP	GP	HOF	EA	0.165541	0.165524	0.0499187	3.31622	191.421	137.046	1178	1
A1	5025	4736	4728	4985	OPP	GP	HOF	EA	0.28057	0.27958	0.0548767	5.11274	215.415	121.021	1148	1
A1	5026	4736	4728	4985	OPP	GP	HOF	EA	0.226203	0.226615	0.0507966	4.4531	201.64	127.245	1175	1
A1	5027	4736	4728	4985	OPP	GP	HOF	EA	0.187789	0.190041	0.0517411	3.6294	201.767	137.968	1181	1
A1	5028	4736	4728	4985	OPP	GP	HOF	EA	0.210756	0.207861	0.0556094	3.78994	185.555	120.956	1119	1
A1	5029	4736	4728	4985	OPP	GP	HOF	EA	0.149069	0.149606	0.0508842	2.92957	187.168	138.605	1170	1
A1	5030	4736	4728	4985	OPP	GP	HOF	EA	0.196666	0.194852	0.054071	3.63718	202.13	135.692	1180	1
A1	5032	4736	4728	4985	OPP	GP	HOF	EA	0.250174	0.246343	0.0549327	4.55419	194.423	116.61	1120	1
A1	5033	4736	4728	4985	OPP	GP	HOF	EA	0.237676	0.238601	0.059046	4.02527	174.954	107.76	1017	1
A1	5034	4736	4728	4985	OPP	GP	HOF	EA	0.212304	0.210352	0.0575941	3.68621	204.285	132.734	1173	1
A1	4976	4736	4731	4985	OPP	GP	HOF	EA	0.334197	0.331821	0.0470625	7.10113	222.028	110.798	1123	1
A1	4977	4736	4731	4985	OPP	GP	HOF	EA	0.318453	0.317605	0.047751	6.66903	228.996	118.375	1164	1
A1	5016	4736	4731	4985	OPP	GP	HOF	EA	0.313766	0.313483	0.0437998	7.16365	221.692	115.799	1172	1
A1	5017	4736	4731	4985	OPP	GP	HOF	EA	0.291379	0.287511	0.0449268	6.48564	214.759	117.845	1173	1
A1	5023	4736	4731	4985	OPP	GP	HOF	EA	0.296173	0.295309	0.0459116	6.45094	216.063	117.323	1178	1
A1	5024	4736	4731	4985	OPP	GP	HOF	EA	0.318134	0.316083	0.0462507	6.87846	226.095	116.958	1181	1
A1	5025	4736	4731	4985	OPP	GP	HOF	EA	0.357854	0.358488	0.0523551	6.83514	241.688	114.297	1148	1
A1	5026	4736	4731	4985	OPP	GP	HOF	EA	0.331811	0.328473	0.0457276	7.25626	229.679	115.233	1179	1
A1	5027	4736	4731	4985	OPP	GP	HOF	EA	0.319396	0.316658	0.046233	6.90841	234.42	120.924	1184	1
A1	5028	4736	4731	4985	OPP	GP	HOF	EA	0.309157	0.306315	0.0508112	6.08443	204.817	108.082	1125	1
A1	5029	4736	4731	4985	OPP	GP	HOF	EA	0.301443	0.302273	0.0465787	6.47169	218.662	117.368	1174	1
A1	5030	4736	4731	4985	OPP	GP	HOF	EA	0.315527	0.314437	0.0467511	6.74909	232.585	121.015	1184	1
A1	5032	4736	4731	4985	OPP	GP	HOF	EA	0.338979	0.337649	0.0480153	7.05981	221.442	109.321	1125	1
A1	5033	4736	4731	4985	OPP	GP	HOF	EA	0.351548	0.350824	0.0492119	7.14355	206.202	98.9327	1020	1
A1	5034	4736	4731	4985	OPP	GP	HOF	EA	0.325568	0.323052	0.0442227	7.36202	227.755	115.879	1176	1
A1	4976	4736	4967	4985	OPP	GP	HOF	EA	0.300474	0.299978	0.0556955	5.39495	210.768	113.372	1095	1
A1	4977	4736	4967	4985	OPP	GP	HOF	EA	0.294751	0.293122	0.0565141	5.21553	223.131	121.539	1133	1
A1	5016	4736	4967	4985	OPP	GP	HOF	EA	0.352161	0.349876	0.0495076	7.11326	218.833	104.846	1138	1
A1	5017	4736	4967	4985	OPP	GP	HOF	EA	0.310223	0.309776	0.0517571	5.99383	214.527	112.939	1144	1
A1	5023	4736	4967	4985	OPP	GP	HOF	EA	0.236257	0.236465	0.0551695	4.28238	202.946	125.378	1146	1
A1	5024	4736	4967	4985	OPP	GP	HOF	EA	0.265387	0.265149	0.0509212	5.21173	216.669	125.786	1148	1
A1	5025	4736	4967	4985	OPP	GP	HOF	EA	0.36771	0.364039	0.0547806	6.71242	242.26	111.997	1122	1
A1	5026	4736	4967	4985	OPP	GP	HOF	EA	0.300163	0.296947	0.0513058	5.85047	222.856	119.956	1148	1
A1	5027	4736	4967	4985	OPP	GP	HOF	EA	0.298825	0.298477	0.0518466	5.76363	225.718	121.855	1151	1
A1	5028	4736	4967	4985	OPP	GP	HOF	EA	0.259558	0.260685	0.0563281	4.60796	200.339	117.771	1097	1
A1	5029	4736	4967	4985	OPP	GP	HOF	EA	0.240583	0.241696	0.051437	4.67723	206.719	126.542	1144	1
A1	5030	4736	4967	4985	OPP	GP	HOF	EA	0.270347	0.270848	0.051673	5.23188	219.482	126.064	1151	1
A1	5032	4736	4967	4985	OPP	GP	HOF	EA	0.330117	0.329203	0.053219	6.20299	214.651	108.104	1099	1
A1	5033	4736	4967	4985	OPP	GP	HOF	EA	0.351025	0.348913	0.0582061	6.03072	203.776	97.8854	998	1
A1	5034	4736	4967	4985	OPP	GP	HOF	EA	0.295085	0.295759	0.0535251	5.51301	217.202	118.223	1144	1
A1	4976	4736	5044	4985	OPP	GP	HOF	EA	0.35762	0.361199	0.0448772	7.96886	240.708	113.895	1137	1
A1	4977	4736	5044	4985	OPP	GP	HOF	EA	0.348403	0.347506	0.0431502	8.07419	250.484	121.043	1178	1
A1	5016	4736	5044	4985	OPP	GP	HOF	EA	0.319354	0.319925	0.051405	6.21251	240.869	124.263	1186	1
A1	5017	4736	5044	4985	OPP	GP	HOF	EA	0.336994	0.33763	0.042266	7.97318	239.943	118.986	1188	1
A1	5023	4736	5044	4985	OPP	GP	HOF	EA	0.322332	0.320724	0.0438227	7.35536	243.109	124.589	1195	1
A1	5024	4736	5044	4985	OPP	GP	HOF	EA	0.347755	0.343176	0.0413714	8.40568	250.248	121.107	1197	1
A1	5025	4736	5044	4985	OPP	GP	HOF	EA	0.392449	0.392972	0.0468924	8.36913	264.318	115.327	1165	1
A1	5026	4736	5044	4985	OPP	GP	HOF	EA	0.373338	0.373379	0.0422308	8.84042	258.614	118.007	1194	1
A1	5027	4736	5044	4985	OPP	GP	HOF	EA	0.352413	0.348801	0.0403305	8.73814	258.322	123.694	1200	1
A1	5028	4736	5044	4985	OPP	GP	HOF	EA	0.310798	0.310623	0.0512963	6.05887	227.887	119.821	1137	1
A1	5029	4736	5044	4985	OPP	GP	HOF	EA	0.338188	0.33807	0.0423466	7.98618	245.065	121.199	1189	1
A1	5030	4736	5044	4985	OPP	GP	HOF	EA	0.338108	0.336764	0.0433256	7.80389	255.599	126.432	1199	1
A1	5032	4736	5044	4985	OPP	GP	HOF	EA	0.344798	0.343614	0.0506135	6.81238	245.653	119.685	1138	1
A1	5033	4736	5044	4985	OPP	GP	HOF	EA	0.376672	0.378056	0.0469557	8.02187	226.1	102.373	1033	1
A1	5034	4736	5044	4985	OPP	GP	HOF	EA	0.336912	0.33606	0.0507871	6.6338	253.708	125.835	1194	1
A1	4976	4738	4728	4985	OPP	GP	HOF	EA	0.308922	0.30935	0.0588425	5.24998	234.467	123.793	1158	1
A1	4977	4738	4728	4985	OPP	GP	HOF	EA	0.290851	0.290338	0.0558774	5.20516	243.509	133.775	1221	1
A1	5016	4738	4728	4985	OPP	GP	HOF	EA	0.305546	0.304102	0.0538708	5.67182	245.15	130.402	1225	1
A1	5017	4738	4728	4985	OPP	GP	HOF	EA	0.281852	0.281118	0.0563683	5.00018	248.203	139.054	1228	1
A1	5023	4738	4728	4985	OPP	GP	HOF	EA	0.247144	0.247816	0.0566614	4.36177	226.013	136.436	1236	1
A1	5024	4738	4728	4985	OPP	GP	HOF	EA	0.258509	0.257268	0.0549101	4.70785	238.28	140.39	1240	1
A1	5025	4738	4728	4985	OPP	GP	HOF	EA	0.366175	0.366439	0.0594895	6.15529	265.081	122.982	1199	1
A1	5026	4738	4728	4985	OPP	GP	HOF	EA	0.30445	0.305682	0.0538485	5.65384	249.571	133.074	1237	1
A1	5027	4738	4728	4985	OPP	GP	HOF	EA	0.273353	0.275422	0.0555598	4.91998	240.517	137.253	1243	1
A1	5028	4738	4728	4985	OPP	GP	HOF	EA	0.285169	0.280813	0.0615355	4.63422	226.422	125.939	1167	1
A1	5029	4738	4728	4985	OPP	GP	HOF	EA	0.252317	0.251812	0.051592	4.89062	230.959	137.892	1231	1
A1	5030	4738	4728	4985	OPP	GP	HOF	EA	0.284478	0.285622	0.0535179	5.31556	245.549	136.784	1242	1
A1	5032	4738	4728	4985	OPP	GP	HOF	EA	0.31896	0.321315	0.0607351	5.25165	240.354	124.106	1182	1
A1	5033	4738	4728	4985	OPP	GP	HOF	EA	0.328432	0.329147	0.0627735	5.23201	219.49	110.96	1060	1
A1	5034	4738	4728	4985	OPP	GP	HOF	EA	0.280059	0.280312	0.0543028	5.15736	238.148	133.941	1236	1
A1	4976	4738	4731	4985	OPP	GP	HOF	EA	0.393558	0.39247	0.0563582	6.98315	262.68	114.312	1158	1
A1	4977	4738	4731	4985	OPP	GP	HOF	EA	0.351692	0.351018	0.053087	6.62483	268.99	129.015	1223	1
A1	5016	4738	4731	4985	OPP	GP	HOF	EA	0.336109	0.336483	0.05156	6.51881	273.063	135.681	1230	1
A1	5017	4738	4731	4985	OPP	GP	HOF	EA	0.31543	0.314871	0.0478231	6.59578	267.721	139.326	1230	1
A1	5023	4738	4731	4985	OPP	GP	HOF	EA	0.337727	0.337902	0.0538086	6.27645	249.938	123.738	1237	1
A1	5024	4738	4731	4985	OPP	GP	HOF	EA	0.374507	0.373791	0.053119	7.05033	270.476	123.085	1243	1
A1	5025	4738	4731	4985	OPP	GP	HOF	EA	0.414073	0.411546	0.057359	7.21897	284.221	117.768	1197	1
A1	5026	4738	4731	4985	OPP	GP	HOF	EA	0.377807	0.374451	0.0526922	7.17008	278.084	125.577	1239	1
A1	5027	4738	4731	4985	OPP	GP	HOF	EA	0.36773	0.366869	0.0523957	7.01832	267.426	123.625	1246	1
A1	5028	4738	4731	4985	OPP	GP	HOF	EA	0.359697	0.35719	0.0561118	6.41036	244.087	114.944	1171	1
A1	5029	4738	4731	4985	OPP	GP	HOF	EA	0.355813	0.357903	0.0533313	6.67174	260.225	123.641	1233	1
A1	5030	4738	4731	4985	OPP	GP	HOF	EA	0.370344	0.372155	0.054607	6.78198	272.736	125.319	1243	1
A1	5032	4738	4731	4985	OPP	GP	HOF	EA	0.354776	0.35451	0.0560915	6.32496	257.228	122.507	1185	1
A1	5033	4738	4731	4985	OPP	GP	HOF	EA	0.400194	0.400774	0.0586593	6.82234	233.012	99.816	1061	1
A1	5034	4738	4731	4985	OPP	GP	HOF	EA	0.354068	0.351791	0.0495289	7.1487	266.072	126.925	1239	1
A1	4976	4738	4967	4985	OPP	GP	HOF	EA	0.426051	0.424433	0.0569819	7.47695	257.09	103.472	1133	1
A1	4977	4738	4967	4985	OPP	GP	HOF	EA	0.381728	0.382768	0.0574393	6.64577	260.035	116.356	1195	1
A1	5016	4738	4967	4985	OPP	GP	HOF	EA	0.409807	0.408765	0.0524004	7.82068	268.11	112.24	1198	1
A1	5017	4738	4967	4985	OPP	GP	HOF	EA	0.367892	0.372416	0.0527658	6.97216	268.899	124.259	1203	1
A1	5023	4738	4967	4985	OPP	GP	HOF	EA	0.34419	0.345792	0.0570342	6.03481	242.127	118.13	1207	1
A1	5024	4738	4967	4985	OPP	GP	HOF	EA	0.37119	0.37181	0.0553199	6.70988	262.769	120.503	1212	1
A1	5025	4738	4967	4985	OPP	GP	HOF	EA	0.448867	0.449466	0.055737	8.05329	288.852	109.876	1174	1
A1	5026	4738	4967	4985	OPP	GP	HOF	EA	0.382587	0.382867	0.0524406	7.29562	270.129	120.63	1211	1
A1	5027	4738	4967	4985	OPP	GP	HOF	EA	0.389992	0.389363	0.0542047	7.1948	263.258	115.533	1215	1
A1	5028	4738	4967	4985	OPP	GP	HOF	EA	0.348968	0.346756	0.0598327	5.8324	233.976	112.92	1143	1
A1	5029	4738	4967	4985	OPP	GP	HOF	EA	0.338851	0.340199	0.0553244	6.12481	250.414	123.659	1206	1
A1	5030	4738	4967	4985	OPP	GP	HOF	EA	0.372857	0.372615	0.0544803	6.84389	264.183	120.683	1214	1
A1	5032	4738	4967	4985	OPP	GP	HOF	EA	0.398044	0.397429	0.0583896	6.81703	261.424	112.562	1161	1
A1	5033	4738	4967	4985	OPP	GP	HOF	EA	0.419068	0.418805	0.0626555	6.68844	233.681	95.6632	1041	1
A1	5034	4738	4967	4985	OPP	GP	HOF	EA	0.363305	0.365261	0.0520451	6.98059	259.775	121.321	1209	1
A1	4976	4738	5044	4985	OPP	GP	HOF	EA	0.440709	0.441579	0.0490248	8.98951	287.733	111.7	1177	1
A1	4977	4738	5044	4985	OPP	GP	HOF	EA	0.400298	0.401621	0.0483837	8.27341	299.977	128.47	1244	1
A1	5016	4738	5044	4985	OPP	GP	HOF	EA	0.404298	0.401635	0.0459862	8.79172	299.556	127.071	1248	1
A1	5017	4738	5044	4985	OPP	GP	HOF	EA	0.381285	0.382803	0.0433272	8.80013	302.467	135.483	1251	1
A1	5023	4738	5044	4985	OPP	GP	HOF	EA	0.390963	0.390073	0.0472251	8.27871	285.649	125.072	1260	1
A1	5024	4738	5044	4985	OPP	GP	HOF	EA	0.408579	0.406573	0.0470602	8.68205	300.876	126.329	1264	1
A1	5025	4738	5044	4985	OPP	GP	HOF	EA	0.453085	0.453201	0.0501803	9.02914	317.261	119.411	1219	1
A1	5026	4738	5044	4985	OPP	GP	HOF	EA	0.43343	0.431158	0.045233	9.58215	309.786	122.444	1261	1
A1	5027	4738	5044	4985	OPP	GP	HOF	EA	0.419363	0.419674	0.0474472	8.83852	299.29	122.434	1268	1
A1	5028	4738	5044	4985	OPP	GP	HOF	EA	0.398753	0.396226	0.050709	7.86356	269.698	115.928	1188	1
A1	5029	4738	5044	4985	OPP	GP	HOF	EA	0.406497	0.404844	0.0451515	9.00297	292.328	123.354	1255	1
A1	5030	4738	5044	4985	OPP	GP	HOF	EA	0.405531	0.406846	0.0467073	8.68239	302.12	127.781	1265	1
A1	5032	4738	5044	4985	OPP	GP	HOF	EA	0.4092	0.410621	0.0480178	8.52185	291.045	122.019	1203	1
A1	5033	4738	5044	4985	OPP	GP	HOF	EA	0.412578	0.412043	0.0530948	7.77059	255.566	106.277	1078	1
A1	5034	4738	5044	4985	OPP	GP	HOF	EA	0.387961	0.38581	0.0464035	8.36061	296.674	130.822	1261	1
A1	4976	5019	4728	4985	OPP	GP	HOF	EA	0.133073	0.132123	0.0545142	2.44107	186.914	143.01	1179	0
A1	4977	5019	4728	4985	OPP	GP	HOF	EA	0.111488	0.108675	0.0550677	2.02456	207.253	165.676	1237	0
A1	5016	5019	4728	4985	OPP	GP	HOF	EA	0.152675	0.150381	0.0536663	2.8449	186.389	137.013	1242	1
A1	5017	5019	4728	4985	OPP	GP	HOF	EA	0.14025	0.139232	0.0485632	2.888	180.653	136.213	1248	1
A1	5023	5019	4728	4985	OPP	GP	HOF	EA	0.044646	0.045325	0.0536858	0.831617	180.541	165.109	1257	0
A1	5024	5019	4728	4985	OPP	GP	HOF	EA	0.0785291	0.079226	0.0504478	1.55664	195.062	166.656	1260	0
A1	5025	5019	4728	4985	OPP	GP	HOF	EA	0.185464	0.186204	0.0556388	3.33335	210.977	144.963	1225	1
A1	5026	5019	4728	4985	OPP	GP	HOF	EA	0.13913	0.138924	0.0507988	2.73885	207.485	156.802	1256	1
A1	5027	5019	4728	4985	OPP	GP	HOF	EA	0.10001	0.0996912	0.0523846	1.90915	201.714	165.035	1262	0
A1	5028	5019	4728	4985	OPP	GP	HOF	EA	0.106752	0.106278	0.0580046	1.8404	186.126	150.22	1190	0
A1	5029	5019	4728	4985	OPP	GP	HOF	EA	0.0458016	0.047134	0.051953	0.881596	183.469	167.399	1250	0
A1	5030	5019	4728	4985	OPP	GP	HOF	EA	0.106226	0.107166	0.0532256	1.99576	202.517	163.623	1262	0
A1	5032	5019	4728	4985	OPP	GP	HOF	EA	0.151174	0.148356	0.0584525	2.58626	194.29	143.262	1197	1
A1	5033	5019	4728	4985	OPP	GP	HOF	EA	0.133309	0.134719	0.057492	2.31873	173.932	133.014	1077	0
A1	5034	5019	4728	4985	OPP	GP	HOF	EA	0.11236	0.108601	0.0537462	2.09057	196.762	157.012	1256	0
A1	4976	5019	4731	4985	OPP	GP	HOF	EA	0.207503	0.20511	0.0537064	3.86366	201.687	132.369	1177	1
A1	4977	5019	4731	4985	OPP	GP	HOF	EA	0.175596	0.173625	0.0530281	3.31137	219.414	153.868	1239	1
A1	5016	5019	4731	4985	OPP	GP	HOF	EA	0.166395	0.166668	0.0521469	3.19089	198.323	141.738	1245	1
A1	5017	5019	4731	4985	OPP	GP	HOF	EA	0.159209	0.155945	0.0452025	3.52213	193.921	140.654	1247	1
A1	5023	5019	4731	4985	OPP	GP	HOF	EA	0.130935	0.130366	0.0528104	2.47934	194.675	149.598	1255	0
A1	5024	5019	4731	4985	OPP	GP	HOF	EA	0.17435	0.175836	0.0529029	3.29566	212.94	149.712	1260	1
A1	5025	5019	4731	4985	OPP	GP	HOF	EA	0.224372	0.222056	0.0573282	3.91382	217.473	137.767	1220	1
A1	5026	5019	4731	4985	OPP	GP	HOF	EA	0.202671	0.204076	0.0516283	3.92558	219.847	145.751	1256	1
A1	5027	5019	4731	4985	OPP	GP	HOF	EA	0.188012	0.187356	0.0501471	3.74921	216.764	148.155	1263	1
A1	5028	5019	4731	4985	OPP	GP	HOF	EA	0.146701	0.144878	0.05732	2.55934	189.407	140.944	1192	0
A1	5029	5019	4731	4985	OPP	GP	HOF	EA	0.15852	0.158213	0.0519603	3.0508	204.227	148.338	1250	1
A1	5030	5019	4731	4985	OPP	GP	HOF	EA	0.184719	0.184392	0.0537326	3.43775	215.314	148.171	1261	1
A1	5032	5019	4731	4985	OPP	GP	HOF	EA	0.181483	0.182411	0.0542728	3.34391	204.646	141.776	1199	1
A1	5033	5019	4731	4985	OPP	GP	HOF	EA	0.184897	0.18399	0.0557836	3.31453	180.029	123.844	1077	1
A1	5034	5019	4731	4985	OPP	GP	HOF	EA	0.166588	0.167912	0.0510209	3.26509	213.895	152.807	1257	1
A1	4976	5019	4967	4985	OPP	GP	HOF	EA	0.147728	0.147774	0.0571169	2.58641	186.561	138.535	1151	1
A1	4977	5019	4967	4985	OPP	GP	HOF	EA	0.157348	0.155602	0.0591986	2.65798	220.704	160.692	1210	1
A1	5016	5019	4967	4985	OPP	GP	HOF	EA	0.203185	0.202509	0.0520149	3.90629	196.619	130.212	1213	1
A1	5017	5019	4967	4985	OPP	GP	HOF	EA	0.182939	0.180938	0.0489659	3.73605	186.883	129.081	1220	1
A1	5023	5019	4967	4985	OPP	GP	HOF	EA	0.0817706	0.0781731	0.0566331	1.44387	187.029	158.754	1225	0
A1	5024	5019	4967	4985	OPP	GP	HOF	EA	0.12945	0.129183	0.0578695	2.23693	201.222	155.097	1229	0
A1	5025	5019	4967	4985	OPP	GP	HOF	EA	0.213017	0.209328	0.0632746	3.36655	215.183	139.606	1197	1
A1	5026	5019	4967	4985	OPP	GP	HOF	EA	0.167615	0.168362	0.0598736	2.79948	217.608	155.131	1227	1
A1	5027	5019	4967	4985	OPP	GP	HOF	EA	0.16889	0.166464	0.0606058	2.7867	212.471	151.072	1231	1
A1	5028	5019	4967	4985	OPP	GP	HOF	EA	0.104251	0.104637	0.0656871	1.58708	186.574	151.346	1163	0
A1	5029	5019	4967	4985	OPP	GP	HOF	EA	0.101187	0.0991537	0.0583841	1.73312	193.174	157.673	1222	0
A1	5030	5019	4967	4985	OPP	GP	HOF	EA	0.145622	0.144916	0.0603469	2.41308	208.445	155.453	1231	0
A1	5032	5019	4967	4985	OPP	GP	HOF	EA	0.166671	0.164049	0.0584099	2.85348	197.163	140.829	1174	1
A1	5033	5019	4967	4985	OPP	GP	HOF	EA	0.19565	0.194111	0.0652628	2.99789	183.765	123.624	1056	1
A1	5034	5019	4967	4985	OPP	GP	HOF	EA	0.15023	0.149098	0.059604	2.52047	205.039	151.479	1226	0
A1	4976	5019	5044	4985	OPP	GP	HOF	EA	0.234904	0.235401	0.0494997	4.74555	218.921	135.635	1198	1
A1	4977	5019	5044	4985	OPP	GP	HOF	EA	0.225144	0.225788	0.0521314	4.31879	250.978	158.734	1261	1
A1	5016	5019	5044	4985	OPP	GP	HOF	EA	0.223836	0.22285	0.0508651	4.40059	220.765	140.011	1268	1
A1	5017	5019	5044	4985	OPP	GP	HOF	EA	0.233861	0.232409	0.0414895	5.63664	217.216	134.875	1270	1
A1	5023	5019	5044	4985	OPP	GP	HOF	EA	0.195727	0.193677	0.0516376	3.79039	231.284	155.567	1282	1
A1	5024	5019	5044	4985	OPP	GP	HOF	EA	0.233235	0.233542	0.0495626	4.70587	243.661	151.496	1286	1
A1	5025	5019	5044	4985	OPP	GP	HOF	EA	0.262762	0.264094	0.0531625	4.94261	242.686	141.687	1245	1
A1	5026	5019	5044	4985	OPP	GP	HOF	EA	0.275072	0.274413	0.0507102	5.4244	256.4	145.773	1281	1
A1	5027	5019	5044	4985	OPP	GP	HOF	EA	0.251434	0.25141	0.0517416	4.85942	251.389	150.372	1288	1
A1	5028	5019	5044	4985	OPP	GP	HOF	EA	0.178452	0.177596	0.0606262	2.94349	217.242	151.448	1211	1
A1	5029	5019	5044	4985	OPP	GP	HOF	EA	0.227913	0.224102	0.0525072	4.3406	236.647	148.799	1275	1
A1	5030	5019	5044	4985	OPP	GP	HOF	EA	0.237078	0.235146	0.050751	4.6714	248.784	153.429	1286	1
A1	5032	5019	5044	4985	OPP	GP	HOF	EA	0.245657	0.244838	0.0562864	4.3644	239.115	144.803	1219	1
A1	5033	5019	5044	4985	OPP	GP	HOF	EA	0.24193	0.245782	0.0565668	4.27688	212.554	129.743	1097	1
A1	5034	5019	5044	4985	OPP	GP	HOF	EA	0.209305	0.208465	0.0556877	3.75855	244.788	160.053	1282	1
A1	4976	5020	4728	4985	OPP	GP	HOF	EA	0.0608128	0.0598913	0.0556412	1.09294	182.192	161.303	1179	0
A1	4977	5020	4728	4985	OPP	GP	HOF	EA	0.0555505	0.0550547	0.0565361	0.982566	200.556	179.446	1235	0
A1	5016	5020	4728	4985	OPP	GP	HOF	EA	0.0706675	0.068447	0.0553346	1.27709	180.496	156.669	1239	0
A1	5017	5020	4728	4985	OPP	GP	HOF	EA	0.0527956	0.0526041	0.0544153	0.970235	176.408	158.715	1247	0
A1	5023	5020	4728	4985	OPP	GP	HOF	EA	-0.0227733	-0.0220396	0.0547267	0.416127	170.556	178.505	1253	0
A1	5024	5020	4728	4985	OPP	GP	HOF	EA	0.00808761	0.00600368	0.0565677	0.142972	187.568	184.558	1256	0
A1	5025	5020	4728	4985	OPP	GP	HOF	EA	0.112446	0.113385	0.0617482	1.82104	199.986	159.557	1220	0
A1	5026	5020	4728	4985	OPP	GP	HOF	EA	0.0609434	0.0582383	0.0550723	1.10661	199.233	176.344	1253	0
A1	5027	5020	4728	4985	OPP	GP	HOF	EA	0.0159948	0.015543	0.0560601	0.285315	187.025	181.137	1257	0
A1	5028	5020	4728	4985	OPP	GP	HOF	EA	0.0144812	0.0107267	0.060626	0.238861	177.314	172.252	1182	0
A1	5029	5020	4728	4985	OPP	GP	HOF	EA	-0.035857	-0.0340854	0.052699	0.680411	169.507	182.115	1246	0
A1	5030	5020	4728	4985	OPP	GP	HOF	EA	0.0404956	0.0382146	0.0590656	0.685604	196.378	181.092	1259	0
A1	5032	5020	4728	4985	OPP	GP	HOF	EA	0.0990513	0.0981223	0.0583854	1.69651	178.086	145.986	1194	0
A1	5033	5020	4728	4985	OPP	GP	HOF	EA	0.0642398	0.0634318	0.0611681	1.05022	165.002	145.082	1080	0
A1	5034	5020	4728	4985	OPP	GP	HOF	EA	0.0318177	0.029669	0.0554362	0.573952	183.546	172.226	1252	0
A1	4976	5020	4731	4985	OPP	GP	HOF	EA	0.201347	0.202555	0.0584091	3.44719	220.507	146.592	1180	1
A1	4977	5020	4731	4985	OPP	GP	HOF	EA	0.178241	0.174772	0.0587311	3.03486	236.588	165.007	1238	1
A1	5016	5020	4731	4985	OPP	GP	HOF	EA	0.175848	0.174545	0.0600088	2.93037	214.169	150.111	1245	1
A1	5017	5020	4731	4985	OPP	GP	HOF	EA	0.15841	0.156758	0.058792	2.69442	212.076	154.074	1249	1
A1	5023	5020	4731	4985	OPP	GP	HOF	EA	0.138379	0.137414	0.0654335	2.11481	210.228	159.118	1254	0
A1	5024	5020	4731	4985	OPP	GP	HOF	EA	0.174135	0.170811	0.0583094	2.98639	230.56	162.172	1259	1
A1	5025	5020	4731	4985	OPP	GP	HOF	EA	0.18993	0.190571	0.0584985	3.24675	218.083	148.465	1218	1
A1	5026	5020	4731	4985	OPP	GP	HOF	EA	0.196601	0.191855	0.0590842	3.32747	235.862	158.358	1255	1
A1	5027	5020	4731	4985	OPP	GP	HOF	EA	0.181389	0.179638	0.0610738	2.97	231.042	160.094	1260	1
A1	5028	5020	4731	4985	OPP	GP	HOF	EA	0.139766	0.135356	0.063933	2.18614	208.306	157.218	1186	0
A1	5029	5020	4731	4985	OPP	GP	HOF	EA	0.148149	0.145971	0.0604428	2.45106	217.776	161.575	1248	0
A1	5030	5020	4731	4985	OPP	GP	HOF	EA	0.183244	0.182682	0.0587346	3.11986	232.969	160.811	1260	1
A1	5032	5020	4731	4985	OPP	GP	HOF	EA	0.1536	0.153169	0.0579817	2.6491	197.035	144.565	1196	1
A1	5033	5020	4731	4985	OPP	GP	HOF	EA	0.163062	0.163459	0.0573274	2.8444	182.316	131.194	1081	1
A1	5034	5020	4731	4985	OPP	GP	HOF	EA	0.16273	0.162142	0.0579814	2.8066	225.33	162.258	1255	1
A1	4976	5020	4967	4985	OPP	GP	HOF	EA	0.111668	0.111308	0.0565454	1.97483	182.495	145.832	1155	0
A1	4977	5020	4967	4985	OPP	GP	HOF	EA	0.124667	0.122653	0.0574334	2.17064	212.938	165.73	1213	0
A1	5016	5020	4967	4985	OPP	GP	HOF	EA	0.139443	0.137544	0.0541708	2.57414	191.607	144.71	1215	0
A1	5017	5020	4967	4985	OPP	GP	HOF	EA	0.113603	0.11387	0.0538183	2.11086	185.488	147.644	1223	0
A1	5023	5020	4967	4985	OPP	GP	HOF	EA	0.0413574	0.0389747	0.0556657	0.74296	177.686	163.572	1226	0
A1	5024	5020	4967	4985	OPP	GP	HOF	EA	0.0860115	0.0884989	0.0539391	1.5946	196.594	165.454	1230	0
A1	5025	5020	4967	4985	OPP	GP	HOF	EA	0.177363	0.172461	0.061048	2.9053	208.827	145.91	1196	1
A1	5026	5020	4967	4985	OPP	GP	HOF	EA	0.123203	0.123029	0.055978	2.20092	207.512	161.988	1229	0
A1	5027	5020	4967	4985	OPP	GP	HOF	EA	0.120849	0.119935	0.0590998	2.04483	201.186	157.803	1231	0
A1	5028	5020	4967	4985	OPP	GP	HOF	EA	0.04274	0.0426513	0.0581477	0.735024	179.866	165.122	1160	0
A1	5029	5020	4967	4985	OPP	GP	HOF	EA	0.0514091	0.0544788	0.0541077	0.950127	182.328	164.498	1223	0
A1	5030	5020	4967	4985	OPP	GP	HOF	EA	0.106059	0.106218	0.0564565	1.87859	201.36	162.744	1233	0
A1	5032	5020	4967	4985	OPP	GP	HOF	EA	0.142842	0.140815	0.0550482	2.59485	180.795	135.6	1174	1
A1	5033	5020	4967	4985	OPP	GP	HOF	EA	0.160731	0.162698	0.0629767	2.55224	177.544	128.373	1063	0
A1	5034	5020	4967	4985	OPP	GP	HOF	EA	0.0941991	0.091277	0.0533511	1.76564	192.712	159.531	1227	0
A1	4976	5020	5044	4985	OPP	GP	HOF	EA	0.232378	0.23289	0.0521283	4.4578	227.734	141.851	1200	1
A1	4977	5020	5044	4985	OPP	GP	HOF	EA	0.212278	0.213402	0.0518014	4.09791	253.821	164.93	1262	1
A1	5016	5020	5044	4985	OPP	GP	HOF	EA	0.2016	0.203415	0.0546523	3.68878	228.347	151.724	1268	1
A1	5017	5020	5044	4985	OPP	GP	HOF	EA	0.200965	0.200887	0.0493244	4.07435	224.501	149.367	1273	1
A1	5023	5020	5044	4985	OPP	GP	HOF	EA	0.180889	0.18072	0.0542693	3.33318	230.705	160.026	1281	1
A1	5024	5020	5044	4985	OPP	GP	HOF	EA	0.210157	0.206824	0.0494837	4.247	246.533	160.907	1284	1
A1	5025	5020	5044	4985	OPP	GP	HOF	EA	0.232021	0.23063	0.0541521	4.28462	233.45	145.521	1243	1
A1	5026	5020	5044	4985	OPP	GP	HOF	EA	0.251595	0.251192	0.0488032	5.15529	260.14	155.554	1281	1
A1	5027	5020	5044	4985	OPP	GP	HOF	EA	0.230621	0.229575	0.0517817	4.45371	252.568	157.905	1286	1
A1	5028	5020	5044	4985	OPP	GP	HOF	EA	0.152028	0.152203	0.0633181	2.40101	221.513	163.049	1207	0
A1	5029	5020	5044	4985	OPP	GP	HOF	EA	0.201815	0.200725	0.0513639	3.92911	238.81	158.605	1274	1
A1	5030	5020	5044	4985	OPP	GP	HOF	EA	0.218959	0.218155	0.0531198	4.12198	253.704	162.559	1286	1
A1	5032	5020	5044	4985	OPP	GP	HOF	EA	0.210379	0.214243	0.0576746	3.64769	223.143	145.573	1219	1
A1	5033	5020	5044	4985	OPP	GP	HOF	EA	0.205805	0.20735	0.0581963	3.53638	204.317	134.572	1102	1
A1	5034	5020	5044	4985	OPP	GP	HOF	EA	0.183527	0.183118	0.0573097	3.20236	243.93	168.278	1282	1
A1	4976	5035	4728	4985	OPP	GP	HOF	EA	0.056804	0.059764	0.0589382	0.96379	171.529	153.089	1151	0
A1	4977	5035	4728	4985	OPP	GP	HOF	EA	0.0472445	0.0480046	0.0627087	0.753397	194.393	176.853	1216	0
A1	5016	5035	4728	4985	OPP	GP	HOF	EA	0.0669481	0.0680929	0.0594064	1.12695	180.173	157.562	1220	0
A1	5017	5035	4728	4985	OPP	GP	HOF	EA	0.0405027	0.0389187	0.0521269	0.777003	171.212	157.883	1227	0
A1	5023	5035	4728	4985	OPP	GP	HOF	EA	-0.0203137	-0.0188094	0.0573613	0.354136	167.959	174.924	1231	0
A1	5024	5035	4728	4985	OPP	GP	HOF	EA	0.0108088	0.0110603	0.0578361	0.186886	187.404	183.397	1234	0
A1	5025	5035	4728	4985	OPP	GP	HOF	EA	0.135662	0.133132	0.0662985	2.04623	209.698	159.598	1193	0
A1	5026	5035	4728	4985	OPP	GP	HOF	EA	0.0678236	0.0677258	0.056351	1.20359	199.547	174.198	1232	0
A1	5027	5035	4728	4985	OPP	GP	HOF	EA	0.0279738	0.0289148	0.0569492	0.491206	190.613	180.239	1234	0
A1	5028	5035	4728	4985	OPP	GP	HOF	EA	0.0370227	0.0388743	0.0625408	0.591977	168.782	156.731	1158	0
A1	5029	5035	4728	4985	OPP	GP	HOF	EA	-0.0286728	-0.0299658	0.0561597	0.510558	168.945	178.919	1224	0
A1	5030	5035	4728	4985	OPP	GP	HOF	EA	0.0484628	0.0479799	0.0581619	0.83324	193.979	176.047	1236	0
A1	5032	5035	4728	4985	OPP	GP	HOF	EA	0.0845243	0.0883903	0.0588331	1.43668	180.875	152.681	1171	0
A1	5033	5035	4728	4985	OPP	GP	HOF	EA	0.0337129	0.0361222	0.0614333	0.548772	156.165	145.978	1057	0
A1	5034	5035	4728	4985	OPP	GP	HOF	EA	0.0546663	0.0550519	0.0585159	0.934213	187.821	168.35	1231	0
A1	4976	5035	4731	4985	OPP	GP	HOF	EA	0.166952	0.16452	0.0706266	2.36386	198.666	141.821	1150	0
A1	4977	5035	4731	4985	OPP	GP	HOF	EA	0.151184	0.148139	0.0658848	2.29467	216.295	159.483	1218	0
A1	5016	5035	4731	4985	OPP	GP	HOF	EA	0.11502	0.113349	0.0661726	1.73818	205.082	162.771	1224	0
A1	5017	5035	4731	4985	OPP	GP	HOF	EA	0.108299	0.103754	0.0664347	1.63015	196.337	157.967	1227	0
A1	5023	5035	4731	4985	OPP	GP	HOF	EA	0.102247	0.103466	0.068608	1.49031	196.341	159.915	1231	0
A1	5024	5035	4731	4985	OPP	GP	HOF	EA	0.138312	0.136819	0.0660771	2.09319	219.505	166.163	1235	0
A1	5025	5035	4731	4985	OPP	GP	HOF	EA	0.168408	0.163989	0.0667337	2.52358	215.508	153.384	1190	0
A1	5026	5035	4731	4985	OPP	GP	HOF	EA	0.170292	0.168571	0.0629635	2.70462	226.35	160.476	1233	1
A1	5027	5035	4731	4985	OPP	GP	HOF	EA	0.15141	0.147506	0.0639743	2.36673	220.369	162.412	1236	0
A1	5028	5035	4731	4985	OPP	GP	HOF	EA	0.0953248	0.0948441	0.0709022	1.34446	182.019	150.337	1161	0
A1	5029	5035	4731	4985	OPP	GP	HOF	EA	0.119054	0.117287	0.0685273	1.73732	204.492	160.981	1225	0
A1	5030	5035	4731	4985	OPP	GP	HOF	EA	0.15671	0.154578	0.0648458	2.41665	220.648	160.862	1236	0
A1	5032	5035	4731	4985	OPP	GP	HOF	EA	0.112893	0.111348	0.0576653	1.95774	194.952	155.4	1175	0
A1	5033	5035	4731	4985	OPP	GP	HOF	EA	0.0702731	0.0709335	0.0598333	1.17448	161.667	140.437	1058	0
A1	5034	5035	4731	4985	OPP	GP	HOF	EA	0.139501	0.140067	0.0615391	2.26687	213.396	161.147	1234	0
A1	4976	5035	4967	4985	OPP	GP	HOF	EA	0.102626	0.105	0.0691544	1.48401	180.535	146.929	1128	0
A1	4977	5035	4967	4985	OPP	GP	HOF	EA	0.133656	0.131229	0.0688217	1.94206	215.053	164.344	1190	0
A1	5016	5035	4967	4985	OPP	GP	HOF	EA	0.140052	0.144307	0.0662471	2.11408	205.047	154.668	1194	0
A1	5017	5035	4967	4985	OPP	GP	HOF	EA	0.123542	0.119705	0.0646487	1.91098	191.262	149.2	1203	0
A1	5023	5035	4967	4985	OPP	GP	HOF	EA	0.045022	0.0468018	0.0698864	0.644217	183.442	167.636	1203	0
A1	5024	5035	4967	4985	OPP	GP	HOF	EA	0.091465	0.0910181	0.0699297	1.30796	202.93	168.919	1208	0
A1	5025	5035	4967	4985	OPP	GP	HOF	EA	0.188385	0.190913	0.0707894	2.66121	219.821	150.128	1170	1
A1	5026	5035	4967	4985	OPP	GP	HOF	EA	0.1345	0.133553	0.0685294	1.96266	219.008	167.079	1207	0
A1	5027	5035	4967	4985	OPP	GP	HOF	EA	0.125169	0.125913	0.0711764	1.75857	214.154	166.507	1208	0
A1	5028	5035	4967	4985	OPP	GP	HOF	EA	0.0733389	0.0731534	0.078096	0.939086	184.07	158.916	1136	0
A1	5029	5035	4967	4985	OPP	GP	HOF	EA	0.0592553	0.0601722	0.0668082	0.886947	191.254	169.857	1200	0
A1	5030	5035	4967	4985	OPP	GP	HOF	EA	0.117626	0.11808	0.067503	1.74253	210.442	166.146	1210	0
A1	5032	5035	4967	4985	OPP	GP	HOF	EA	0.120818	0.123223	0.0666702	1.81217	193.235	151.576	1153	0
A1	5033	5035	4967	4985	OPP	GP	HOF	EA	0.105273	0.109356	0.0751576	1.40069	170.25	137.819	1040	0
A1	5034	5035	4967	4985	OPP	GP	HOF	EA	0.109243	0.108538	0.0667287	1.63712	202.31	162.461	1207	0
A1	4976	5035	5044	4985	OPP	GP	HOF	EA	0.158141	0.156265	0.0619995	2.55069	207.926	151.143	1171	0
A1	4977	5035	5044	4985	OPP	GP	HOF	EA	0.150819	0.150659	0.061793	2.44072	242.958	179.277	1238	0
A1	5016	5035	5044	4985	OPP	GP	HOF	EA	0.159068	0.158978	0.0563332	2.8237	221.096	160.41	1243	1
A1	5017	5035	5044	4985	OPP	GP	HOF	EA	0.140901	0.139921	0.0557461	2.52755	212.41	159.944	1247	0
A1	5023	5035	5044	4985	OPP	GP	HOF	EA	0.110841	0.108422	0.059739	1.85542	222.581	178.163	1254	0
A1	5024	5035	5044	4985	OPP	GP	HOF	EA	0.146862	0.148034	0.0555906	2.64184	237.875	176.953	1258	1
A1	5025	5035	5044	4985	OPP	GP	HOF	EA	0.178114	0.175116	0.0647382	2.7513	235.736	164.456	1211	1
A1	5026	5035	5044	4985	OPP	GP	HOF	EA	0.184695	0.178838	0.058525	3.15583	252.565	173.815	1255	1
A1	5027	5035	5044	4985	OPP	GP	HOF	EA	0.162276	0.161482	0.0600816	2.70094	243.971	175.845	1258	1
A1	5028	5035	5044	4985	OPP	GP	HOF	EA	0.114668	0.117759	0.0645442	1.77658	205.926	163.558	1177	0
A1	5029	5035	5044	4985	OPP	GP	HOF	EA	0.137141	0.133856	0.0581275	2.35932	228.351	173.272	1247	0
A1	5030	5035	5044	4985	OPP	GP	HOF	EA	0.160165	0.157421	0.0615003	2.6043	244.043	176.661	1258	1
A1	5032	5035	5044	4985	OPP	GP	HOF	EA	0.157444	0.155321	0.0586486	2.68454	221.6	161.312	1191	1
A1	5033	5035	5044	4985	OPP	GP	HOF	EA	0.0988469	0.100681	0.0663115	1.49065	187.117	153.453	1078	0
A1	5034	5035	5044	4985	OPP	GP	HOF	EA	0.163464	0.163303	0.0595506	2.74496	236.449	170.008	1256	1
A1	4976	5036	4728	4985	OPP	GP	HOF	EA	0.0547308	0.055615	0.0541384	1.01094	166.173	148.927	1161	0
A1	4977	5036	4728	4985	OPP	GP	HOF	EA	0.0471493	0.0452292	0.0546776	0.862314	187.659	170.76	1220	0
A1	5016	5036	4728	4985	OPP	GP	HOF	EA	0.0591328	0.0576921	0.0503961	1.17336	166.705	148.091	1225	0
A1	5017	5036	4728	4985	OPP	GP	HOF	EA	0.0361255	0.0363511	0.052766	0.684635	168.188	156.46	1229	0
A1	5023	5036	4728	4985	OPP	GP	HOF	EA	-0.0164135	-0.0137935	0.0505375	0.324779	162.642	168.07	1237	0
A1	5024	5036	4728	4985	OPP	GP	HOF	EA	0.0023958	0.000539706	0.0498576	0.048053	175.022	174.185	1238	0
A1	5025	5036	4728	4985	OPP	GP	HOF	EA	0.121108	0.119513	0.0601604	2.01308	192.497	150.908	1198	0
A1	5026	5036	4728	4985	OPP	GP	HOF	EA	0.0555431	0.0567326	0.0547911	1.01373	187.563	167.823	1237	0
A1	5027	5036	4728	4985	OPP	GP	HOF	EA	0.020608	0.01962	0.0526028	0.391765	178.601	171.389	1239	0
A1	5028	5036	4728	4985	OPP	GP	HOF	EA	0.0211638	0.021536	0.0612398	0.345589	165.631	158.765	1165	0
A1	5029	5036	4728	4985	OPP	GP	HOF	EA	-0.0254801	-0.0260076	0.0503433	0.506127	166.089	174.774	1230	0
A1	5030	5036	4728	4985	OPP	GP	HOF	EA	0.0404342	0.0392438	0.0549435	0.735923	181.627	167.51	1242	0
A1	5032	5036	4728	4985	OPP	GP	HOF	EA	0.0915033	0.0895789	0.0593699	1.54124	176.208	146.664	1180	0
A1	5033	5036	4728	4985	OPP	GP	HOF	EA	0.0647775	0.06703	0.059685	1.08532	161.703	142.028	1071	0
A1	5034	5036	4728	4985	OPP	GP	HOF	EA	0.0543358	0.056372	0.0524451	1.03605	180.158	161.589	1235	0
A1	4976	5036	4731	4985	OPP	GP	HOF	EA	0.183602	0.181508	0.0641189	2.86347	201.274	138.83	1160	1
A1	4977	5036	4731	4985	OPP	GP	HOF	EA	0.165429	0.164246	0.0573825	2.88291	221.382	158.533	1223	1
A1	5016	5036	4731	4985	OPP	GP	HOF	EA	0.154067	0.150698	0.0618313	2.49173	201.584	147.762	1227	0
A1	5017	5036	4731	4985	OPP	GP	HOF	EA	0.126608	0.124568	0.0628543	2.01432	199.812	154.902	1229	0
A1	5023	5036	4731	4985	OPP	GP	HOF	EA	0.118663	0.116829	0.0621097	1.91054	196.423	154.752	1236	0
A1	5024	5036	4731	4985	OPP	GP	HOF	EA	0.155463	0.152281	0.06145	2.5299	217.75	159.155	1239	0
A1	5025	5036	4731	4985	OPP	GP	HOF	EA	0.184485	0.181651	0.0596813	3.09117	210.444	144.89	1195	1
A1	5026	5036	4731	4985	OPP	GP	HOF	EA	0.181424	0.179088	0.0563856	3.21756	224.717	155.7	1238	1
A1	5027	5036	4731	4985	OPP	GP	HOF	EA	0.163718	0.163787	0.0612464	2.6731	218.7	157.165	1241	1
A1	5028	5036	4731	4985	OPP	GP	HOF	EA	0.131705	0.131326	0.0632073	2.08369	195.971	150.358	1167	0
A1	5029	5036	4731	4985	OPP	GP	HOF	EA	0.132395	0.127251	0.0603332	2.19439	207.516	158.992	1231	0
A1	5030	5036	4731	4985	OPP	GP	HOF	EA	0.176882	0.173927	0.0605034	2.92351	219.849	153.764	1242	1
A1	5032	5036	4731	4985	OPP	GP	HOF	EA	0.132227	0.132182	0.0589246	2.244	192.9	147.844	1182	0
A1	5033	5036	4731	4985	OPP	GP	HOF	EA	0.117461	0.117925	0.0571598	2.05495	170.431	134.602	1072	0
A1	5034	5036	4731	4985	OPP	GP	HOF	EA	0.183725	0.184182	0.0579614	3.16978	218.4	150.605	1237	1
A1	4976	5036	4967	4985	OPP	GP	HOF	EA	0.132988	0.132849	0.0654362	2.03233	179.393	137.28	1134	0
A1	4977	5036	4967	4985	OPP	GP	HOF	EA	0.141922	0.143489	0.0619802	2.2898	209.105	157.128	1193	0
A1	5016	5036	4967	4985	OPP	GP	HOF	EA	0.166904	0.164651	0.0587752	2.8397	194.985	139.207	1196	1
A1	5017	5036	4967	4985	OPP	GP	HOF	EA	0.141177	0.136179	0.0583021	2.42147	190.367	143.266	1204	0
A1	5023	5036	4967	4985	OPP	GP	HOF	EA	0.0607544	0.0608547	0.0660273	0.920139	183.21	162.224	1206	0
A1	5024	5036	4967	4985	OPP	GP	HOF	EA	0.101987	0.0995163	0.0640012	1.59352	198.055	161.395	1209	0
A1	5025	5036	4967	4985	OPP	GP	HOF	EA	0.191862	0.188259	0.0685239	2.79993	210.701	142.865	1172	1
A1	5026	5036	4967	4985	OPP	GP	HOF	EA	0.140076	0.137217	0.061127	2.29155	213.614	161.122	1209	0
A1	5027	5036	4967	4985	OPP	GP	HOF	EA	0.137576	0.134965	0.0618817	2.22321	206.297	156.399	1210	0
A1	5028	5036	4967	4985	OPP	GP	HOF	EA	0.0767288	0.0759222	0.0704391	1.08929	179.9	154.26	1139	0
A1	5029	5036	4967	4985	OPP	GP	HOF	EA	0.0743317	0.0739924	0.0637289	1.16637	189.119	162.949	1203	0
A1	5030	5036	4967	4985	OPP	GP	HOF	EA	0.123329	0.123401	0.0631871	1.9518	203.449	158.776	1213	0
A1	5032	5036	4967	4985	OPP	GP	HOF	EA	0.143463	0.147405	0.0679778	2.11045	196.911	147.501	1157	0
A1	5033	5036	4967	4985	OPP	GP	HOF	EA	0.169528	0.168497	0.0726043	2.33495	182.832	129.827	1052	0
A1	5034	5036	4967	4985	OPP	GP	HOF	EA	0.138536	0.138538	0.0617513	2.24345	205.972	155.847	1207	0
A1	4976	5036	5044	4985	OPP	GP	HOF	EA	0.213554	0.216006	0.0526865	4.05329	214.463	138.983	1182	1
A1	4977	5036	5044	4985	OPP	GP	HOF	EA	0.205561	0.206141	0.0540697	3.80178	247.84	163.321	1247	1
A1	5016	5036	5044	4985	OPP	GP	HOF	EA	0.198596	0.197852	0.052007	3.81865	221.594	148.162	1253	1
A1	5017	5036	5044	4985	OPP	GP	HOF	EA	0.176918	0.176357	0.0512946	3.44906	220.238	154.024	1254	1
A1	5023	5036	5044	4985	OPP	GP	HOF	EA	0.161508	0.159432	0.0546866	2.95335	226.717	163.666	1265	1
A1	5024	5036	5044	4985	OPP	GP	HOF	EA	0.196942	0.19535	0.0518342	3.79946	238.963	160.326	1266	1
A1	5025	5036	5044	4985	OPP	GP	HOF	EA	0.224467	0.222194	0.0562326	3.99176	233.64	147.979	1222	1
A1	5026	5036	5044	4985	OPP	GP	HOF	EA	0.238012	0.238433	0.0530508	4.48648	254.821	156.841	1265	1
A1	5027	5036	5044	4985	OPP	GP	HOF	EA	0.21564	0.214248	0.0533482	4.04213	245.101	158.145	1268	1
A1	5028	5036	5044	4985	OPP	GP	HOF	EA	0.164402	0.160732	0.0597862	2.74984	218.399	156.727	1187	1
A1	5029	5036	5044	4985	OPP	GP	HOF	EA	0.186198	0.186742	0.0548035	3.39755	233.197	159.987	1258	1
A1	5030	5036	5044	4985	OPP	GP	HOF	EA	0.212737	0.211177	0.0550646	3.86341	246.126	159.775	1269	1
A1	5032	5036	5044	4985	OPP	GP	HOF	EA	0.197091	0.201581	0.0555519	3.54787	224.533	150.598	1204	1
A1	5033	5036	5044	4985	OPP	GP	HOF	EA	0.177709	0.177045	0.0596539	2.97899	199.909	139.579	1097	1
A1	5034	5036	5044	4985	OPP	GP	HOF	EA	0.217289	0.21698	0.0522221	4.16086	246.169	158.285	1264	1
A1	4976	5037	4728	4985	OPP	GP	HOF	EA	0.0775039	0.0785302	0.0491163	1.57797	169.974	145.521	1139	0
A1	4977	5037	4728	4985	OPP	GP	HOF	EA	0.0775254	0.0802611	0.0510372	1.519	181.882	155.71	1195	0
A1	5016	5037	4728	4985	OPP	GP	HOF	EA	0.087991	0.0888315	0.0490132	1.79525	163.547	137.093	1198	0
A1	5017	5037	4728	4985	OPP	GP	HOF	EA	0.0656642	0.0636492	0.0473207	1.38764	163.163	143.055	1201	0
A1	5023	5037	4728	4985	OPP	GP	HOF	EA	-0.0102957	-0.0109004	0.0500704	0.205625	158.047	161.336	1212	0
A1	5024	5037	4728	4985	OPP	GP	HOF	EA	0.0359985	0.0367992	0.0464211	0.775477	172.186	160.22	1213	0
A1	5025	5037	4728	4985	OPP	GP	HOF	EA	0.143336	0.138439	0.0589729	2.43055	194.882	146.019	1173	0
A1	5026	5037	4728	4985	OPP	GP	HOF	EA	0.0910127	0.0886288	0.0499771	1.82109	182.091	151.711	1209	0
A1	5027	5037	4728	4985	OPP	GP	HOF	EA	0.0423524	0.0420854	0.0500596	0.846039	177.788	163.34	1213	0
A1	5028	5037	4728	4985	OPP	GP	HOF	EA	0.0484619	0.0500904	0.0553556	0.875465	163.536	148.418	1140	0
A1	5029	5037	4728	4985	OPP	GP	HOF	EA	-0.00926429	-0.0106683	0.0476809	0.194298	161.093	164.106	1203	0
A1	5030	5037	4728	4985	OPP	GP	HOF	EA	0.0610192	0.0622569	0.0508522	1.19993	179.318	158.693	1216	0
A1	5032	5037	4728	4985	OPP	GP	HOF	EA	0.107904	0.109402	0.0512395	2.10589	168.142	135.39	1159	0
A1	5033	5037	4728	4985	OPP	GP	HOF	EA	0.0813618	0.0826278	0.0522995	1.55569	155.387	132.004	1052	0
A1	5034	5037	4728	4985	OPP	GP	HOF	EA	0.0592499	0.0579309	0.0502768	1.17847	176.816	157.035	1210	0
A1	4976	5037	4731	4985	OPP	GP	HOF	EA	0.117845	0.116921	0.0532881	2.21146	179.081	141.323	1140	0
A1	4977	5037	4731	4985	OPP	GP	HOF	EA	0.113173	0.112458	0.0517956	2.185	189.516	150.981	1200	0
A1	5016	5037	4731	4985	OPP	GP	HOF	EA	0.0779902	0.078074	0.0525087	1.48528	172.082	147.183	1204	0
A1	5017	5037	4731	4985	OPP	GP	HOF	EA	0.0634141	0.0623598	0.0476537	1.33073	167.523	147.544	1204	0
A1	5023	5037	4731	4985	OPP	GP	HOF	EA	0.0427642	0.043891	0.0525945	0.813092	170.733	156.729	1215	0
A1	5024	5037	4731	4985	OPP	GP	HOF	EA	0.0978208	0.0947217	0.0505846	1.93381	187.329	153.945	1217	0
A1	5025	5037	4731	4985	OPP	GP	HOF	EA	0.157401	0.15277	0.0637195	2.47021	199.822	145.472	1173	0
A1	5026	5037	4731	4985	OPP	GP	HOF	EA	0.127646	0.124961	0.0518669	2.46104	192.868	149.204	1213	0
A1	5027	5037	4731	4985	OPP	GP	HOF	EA	0.101468	0.0980569	0.0548948	1.84841	191.852	156.505	1218	0
A1	5028	5037	4731	4985	OPP	GP	HOF	EA	0.0691224	0.0681518	0.05408	1.27815	167.621	145.946	1146	0
A1	5029	5037	4731	4985	OPP	GP	HOF	EA	0.0699317	0.070551	0.0507214	1.37874	179.401	155.949	1207	0
A1	5030	5037	4731	4985	OPP	GP	HOF	EA	0.100669	0.1013	0.0536924	1.87493	191.233	156.252	1219	0
A1	5032	5037	4731	4985	OPP	GP	HOF	EA	0.10276	0.103775	0.0545647	1.88327	177.429	144.362	1165	0
A1	5033	5037	4731	4985	OPP	GP	HOF	EA	0.10759	0.104082	0.0524221	2.05238	159.927	128.857	1056	0
A1	5034	5037	4731	4985	OPP	GP	HOF	EA	0.0970588	0.0958998	0.0489787	1.98165	191.628	157.72	1214	0
A1	4976	5037	4967	4985	OPP	GP	HOF	EA	0.115779	0.116877	0.0589312	1.96465	179.751	142.447	1113	0
A1	4977	5037	4967	4985	OPP	GP	HOF	EA	0.136357	0.134593	0.0568572	2.39824	196.709	149.501	1174	0
A1	5016	5037	4967	4985	OPP	GP	HOF	EA	0.144345	0.141279	0.0571946	2.52375	191.256	143.007	1174	0
A1	5017	5037	4967	4985	OPP	GP	HOF	EA	0.115623	0.118241	0.0601365	1.92268	178.883	141.804	1180	0
A1	5023	5037	4967	4985	OPP	GP	HOF	EA	0.0271517	0.0257821	0.0584488	0.464539	167.785	158.915	1186	0
A1	5024	5037	4967	4985	OPP	GP	HOF	EA	0.0895571	0.0890913	0.0588758	1.52112	184.717	154.351	1188	0
A1	5025	5037	4967	4985	OPP	GP	HOF	EA	0.197625	0.192339	0.0650429	3.03839	204.606	137.08	1149	1
A1	5026	5037	4967	4985	OPP	GP	HOF	EA	0.123697	0.123088	0.0571145	2.16577	194.419	151.616	1186	0
A1	5027	5037	4967	4985	OPP	GP	HOF	EA	0.124064	0.123362	0.059393	2.08887	195.48	152.329	1188	0
A1	5028	5037	4967	4985	OPP	GP	HOF	EA	0.0643187	0.064139	0.0620563	1.03646	171.221	150.527	1120	0
A1	5029	5037	4967	4985	OPP	GP	HOF	EA	0.0394802	0.0384371	0.0533628	0.739846	176.234	162.847	1181	0
A1	5030	5037	4967	4985	OPP	GP	HOF	EA	0.104206	0.105261	0.0548951	1.89827	191.383	155.261	1191	0
A1	5032	5037	4967	4985	OPP	GP	HOF	EA	0.122702	0.125214	0.0614923	1.9954	180.757	141.247	1138	0
A1	5033	5037	4967	4985	OPP	GP	HOF	EA	0.176241	0.178557	0.0559984	3.14726	170.837	119.642	1035	1
A1	5034	5037	4967	4985	OPP	GP	HOF	EA	0.106462	0.108471	0.0541384	1.96649	193.501	156.264	1186	0
A1	4976	5037	5044	4985	OPP	GP	HOF	EA	0.161907	0.16168	0.0487502	3.32116	201.331	145.222	1163	1
A1	4977	5037	5044	4985	OPP	GP	HOF	EA	0.159663	0.157379	0.0505239	3.16014	217.948	157.934	1224	1
A1	5016	5037	5044	4985	OPP	GP	HOF	EA	0.124279	0.124145	0.0544437	2.28271	200.842	156.439	1229	0
A1	5017	5037	5044	4985	OPP	GP	HOF	EA	0.123043	0.122014	0.0496989	2.47578	197.591	154.294	1230	0
A1	5023	5037	5044	4985	OPP	GP	HOF	EA	0.0983159	0.10218	0.0507909	1.9357	199.786	164.019	1241	0
A1	5024	5037	5044	4985	OPP	GP	HOF	EA	0.148547	0.148492	0.0515351	2.88244	214.676	159.146	1243	1
A1	5025	5037	5044	4985	OPP	GP	HOF	EA	0.205817	0.202648	0.056277	3.65721	224.798	148.058	1198	1
A1	5026	5037	5044	4985	OPP	GP	HOF	EA	0.191467	0.190464	0.0486417	3.93626	222.277	150.838	1239	1
A1	5027	5037	5044	4985	OPP	GP	HOF	EA	0.159188	0.157775	0.0485153	3.28119	218.654	158.6	1244	1
A1	5028	5037	5044	4985	OPP	GP	HOF	EA	0.0974235	0.0986589	0.0583261	1.67032	191.855	157.791	1165	0
A1	5029	5037	5044	4985	OPP	GP	HOF	EA	0.137275	0.136449	0.0484222	2.83496	208.904	158.472	1233	1
A1	5030	5037	5044	4985	OPP	GP	HOF	EA	0.150402	0.14922	0.0489597	3.07196	218.596	161.438	1245	1
A1	5032	5037	5044	4985	OPP	GP	HOF	EA	0.161114	0.16333	0.0583001	2.76353	206.105	148.907	1184	1
A1	5033	5037	5044	4985	OPP	GP	HOF	EA	0.161175	0.15712	0.0534426	3.01584	185.409	133.938	1075	1
A1	5034	5037	5044	4985	OPP	GP	HOF	EA	0.124697	0.1245	0.0541847	2.30134	220.425	171.547	1240	0
A1	4976	5038	4728	4985	OPP	GP	HOF	EA	0.0386157	0.0396028	0.0529804	0.728868	164.617	152.376	1107	0
A1	4977	5038	4728	4985	OPP	GP	HOF	EA	0.0229505	0.0229226	0.0546075	0.420281	178.517	170.507	1161	0
A1	5016	5038	4728	4985	OPP	GP	HOF	EA	0.0444512	0.042875	0.0520805	0.853509	162.139	148.338	1167	0
A1	5017	5038	4728	4985	OPP	GP	HOF	EA	0.0165897	0.0171401	0.051644	0.321232	156.668	151.554	1168	0
A1	5023	5038	4728	4985	OPP	GP	HOF	EA	-0.0255847	-0.0272421	0.054249	0.471616	160.609	169.043	1177	0
A1	5024	5038	4728	4985	OPP	GP	HOF	EA	-0.00141713	-0.00251944	0.0490346	0.0289005	172.86	173.351	1181	0
A1	5025	5038	4728	4985	OPP	GP	HOF	EA	0.117113	0.117271	0.0605263	1.9349	193.125	152.633	1145	0
A1	5026	5038	4728	4985	OPP	GP	HOF	EA	0.0501192	0.0465679	0.0530219	0.945255	179.309	162.193	1177	0
A1	5027	5038	4728	4985	OPP	GP	HOF	EA	0.0122182	0.0109211	0.0536705	0.227651	176.561	172.298	1178	0
A1	5028	5038	4728	4985	OPP	GP	HOF	EA	0.0178737	0.0207682	0.0558642	0.31995	165.27	159.466	1117	0
A1	5029	5038	4728	4985	OPP	GP	HOF	EA	-0.0428637	-0.0443159	0.0536986	0.798228	161.474	175.937	1174	0
A1	5030	5038	4728	4985	OPP	GP	HOF	EA	0.0252255	0.0261284	0.0561962	0.448882	173.632	165.088	1181	0
A1	5032	5038	4728	4985	OPP	GP	HOF	EA	0.0637968	0.0615596	0.0585328	1.08993	166.418	146.458	1133	0
A1	5033	5038	4728	4985	OPP	GP	HOF	EA	0.0607075	0.0606005	0.0563741	1.07687	152.933	135.428	1029	0
A1	5034	5038	4728	4985	OPP	GP	HOF	EA	0.0247052	0.024103	0.0509927	0.484485	170.284	162.073	1175	0
A1	4976	5038	4731	4985	OPP	GP	HOF	EA	0.104021	0.102534	0.0574521	1.81056	175.61	142.518	1107	0
A1	4977	5038	4731	4985	OPP	GP	HOF	EA	0.0822889	0.0834301	0.0564906	1.45668	189.483	160.669	1166	0
A1	5016	5038	4731	4985	OPP	GP	HOF	EA	0.0722398	0.0721096	0.055173	1.30933	176.228	152.482	1171	0
A1	5017	5038	4731	4985	OPP	GP	HOF	EA	0.0489877	0.048074	0.052405	0.934789	165.373	149.927	1170	0
A1	5023	5038	4731	4985	OPP	GP	HOF	EA	0.0368746	0.0341063	0.0538364	0.684938	169.783	157.707	1177	0
A1	5024	5038	4731	4985	OPP	GP	HOF	EA	0.0959177	0.0942113	0.0546738	1.75436	189.453	156.29	1182	0
A1	5025	5038	4731	4985	OPP	GP	HOF	EA	0.176765	0.172853	0.062938	2.80857	201.143	140.714	1144	1
A1	5026	5038	4731	4985	OPP	GP	HOF	EA	0.109575	0.110216	0.0551721	1.98606	190.208	152.641	1179	0
A1	5027	5038	4731	4985	OPP	GP	HOF	EA	0.0910691	0.0907487	0.0551386	1.65164	189.727	158.054	1181	0
A1	5028	5038	4731	4985	OPP	GP	HOF	EA	0.0416256	0.0410701	0.0585704	0.710694	167.302	153.931	1119	0
A1	5029	5038	4731	4985	OPP	GP	HOF	EA	0.0465174	0.0488844	0.0563461	0.825566	176.364	160.686	1175	0
A1	5030	5038	4731	4985	OPP	GP	HOF	EA	0.0998427	0.0976937	0.0551455	1.81053	187.354	153.338	1182	0
A1	5032	5038	4731	4985	OPP	GP	HOF	EA	0.0898204	0.0883944	0.0567802	1.5819	173.677	145.049	1136	0
A1	5033	5038	4731	4985	OPP	GP	HOF	EA	0.111254	0.110744	0.055671	1.99841	155.558	124.411	1033	0
A1	5034	5038	4731	4985	OPP	GP	HOF	EA	0.0768256	0.0762551	0.0503611	1.5255	182.648	156.586	1177	0
A1	4976	5038	4967	4985	OPP	GP	HOF	EA	0.0931059	0.096004	0.0621937	1.49703	173.049	143.57	1085	0
A1	4977	5038	4967	4985	OPP	GP	HOF	EA	0.0834063	0.0828429	0.0596468	1.39834	185.901	157.278	1140	0
A1	5016	5038	4967	4985	OPP	GP	HOF	EA	0.0989914	0.0995415	0.0660011	1.49984	184.972	151.649	1145	0
A1	5017	5038	4967	4985	OPP	GP	HOF	EA	0.0536443	0.0509926	0.0666774	0.804535	172.946	155.335	1147	0
A1	5023	5038	4967	4985	OPP	GP	HOF	EA	0.00181169	0.00162718	0.0583197	0.0310647	164.74	164.144	1153	0
A1	5024	5038	4967	4985	OPP	GP	HOF	EA	0.051669	0.051202	0.0589392	0.876648	182.016	164.131	1158	0
A1	5025	5038	4967	4985	OPP	GP	HOF	EA	0.169347	0.164188	0.0686726	2.466	201.122	142.868	1123	0
A1	5026	5038	4967	4985	OPP	GP	HOF	EA	0.083855	0.0839826	0.0597191	1.40416	188.385	159.235	1155	0
A1	5027	5038	4967	4985	OPP	GP	HOF	EA	0.0861218	0.0882725	0.0596933	1.44274	190.118	159.968	1154	0
A1	5028	5038	4967	4985	OPP	GP	HOF	EA	0.0258336	0.0259157	0.0638585	0.404545	166.076	157.711	1096	0
A1	5029	5038	4967	4985	OPP	GP	HOF	EA	0.00863131	0.0070632	0.0552467	0.156232	172.03	169.085	1152	0
A1	5030	5038	4967	4985	OPP	GP	HOF	EA	0.0665701	0.0656395	0.0595905	1.11713	184.782	161.715	1157	0
A1	5032	5038	4967	4985	OPP	GP	HOF	EA	0.0863672	0.0894879	0.0566294	1.52513	168.859	142.01	1114	0
A1	5033	5038	4967	4985	OPP	GP	HOF	EA	0.0955918	0.0922542	0.0600557	1.59172	153.651	126.839	1014	0
A1	5034	5038	4967	4985	OPP	GP	HOF	EA	0.0614893	0.0637213	0.0543066	1.13226	178.291	157.635	1152	0
A1	4976	5038	5044	4985	OPP	GP	HOF	EA	0.149859	0.149183	0.0542109	2.76438	191.214	141.373	1125	1
A1	4977	5038	5044	4985	OPP	GP	HOF	EA	0.121169	0.121491	0.0485503	2.49574	206.022	161.491	1185	0
A1	5016	5038	5044	4985	OPP	GP	HOF	EA	0.102371	0.104527	0.0614454	1.66604	194.518	158.39	1193	0
A1	5017	5038	5044	4985	OPP	GP	HOF	EA	0.0714391	0.0736204	0.0580117	1.23146	188.338	163.223	1191	0
A1	5023	5038	5044	4985	OPP	GP	HOF	EA	0.0866431	0.086465	0.048818	1.77482	191.992	161.375	1201	0
A1	5024	5038	5044	4985	OPP	GP	HOF	EA	0.133046	0.133484	0.0507585	2.62115	208.24	159.336	1205	1
A1	5025	5038	5044	4985	OPP	GP	HOF	EA	0.214951	0.214024	0.05746	3.74088	221.325	143.01	1166	1
A1	5026	5038	5044	4985	OPP	GP	HOF	EA	0.170544	0.170446	0.0477318	3.57297	211.336	149.754	1202	1
A1	5027	5038	5044	4985	OPP	GP	HOF	EA	0.146477	0.144936	0.0493965	2.96533	209.426	155.913	1203	1
A1	5028	5038	5044	4985	OPP	GP	HOF	EA	0.0906493	0.0912242	0.0561529	1.61433	182.705	152.334	1138	0
A1	5029	5038	5044	4985	OPP	GP	HOF	EA	0.108595	0.108998	0.0504632	2.15197	196.298	157.84	1198	0
A1	5030	5038	5044	4985	OPP	GP	HOF	EA	0.138929	0.139476	0.0512033	2.71328	206.484	156.109	1205	1
A1	5032	5038	5044	4985	OPP	GP	HOF	EA	0.168443	0.16508	0.0489973	3.4378	194.793	138.63	1153	1
A1	5033	5038	5044	4985	OPP	GP	HOF	EA	0.134964	0.132223	0.0525988	2.56591	171.584	130.777	1050	0
A1	5034	5038	5044	4985	OPP	GP	HOF	EA	0.133352	0.133173	0.0491092	2.71541	202.703	155.002	1198	1
A1	4976	5039	4728	4985	OPP	GP	HOF	EA	0.0276711	0.0317491	0.0569095	0.486229	130.727	123.688	895	0
A1	4977	5039	4728	4985	OPP	GP	HOF	EA	0.032919	0.0312671	0.0640879	0.513654	138.97	130.112	924	0
A1	5016	5039	4728	4985	OPP	GP	HOF	EA	0.055091	0.0508771	0.0581016	0.948184	132.953	119.069	933	0
A1	5017	5039	4728	4985	OPP	GP	HOF	EA	0.0302398	0.0295322	0.0560978	0.539056	130.199	122.556	936	0
A1	5023	5039	4728	4985	OPP	GP	HOF	EA	-0.0290197	-0.0308411	0.0612615	0.473703	119.767	126.926	941	0
A1	5024	5039	4728	4985	OPP	GP	HOF	EA	0.00402178	0.00214327	0.0587805	0.0684204	133.415	132.347	941	0
A1	5025	5039	4728	4985	OPP	GP	HOF	EA	0.0708581	0.0694742	0.0608392	1.16468	140.029	121.497	930	0
A1	5026	5039	4728	4985	OPP	GP	HOF	EA	0.0562701	0.0548089	0.0595334	0.945185	142.948	127.718	945	0
A1	5027	5039	4728	4985	OPP	GP	HOF	EA	-0.0109513	-0.0113826	0.059322	0.184607	134.028	136.996	943	0
A1	5028	5039	4728	4985	OPP	GP	HOF	EA	0.0171323	0.0173183	0.0670367	0.255567	132.421	127.96	920	0
A1	5029	5039	4728	4985	OPP	GP	HOF	EA	-0.0541317	-0.0537015	0.0587818	0.920893	122.418	136.43	941	0
A1	5030	5039	4728	4985	OPP	GP	HOF	EA	0.0154303	0.0181086	0.0555085	0.277981	132.369	128.346	946	0
A1	5032	5039	4728	4985	OPP	GP	HOF	EA	0.0798413	0.0810277	0.0650941	1.22655	132.548	112.947	901	0
A1	5033	5039	4728	4985	OPP	GP	HOF	EA	0.0562382	0.0565091	0.0658849	0.853582	116.137	103.77	840	0
A1	5034	5039	4728	4985	OPP	GP	HOF	EA	0.0309829	0.0295505	0.0585772	0.528924	135.586	127.437	937	0
A1	4976	5039	4731	4985	OPP	GP	HOF	EA	0.0652937	0.065728	0.0640827	1.0189	137.513	120.656	894	0
A1	4977	5039	4731	4985	OPP	GP	HOF	EA	0.0657632	0.063328	0.060134	1.09361	148.994	130.607	930	0
A1	5016	5039	4731	4985	OPP	GP	HOF	EA	0.0574877	0.0563964	0.057746	0.995528	141.976	126.54	936	0
A1	5017	5039	4731	4985	OPP	GP	HOF	EA	0.0458404	0.0483423	0.0588403	0.779064	141.197	128.819	938	0
A1	5023	5039	4731	4985	OPP	GP	HOF	EA	0.0134001	0.0112675	0.0590576	0.226899	130.698	127.242	941	0
A1	5024	5039	4731	4985	OPP	GP	HOF	EA	0.0763565	0.0741577	0.0614844	1.24188	148.681	127.586	943	0
A1	5025	5039	4731	4985	OPP	GP	HOF	EA	0.089343	0.0902624	0.0629314	1.41969	145.83	121.91	930	0
A1	5026	5039	4731	4985	OPP	GP	HOF	EA	0.0817324	0.0809667	0.0599258	1.36389	150.964	128.151	947	0
A1	5027	5039	4731	4985	OPP	GP	HOF	EA	0.0428429	0.0395304	0.0617496	0.693817	146.636	134.588	946	0
A1	5028	5039	4731	4985	OPP	GP	HOF	EA	0.00693575	0.00488539	0.0655376	0.105829	132.263	130.441	920	0
A1	5029	5039	4731	4985	OPP	GP	HOF	EA	0.0160964	0.0145528	0.0609389	0.26414	138.839	134.441	943	0
A1	5030	5039	4731	4985	OPP	GP	HOF	EA	0.0461508	0.044379	0.0611451	0.754775	140.981	128.542	948	0
A1	5032	5039	4731	4985	OPP	GP	HOF	EA	0.0855265	0.0831204	0.0635516	1.34578	138.61	116.768	904	0
A1	5033	5039	4731	4985	OPP	GP	HOF	EA	0.0747067	0.0755454	0.0667432	1.11932	120.998	104.176	842	0
A1	5034	5039	4731	4985	OPP	GP	HOF	EA	0.0638026	0.0639152	0.0556812	1.14585	147.714	129.995	941	0
A1	4976	5039	4967	4985	OPP	GP	HOF	EA	0.0677959	0.0689498	0.0698156	0.971071	133.302	116.375	874	0
A1	4977	5039	4967	4985	OPP	GP	HOF	EA	0.107569	0.10394	0.0724625	1.48448	151.487	122.062	905	0
A1	5016	5039	4967	4985	OPP	GP	HOF	EA	0.0984458	0.100642	0.0629828	1.56306	140.878	115.626	913	0
A1	5017	5039	4967	4985	OPP	GP	HOF	EA	0.0724937	0.072067	0.0642406	1.12847	138.465	119.747	917	0
A1	5023	5039	4967	4985	OPP	GP	HOF	EA	0.0152314	0.0114037	0.0739642	0.205929	129.558	125.671	919	0
A1	5024	5039	4967	4985	OPP	GP	HOF	EA	0.0854777	0.0811982	0.0705112	1.21226	146.563	123.48	921	0
A1	5025	5039	4967	4985	OPP	GP	HOF	EA	0.119275	0.118768	0.0634194	1.88073	146.153	115.003	910	0
A1	5026	5039	4967	4985	OPP	GP	HOF	EA	0.10867	0.104267	0.0714487	1.52096	155.625	125.117	923	0
A1	5027	5039	4967	4985	OPP	GP	HOF	EA	0.0699784	0.0702408	0.0723638	0.967035	147.781	128.451	922	0
A1	5028	5039	4967	4985	OPP	GP	HOF	EA	0.0331404	0.0297148	0.0797027	0.4158	135.74	127.031	900	0
A1	5029	5039	4967	4985	OPP	GP	HOF	EA	0.0200118	0.0209055	0.0750326	0.266708	136.926	131.553	921	0
A1	5030	5039	4967	4985	OPP	GP	HOF	EA	0.0534946	0.0483103	0.073756	0.725292	141.106	126.776	925	0
A1	5032	5039	4967	4985	OPP	GP	HOF	EA	0.120901	0.120493	0.0709494	1.70405	140.203	109.958	884	0
A1	5033	5039	4967	4985	OPP	GP	HOF	EA	0.125308	0.121494	0.0795574	1.57506	128.438	99.8333	827	0
A1	5034	5039	4967	4985	OPP	GP	HOF	EA	0.082778	0.0813656	0.0695042	1.19098	149.252	126.431	919	0
A1	4976	5039	5044	4985	OPP	GP	HOF	EA	0.135981	0.135413	0.0574652	2.36632	151.588	115.297	904	0
A1	4977	5039	5044	4985	OPP	GP	HOF	EA	0.163916	0.162025	0.0653444	2.50849	173.222	124.432	936	0
A1	5016	5039	5044	4985	OPP	GP	HOF	EA	0.150465	0.147813	0.053959	2.7885	157.465	116.277	946	1
A1	5017	5039	5044	4985	OPP	GP	HOF	EA	0.126815	0.125031	0.0541886	2.34025	155.929	120.832	947	0
A1	5023	5039	5044	4985	OPP	GP	HOF	EA	0.117955	0.117524	0.064099	1.8402	157.695	124.418	954	0
A1	5024	5039	5044	4985	OPP	GP	HOF	EA	0.153261	0.153112	0.0602659	2.54308	170.167	124.939	955	0
A1	5025	5039	5044	4985	OPP	GP	HOF	EA	0.151812	0.152846	0.0589203	2.57657	161.424	118.872	940	0
A1	5026	5039	5044	4985	OPP	GP	HOF	EA	0.18795	0.190605	0.060195	3.12235	176.586	120.709	958	1
A1	5027	5039	5044	4985	OPP	GP	HOF	EA	0.151768	0.149405	0.0634724	2.39109	169.622	124.92	957	0
A1	5028	5039	5044	4985	OPP	GP	HOF	EA	0.109449	0.101269	0.0670309	1.63281	156.861	125.912	929	0
A1	5029	5039	5044	4985	OPP	GP	HOF	EA	0.126462	0.125705	0.059533	2.12424	164.44	127.519	954	0
A1	5030	5039	5044	4985	OPP	GP	HOF	EA	0.137437	0.13707	0.0624612	2.20036	165.242	125.31	959	0
A1	5032	5039	5044	4985	OPP	GP	HOF	EA	0.197086	0.193203	0.0651843	3.02352	164.618	110.413	911	1
A1	5033	5039	5044	4985	OPP	GP	HOF	EA	0.149311	0.147013	0.0712227	2.09639	145.411	107.63	855	0
A1	5034	5039	5044	4985	OPP	GP	HOF	EA	0.150322	0.151886	0.0588538	2.55417	172.289	127.26	952	0
A1	4976	5040	4728	4985	OPP	GP	HOF	EA	0.0469845	0.0485988	0.0634441	0.740566	142.89	130.065	981	0
A1	4977	5040	4728	4985	OPP	GP	HOF	EA	0.0395724	0.0374184	0.0664316	0.595686	157.465	145.477	1035	0
A1	5016	5040	4728	4985	OPP	GP	HOF	EA	0.0632447	0.0668902	0.0660183	0.957987	142.795	125.807	1036	0
A1	5017	5040	4728	4985	OPP	GP	HOF	EA	0.0663482	0.0693443	0.0619399	1.07117	145.07	127.017	1040	0
A1	5023	5040	4728	4985	OPP	GP	HOF	EA	-0.0131605	-0.0139491	0.0651472	0.202011	137.128	140.785	1040	0
A1	5024	5040	4728	4985	OPP	GP	HOF	EA	-0.0134799	-0.0151315	0.06386	0.211085	145.724	149.707	1045	0
A1	5025	5040	4728	4985	OPP	GP	HOF	EA	0.132221	0.131513	0.0767662	1.72239	171.518	131.458	1010	0
A1	5026	5040	4728	4985	OPP	GP	HOF	EA	0.0568815	0.058829	0.0641266	0.887019	159.728	142.535	1040	0
A1	5027	5040	4728	4985	OPP	GP	HOF	EA	-0.00528871	-0.0069849	0.0638307	0.0828553	150.286	151.884	1044	0
A1	5028	5040	4728	4985	OPP	GP	HOF	EA	-0.00309657	-0.00678234	0.0700951	0.0441767	139.451	140.317	981	0
A1	5029	5040	4728	4985	OPP	GP	HOF	EA	-0.0560891	-0.0546294	0.0573539	0.977947	133.328	149.173	1038	0
A1	5030	5040	4728	4985	OPP	GP	HOF	EA	0.0161113	0.018201	0.0626101	0.257327	148.61	143.897	1043	0
A1	5032	5040	4728	4985	OPP	GP	HOF	EA	0.0545636	0.0536361	0.0637995	0.855235	142.933	128.142	998	0
A1	5033	5040	4728	4985	OPP	GP	HOF	EA	0.019323	0.0218312	0.0689657	0.280183	133.391	128.333	927	0
A1	5034	5040	4728	4985	OPP	GP	HOF	EA	0.0293284	0.0327139	0.061241	0.478901	146.427	138.082	1037	0
A1	4976	5040	4731	4985	OPP	GP	HOF	EA	0.155681	0.153409	0.0762571	2.04152	166.659	121.758	976	0
A1	4977	5040	4731	4985	OPP	GP	HOF	EA	0.140611	0.139268	0.0721006	1.95021	176.75	133.171	1031	0
A1	5016	5040	4731	4985	OPP	GP	HOF	EA	0.138078	0.139323	0.0732524	1.88496	172.485	130.631	1034	0
A1	5017	5040	4731	4985	OPP	GP	HOF	EA	0.12437	0.122598	0.0756352	1.64434	166.404	129.591	1036	0
A1	5023	5040	4731	4985	OPP	GP	HOF	EA	0.0933362	0.0916063	0.0757709	1.23182	157.281	130.428	1036	0
A1	5024	5040	4731	4985	OPP	GP	HOF	EA	0.128977	0.126514	0.0717892	1.79661	175.215	135.181	1040	0
A1	5025	5040	4731	4985	OPP	GP	HOF	EA	0.162959	0.160954	0.0717964	2.26974	177.545	127.788	1004	0
A1	5026	5040	4731	4985	OPP	GP	HOF	EA	0.148077	0.14676	0.0738094	2.00621	180.041	133.599	1037	0
A1	5027	5040	4731	4985	OPP	GP	HOF	EA	0.12245	0.118268	0.0747692	1.63771	176.349	137.872	1041	0
A1	5028	5040	4731	4985	OPP	GP	HOF	EA	0.0936821	0.08953	0.0783751	1.1953	156.307	129.53	980	0
A1	5029	5040	4731	4985	OPP	GP	HOF	EA	0.0865253	0.0822621	0.0766338	1.12907	158.39	133.164	1035	0
A1	5030	5040	4731	4985	OPP	GP	HOF	EA	0.132833	0.130945	0.0743189	1.78733	171.209	131.058	1039	0
A1	5032	5040	4731	4985	OPP	GP	HOF	EA	0.0843248	0.0810121	0.064893	1.29944	146.105	123.381	997	0
A1	5033	5040	4731	4985	OPP	GP	HOF	EA	0.0612757	0.0606484	0.0636441	0.962786	135.911	120.217	925	0
A1	5034	5040	4731	4985	OPP	GP	HOF	EA	0.123505	0.118757	0.0726414	1.7002	171.873	134.086	1034	0
A1	4976	5040	4967	4985	OPP	GP	HOF	EA	0.0990309	0.095681	0.0779228	1.27089	153.578	125.901	961	0
A1	4977	5040	4967	4985	OPP	GP	HOF	EA	0.138875	0.136739	0.0777871	1.78533	174.898	132.244	1013	0
A1	5016	5040	4967	4985	OPP	GP	HOF	EA	0.170631	0.171977	0.0734245	2.32389	168.114	119.105	1016	0
A1	5017	5040	4967	4985	OPP	GP	HOF	EA	0.172086	0.170208	0.0727484	2.3655	166.416	117.55	1022	0
A1	5023	5040	4967	4985	OPP	GP	HOF	EA	0.0877435	0.0859668	0.0816089	1.07517	157.13	131.78	1018	0
A1	5024	5040	4967	4985	OPP	GP	HOF	EA	0.110703	0.109595	0.0807013	1.37177	166.824	133.569	1023	0
A1	5025	5040	4967	4985	OPP	GP	HOF	EA	0.196295	0.193249	0.0812996	2.41446	182.747	122.774	991	0
A1	5026	5040	4967	4985	OPP	GP	HOF	EA	0.142457	0.142407	0.075263	1.89279	181.343	136.119	1021	0
A1	5027	5040	4967	4985	OPP	GP	HOF	EA	0.127892	0.123157	0.0814689	1.56982	175.321	135.562	1023	0
A1	5028	5040	4967	4985	OPP	GP	HOF	EA	0.067924	0.0669887	0.0869493	0.781191	151	131.792	964	0
A1	5029	5040	4967	4985	OPP	GP	HOF	EA	0.0737741	0.0704321	0.0775408	0.951423	158.485	136.708	1018	0
A1	5030	5040	4967	4985	OPP	GP	HOF	EA	0.120847	0.119945	0.0755939	1.59863	169.934	133.291	1022	0
A1	5032	5040	4967	4985	OPP	GP	HOF	EA	0.14569	0.148681	0.0787644	1.84969	162.214	120.958	982	0
A1	5033	5040	4967	4985	OPP	GP	HOF	EA	0.125384	0.124768	0.0842279	1.48862	150.854	117.24	910	0
A1	5034	5040	4967	4985	OPP	GP	HOF	EA	0.129246	0.12996	0.0741751	1.74245	172.343	132.893	1017	0
A1	4976	5040	5044	4985	OPP	GP	HOF	EA	0.187085	0.1888	0.0664611	2.81495	175.621	120.265	993	1
A1	4977	5040	5044	4985	OPP	GP	HOF	EA	0.17564	0.172808	0.0643948	2.72754	196.759	137.968	1048	1
A1	5016	5040	5044	4985	OPP	GP	HOF	EA	0.203019	0.201145	0.0638292	3.18066	182.818	121.114	1050	1
A1	5017	5040	5044	4985	OPP	GP	HOF	EA	0.188918	0.187524	0.0633257	2.98328	180.484	123.127	1053	1
A1	5023	5040	5044	4985	OPP	GP	HOF	EA	0.143303	0.138675	0.0674692	2.12397	181.211	135.785	1055	0
A1	5024	5040	5044	4985	OPP	GP	HOF	EA	0.172542	0.170351	0.063001	2.73873	194.621	137.343	1060	1
A1	5025	5040	5044	4985	OPP	GP	HOF	EA	0.199186	0.195676	0.06974	2.85613	195.091	130.281	1022	1
A1	5026	5040	5044	4985	OPP	GP	HOF	EA	0.20125	0.198519	0.06661	3.02131	203.313	135.189	1055	1
A1	5027	5040	5044	4985	OPP	GP	HOF	EA	0.182213	0.180434	0.0678962	2.6837	198.528	137.33	1059	1
A1	5028	5040	5044	4985	OPP	GP	HOF	EA	0.143797	0.145239	0.0740511	1.94186	174.82	130.864	992	0
A1	5029	5040	5044	4985	OPP	GP	HOF	EA	0.15598	0.153454	0.0662965	2.35276	183.785	134.188	1053	0
A1	5030	5040	5044	4985	OPP	GP	HOF	EA	0.171327	0.168016	0.0668413	2.5632	191.844	135.723	1057	0
A1	5032	5040	5044	4985	OPP	GP	HOF	EA	0.172769	0.167922	0.0659807	2.61847	175.284	123.64	1011	1
A1	5033	5040	5044	4985	OPP	GP	HOF	EA	0.120577	0.12337	0.0693369	1.73901	159.591	125.246	940	0
A1	5034	5040	5044	4985	OPP	GP	HOF	EA	0.180298	0.18265	0.0654327	2.75547	192.459	133.66	1053	1
A1	4976	5041	4728	4985	OPP	GP	HOF	EA	0.121869	0.119483	0.0521739	2.33582	167.951	131.462	1119	0
A1	4977	5041	4728	4985	OPP	GP	HOF	EA	0.140942	0.134707	0.0551024	2.55782	194.179	146.205	1174	0
A1	5016	5041	4728	4985	OPP	GP	HOF	EA	0.146639	0.148278	0.0529156	2.77119	174.983	130.227	1181	1
A1	5017	5041	4728	4985	OPP	GP	HOF	EA	0.113226	0.112737	0.0508505	2.22665	173.047	137.846	1185	0
A1	5023	5041	4728	4985	OPP	GP	HOF	EA	0.0481832	0.0504752	0.0550602	0.8751	165.228	150.038	1193	0
A1	5024	5041	4728	4985	OPP	GP	HOF	EA	0.0882575	0.0872321	0.053986	1.63482	180.066	150.86	1193	0
A1	5025	5041	4728	4985	OPP	GP	HOF	EA	0.208112	0.208053	0.0631182	3.29717	201.995	132.403	1157	1
A1	5026	5041	4728	4985	OPP	GP	HOF	EA	0.1416	0.141306	0.0528682	2.67836	189.469	142.467	1192	1
A1	5027	5041	4728	4985	OPP	GP	HOF	EA	0.0961815	0.0952847	0.0523402	1.83762	186.887	154.091	1192	0
A1	5028	5041	4728	4985	OPP	GP	HOF	EA	0.115442	0.115817	0.0594599	1.94152	175.828	139.434	1130	0
A1	5029	5041	4728	4985	OPP	GP	HOF	EA	0.0630664	0.0636497	0.051762	1.21839	172.253	151.815	1186	0
A1	5030	5041	4728	4985	OPP	GP	HOF	EA	0.124072	0.124785	0.0529074	2.34508	185.942	144.894	1196	0
A1	5032	5041	4728	4985	OPP	GP	HOF	EA	0.150959	0.150056	0.0555785	2.71614	175.167	129.217	1135	1
A1	5033	5041	4728	4985	OPP	GP	HOF	EA	0.126768	0.126826	0.0565698	2.24091	153.927	119.292	1037	0
A1	5034	5041	4728	4985	OPP	GP	HOF	EA	0.128602	0.126043	0.0514328	2.5004	187.872	145.056	1188	0
A1	4976	5041	4731	4985	OPP	GP	HOF	EA	0.160842	0.161772	0.0534842	3.00727	174.703	126.291	1120	1
A1	4977	5041	4731	4985	OPP	GP	HOF	EA	0.1748	0.175001	0.0559699	3.12311	196.086	137.734	1177	1
A1	5016	5041	4731	4985	OPP	GP	HOF	EA	0.135467	0.133523	0.0534609	2.53393	181.297	138.038	1185	0
A1	5017	5041	4731	4985	OPP	GP	HOF	EA	0.109693	0.109624	0.0524163	2.09272	176.723	141.785	1186	0
A1	5023	5041	4731	4985	OPP	GP	HOF	EA	0.0882521	0.0856223	0.0539676	1.63528	168.314	141.015	1195	0
A1	5024	5041	4731	4985	OPP	GP	HOF	EA	0.150416	0.150111	0.0534163	2.81593	189.752	140.132	1195	1
A1	5025	5041	4731	4985	OPP	GP	HOF	EA	0.217275	0.218496	0.0638005	3.40554	199.915	128.548	1159	1
A1	5026	5041	4731	4985	OPP	GP	HOF	EA	0.170886	0.170429	0.0547631	3.12046	193.598	137.088	1195	1
A1	5027	5041	4731	4985	OPP	GP	HOF	EA	0.143305	0.14307	0.0534534	2.68094	190.401	142.67	1196	1
A1	5028	5041	4731	4985	OPP	GP	HOF	EA	0.106399	0.106008	0.0550326	1.93338	169.623	136.999	1133	0
A1	5029	5041	4731	4985	OPP	GP	HOF	EA	0.112693	0.112498	0.0533954	2.11053	179.418	143.075	1189	0
A1	5030	5041	4731	4985	OPP	GP	HOF	EA	0.157701	0.157508	0.0560685	2.81265	189.155	137.622	1199	1
A1	5032	5041	4731	4985	OPP	GP	HOF	EA	0.147013	0.148852	0.057342	2.5638	176.717	131.418	1140	0
A1	5033	5041	4731	4985	OPP	GP	HOF	EA	0.156047	0.156874	0.052273	2.98524	153.912	112.361	1042	1
A1	5034	5041	4731	4985	OPP	GP	HOF	EA	0.146172	0.146916	0.051702	2.8272	192.949	143.735	1192	1
A1	4976	5041	4967	4985	OPP	GP	HOF	EA	0.161577	0.161386	0.0640197	2.52387	176.917	127.698	1091	0
A1	4977	5041	4967	4985	OPP	GP	HOF	EA	0.178759	0.177954	0.0649329	2.75297	196.977	137.234	1143	1
A1	5016	5041	4967	4985	OPP	GP	HOF	EA	0.216672	0.214292	0.0616669	3.51359	196.022	126.204	1148	1
A1	5017	5041	4967	4985	OPP	GP	HOF	EA	0.18765	0.186513	0.0589622	3.18255	187.98	128.578	1155	1
A1	5023	5041	4967	4985	OPP	GP	HOF	EA	0.0622892	0.0622566	0.0642877	0.968914	166.34	146.833	1159	0
A1	5024	5041	4967	4985	OPP	GP	HOF	EA	0.143093	0.141748	0.0645927	2.21531	186.134	139.533	1160	0
A1	5025	5041	4967	4985	OPP	GP	HOF	EA	0.253397	0.252635	0.0676593	3.74519	208.516	124.206	1128	1
A1	5026	5041	4967	4985	OPP	GP	HOF	EA	0.165358	0.165059	0.060472	2.73445	195.842	140.264	1162	1
A1	5027	5041	4967	4985	OPP	GP	HOF	EA	0.15169	0.153982	0.0628563	2.41328	193.424	142.472	1159	0
A1	5028	5041	4967	4985	OPP	GP	HOF	EA	0.100469	0.0969869	0.066855	1.50279	171.63	140.292	1102	0
A1	5029	5041	4967	4985	OPP	GP	HOF	EA	0.0986368	0.0992141	0.0596676	1.65311	177.74	145.825	1157	0
A1	5030	5041	4967	4985	OPP	GP	HOF	EA	0.153358	0.151341	0.0573723	2.67302	190.86	140.104	1164	1
A1	5032	5041	4967	4985	OPP	GP	HOF	EA	0.171978	0.17005	0.0584453	2.94255	178.708	126.26	1108	1
A1	5033	5041	4967	4985	OPP	GP	HOF	EA	0.175398	0.173605	0.0620034	2.82884	158.807	111.411	1015	1
A1	5034	5041	4967	4985	OPP	GP	HOF	EA	0.143936	0.142602	0.0587648	2.44936	193.964	145.153	1156	0
A1	4976	5041	5044	4985	OPP	GP	HOF	EA	0.234393	0.234459	0.0507822	4.61565	203.351	126.124	1139	1
A1	4977	5041	5044	4985	OPP	GP	HOF	EA	0.223883	0.222309	0.0508875	4.39957	223.764	141.898	1198	1
A1	5016	5041	5044	4985	OPP	GP	HOF	EA	0.210092	0.206221	0.0576173	3.64635	212.069	138.431	1206	1
A1	5017	5041	5044	4985	OPP	GP	HOF	EA	0.213197	0.214266	0.04827	4.41677	211.683	137.284	1207	1
A1	5023	5041	5044	4985	OPP	GP	HOF	EA	0.165261	0.16358	0.0503823	3.28013	202.12	144.789	1218	1
A1	5024	5041	5044	4985	OPP	GP	HOF	EA	0.225183	0.226224	0.0486504	4.62859	221.137	139.849	1218	1
A1	5025	5041	5044	4985	OPP	GP	HOF	EA	0.284785	0.283515	0.0574987	4.95289	233.388	129.922	1181	1
A1	5026	5041	5044	4985	OPP	GP	HOF	EA	0.249695	0.247563	0.0464695	5.37332	226.971	136.271	1218	1
A1	5027	5041	5044	4985	OPP	GP	HOF	EA	0.215308	0.214525	0.0488903	4.40389	221.863	143.251	1218	1
A1	5028	5041	5044	4985	OPP	GP	HOF	EA	0.154081	0.1544	0.0571566	2.69578	199.521	146.245	1150	1
A1	5029	5041	5044	4985	OPP	GP	HOF	EA	0.204502	0.204394	0.0467043	4.37865	212.003	140.015	1212	1
A1	5030	5041	5044	4985	OPP	GP	HOF	EA	0.222713	0.222083	0.0491675	4.52968	221.175	140.602	1222	1
A1	5032	5041	5044	4985	OPP	GP	HOF	EA	0.215957	0.215117	0.0561772	3.84421	208.546	134.47	1156	1
A1	5033	5041	5044	4985	OPP	GP	HOF	EA	0.216578	0.218268	0.0501971	4.31455	180.391	116.164	1059	1
A1	5034	5041	5044	4985	OPP	GP	HOF	EA	0.187712	0.189365	0.055887	3.35878	225.941	154.523	1213	1
A1	4976	5042	4728	4985	OPP	GP	HOF	EA	0.0647401	0.0649774	0.0525129	1.23284	156.601	137.557	1102	0
A1	4977	5042	4728	4985	OPP	GP	HOF	EA	0.0727576	0.0713009	0.055805	1.30378	176.146	152.253	1155	0
A1	5016	5042	4728	4985	OPP	GP	HOF	EA	0.0995336	0.0977486	0.051691	1.92555	164.938	135.077	1160	0
A1	5017	5042	4728	4985	OPP	GP	HOF	EA	0.0851158	0.0844435	0.0486671	1.74894	166.04	139.992	1162	0
A1	5023	5042	4728	4985	OPP	GP	HOF	EA	-0.00919236	-0.00791576	0.0542008	0.169598	149.653	152.43	1166	0
A1	5024	5042	4728	4985	OPP	GP	HOF	EA	0.0265299	0.0273655	0.0500868	0.529678	164.522	156.019	1170	0
A1	5025	5042	4728	4985	OPP	GP	HOF	EA	0.156671	0.153628	0.0599667	2.61262	185.884	135.528	1134	1
A1	5026	5042	4728	4985	OPP	GP	HOF	EA	0.0876951	0.0806016	0.052262	1.67799	172.862	144.988	1167	0
A1	5027	5042	4728	4985	OPP	GP	HOF	EA	0.0503366	0.05013	0.0503604	0.999527	171.131	154.728	1169	0
A1	5028	5042	4728	4985	OPP	GP	HOF	EA	0.0453235	0.0457214	0.0587602	0.77133	159.048	145.256	1107	0
A1	5029	5042	4728	4985	OPP	GP	HOF	EA	-0.00452338	-0.00368843	0.0499365	0.0905827	155.112	156.521	1161	0
A1	5030	5042	4728	4985	OPP	GP	HOF	EA	0.0673386	0.0659479	0.0538531	1.25041	169.439	148.059	1171	0
A1	5032	5042	4728	4985	OPP	GP	HOF	EA	0.106044	0.103616	0.0554721	1.91167	159.99	129.312	1118	0
A1	5033	5042	4728	4985	OPP	GP	HOF	EA	0.0836058	0.0838301	0.0590025	1.41699	158.113	133.714	1022	0
A1	5034	5042	4728	4985	OPP	GP	HOF	EA	0.0606825	0.0597808	0.0530233	1.14445	166.459	147.412	1164	0
A1	4976	5042	4731	4985	OPP	GP	HOF	EA	0.184588	0.179893	0.0654117	2.82194	189.139	130.194	1096	1
A1	4977	5042	4731	4985	OPP	GP	HOF	EA	0.164213	0.158969	0.0642251	2.55684	205.052	147.206	1152	0
A1	5016	5042	4731	4985	OPP	GP	HOF	EA	0.158456	0.158379	0.0621705	2.54874	195.1	141.727	1159	0
A1	5017	5042	4731	4985	OPP	GP	HOF	EA	0.141595	0.137877	0.062132	2.27893	190.205	143.022	1158	0
A1	5023	5042	4731	4985	OPP	GP	HOF	EA	0.111868	0.113152	0.0661448	1.69127	181.644	145.092	1161	0
A1	5024	5042	4731	4985	OPP	GP	HOF	EA	0.164759	0.164521	0.0637523	2.58436	199.432	143.012	1166	1
A1	5025	5042	4731	4985	OPP	GP	HOF	EA	0.188792	0.186528	0.0638038	2.95894	193.94	132.341	1128	1
A1	5026	5042	4731	4985	OPP	GP	HOF	EA	0.185822	0.180291	0.0626875	2.96426	202.67	139.152	1163	1
A1	5027	5042	4731	4985	OPP	GP	HOF	EA	0.169191	0.166082	0.0649111	2.60651	204.42	145.258	1167	1
A1	5028	5042	4731	4985	OPP	GP	HOF	EA	0.127662	0.12821	0.0652778	1.95568	182.669	141.309	1104	0
A1	5029	5042	4731	4985	OPP	GP	HOF	EA	0.140691	0.136537	0.0638239	2.20436	191.982	144.624	1157	0
A1	5030	5042	4731	4985	OPP	GP	HOF	EA	0.174952	0.171865	0.0651902	2.68372	201.856	141.743	1167	1
A1	5032	5042	4731	4985	OPP	GP	HOF	EA	0.158658	0.15683	0.0585382	2.71034	176.92	128.467	1117	1
A1	5033	5042	4731	4985	OPP	GP	HOF	EA	0.118247	0.117415	0.0560491	2.10971	162.936	128.477	1020	0
A1	5034	5042	4731	4985	OPP	GP	HOF	EA	0.16869	0.161229	0.0618222	2.72864	198.685	141.328	1161	1
A1	4976	5042	4967	4985	OPP	GP	HOF	EA	0.127803	0.121738	0.0651291	1.96231	169.344	130.964	1073	0
A1	4977	5042	4967	4985	OPP	GP	HOF	EA	0.15412	0.150267	0.0630463	2.44456	194.134	142.285	1123	0
A1	5016	5042	4967	4985	OPP	GP	HOF	EA	0.185954	0.186201	0.056409	3.29653	186.253	127.845	1128	1
A1	5017	5042	4967	4985	OPP	GP	HOF	EA	0.17364	0.173114	0.0583139	2.97767	175.753	123.748	1132	1
A1	5023	5042	4967	4985	OPP	GP	HOF	EA	0.0581235	0.0573686	0.0688638	0.844036	165.511	147.328	1132	0
A1	5024	5042	4967	4985	OPP	GP	HOF	EA	0.124069	0.127345	0.0652292	1.90204	182.206	141.984	1138	0
A1	5025	5042	4967	4985	OPP	GP	HOF	EA	0.217482	0.215985	0.0660144	3.29447	197.449	126.907	1105	1
A1	5026	5042	4967	4985	OPP	GP	HOF	EA	0.155004	0.153324	0.0616001	2.51629	192.984	141.186	1136	0
A1	5027	5042	4967	4985	OPP	GP	HOF	EA	0.148301	0.144851	0.062347	2.37865	196.322	145.613	1137	0
A1	5028	5042	4967	4985	OPP	GP	HOF	EA	0.090603	0.0851755	0.0720052	1.25828	170.37	142.062	1077	0
A1	5029	5042	4967	4985	OPP	GP	HOF	EA	0.0778627	0.0802128	0.066072	1.17845	175.278	149.954	1130	0
A1	5030	5042	4967	4985	OPP	GP	HOF	EA	0.139167	0.138495	0.0635734	2.18907	190.205	143.732	1139	0
A1	5032	5042	4967	4985	OPP	GP	HOF	EA	0.161095	0.15862	0.0709736	2.26979	172.849	124.885	1091	0
A1	5033	5042	4967	4985	OPP	GP	HOF	EA	0.158991	0.15418	0.0691238	2.3001	166.865	121.083	999	0
A1	5034	5042	4967	4985	OPP	GP	HOF	EA	0.138014	0.136249	0.0606727	2.27473	186.904	141.57	1133	0
A1	4976	5042	5044	4985	OPP	GP	HOF	EA	0.212343	0.205237	0.0577512	3.67686	199.5	129.615	1119	1
A1	4977	5042	5044	4985	OPP	GP	HOF	EA	0.224903	0.22414	0.0560094	4.01544	228.474	144.575	1178	1
A1	5016	5042	5044	4985	OPP	GP	HOF	EA	0.220757	0.217972	0.0516025	4.27803	211.133	134.772	1183	1
A1	5017	5042	5044	4985	OPP	GP	HOF	EA	0.210858	0.209212	0.0500696	4.21131	209.284	136.394	1183	1
A1	5023	5042	5044	4985	OPP	GP	HOF	EA	0.18867	0.188153	0.0574061	3.28658	210.6	143.746	1190	1
A1	5024	5042	5044	4985	OPP	GP	HOF	EA	0.223115	0.220831	0.0550132	4.05566	222.956	141.615	1194	1
A1	5025	5042	5044	4985	OPP	GP	HOF	EA	0.250275	0.249167	0.0574714	4.35478	218.171	130.826	1154	1
A1	5026	5042	5044	4985	OPP	GP	HOF	EA	0.264452	0.262384	0.054348	4.86591	232.494	135.245	1191	1
A1	5027	5042	5044	4985	OPP	GP	HOF	EA	0.237484	0.234954	0.0550748	4.31203	230.132	141.803	1194	1
A1	5028	5042	5044	4985	OPP	GP	HOF	EA	0.186814	0.184851	0.0611971	3.05266	205.435	140.761	1124	1
A1	5029	5042	5044	4985	OPP	GP	HOF	EA	0.216171	0.212072	0.0571343	3.78357	219.438	141.429	1185	1
A1	5030	5042	5044	4985	OPP	GP	HOF	EA	0.230429	0.226829	0.0567161	4.06285	228.394	142.849	1195	1
A1	5032	5042	5044	4985	OPP	GP	HOF	EA	0.237319	0.23689	0.0575228	4.12565	204.034	125.766	1137	1
A1	5033	5042	5044	4985	OPP	GP	HOF	EA	0.181924	0.181353	0.0612699	2.96922	189.262	130.999	1043	1
A1	5034	5042	5044	4985	OPP	GP	HOF	EA	0.222173	0.223108	0.0566194	3.92397	227.1	144.533	1188	1
															Total of significance tests	406
															% of significance tests	48.3333
															% of significance set of tests A	43.0556

## Sheet: A2
Hypothesis	p1	p2	p3	p4	taxap1	taxap2	taxap3	taxap4	dstat	bootmean	bootstd	Z	ABBA	BABA	nloci	significance
A2	4976	4734	4728	4995	OPP	GP	HOF	CA	0.198559	0.196578	0.0570386	3.48113	204.872	136.992	1250	1
A2	4977	4734	4728	4995	OPP	GP	HOF	CA	0.18522	0.186461	0.0541422	3.42098	214.032	147.136	1311	1
A2	5016	4734	4728	4995	OPP	GP	HOF	CA	0.147513	0.147629	0.05437	2.71314	190.284	141.362	1315	1
A2	5017	4734	4728	4995	OPP	GP	HOF	CA	0.0902135	0.0906183	0.0560854	1.6085	184.33	153.824	1323	0
A2	5023	4734	4728	4995	OPP	GP	HOF	CA	0.124157	0.127046	0.0581033	2.13684	200.035	155.849	1336	0
A2	5024	4734	4728	4995	OPP	GP	HOF	CA	0.142121	0.143328	0.0548234	2.59235	213.808	160.597	1339	1
A2	5025	4734	4728	4995	OPP	GP	HOF	CA	0.209312	0.206241	0.0547456	3.82336	213.623	139.674	1295	1
A2	5026	4734	4728	4995	OPP	GP	HOF	CA	0.194473	0.19441	0.0536038	3.62798	222.029	149.732	1336	1
A2	5027	4734	4728	4995	OPP	GP	HOF	CA	0.157782	0.157001	0.0537347	2.93632	211.154	153.602	1339	1
A2	5028	4734	4728	4995	OPP	GP	HOF	CA	0.173141	0.171499	0.056255	3.07779	195.753	137.971	1262	1
A2	5029	4734	4728	4995	OPP	GP	HOF	CA	0.134026	0.134083	0.0523906	2.5582	204.698	156.313	1331	0
A2	5030	4734	4728	4995	OPP	GP	HOF	CA	0.163905	0.162931	0.0546991	2.99648	212.331	152.529	1341	1
A2	5032	4734	4728	4995	OPP	GP	HOF	CA	0.192148	0.191632	0.0594506	3.23207	205.197	139.05	1265	1
A2	5033	4734	4728	4995	OPP	GP	HOF	CA	0.178403	0.182254	0.0623133	2.863	183.28	127.785	1126	1
A2	5034	4734	4728	4995	OPP	GP	HOF	CA	0.179966	0.181203	0.053558	3.3602	205.438	142.772	1330	1
A2	4976	4734	4731	4995	OPP	GP	HOF	CA	0.300591	0.301168	0.0529447	5.67744	228.189	122.711	1254	1
A2	4977	4734	4731	4995	OPP	GP	HOF	CA	0.251468	0.251149	0.0505012	4.97944	233.091	139.417	1317	1
A2	5016	4734	4731	4995	OPP	GP	HOF	CA	0.183278	0.182381	0.0538125	3.40587	203.929	140.756	1327	1
A2	5017	4734	4731	4995	OPP	GP	HOF	CA	0.137812	0.137367	0.0541917	2.54306	198.535	150.442	1330	0
A2	5023	4734	4731	4995	OPP	GP	HOF	CA	0.236143	0.235457	0.0506843	4.65909	226.315	139.848	1342	1
A2	5024	4734	4731	4995	OPP	GP	HOF	CA	0.251018	0.248887	0.0515653	4.86796	244.167	146.182	1346	1
A2	5025	4734	4731	4995	OPP	GP	HOF	CA	0.27014	0.271799	0.0534643	5.05273	237.283	136.35	1299	1
A2	5026	4734	4731	4995	OPP	GP	HOF	CA	0.283187	0.282646	0.0502348	5.63728	250.629	140.006	1344	1
A2	5027	4734	4731	4995	OPP	GP	HOF	CA	0.260113	0.258428	0.0504735	5.15346	240.31	141.1	1346	1
A2	5028	4734	4731	4995	OPP	GP	HOF	CA	0.231577	0.230476	0.0528113	4.38499	213.738	133.358	1272	1
A2	5029	4734	4731	4995	OPP	GP	HOF	CA	0.244851	0.242802	0.0534236	4.5832	235.224	142.691	1337	1
A2	5030	4734	4731	4995	OPP	GP	HOF	CA	0.25732	0.257107	0.0513159	5.01442	239.037	141.196	1348	1
A2	5032	4734	4731	4995	OPP	GP	HOF	CA	0.24773	0.246494	0.0552398	4.48462	226.7	136.68	1274	1
A2	5033	4734	4731	4995	OPP	GP	HOF	CA	0.237382	0.235683	0.0609247	3.89631	193.076	118.996	1131	1
A2	5034	4734	4731	4995	OPP	GP	HOF	CA	0.243004	0.241811	0.0475842	5.10683	228.255	139.009	1338	1
A2	4976	4734	4967	4995	OPP	GP	HOF	CA	0.280614	0.279502	0.0602873	4.65462	218.314	122.638	1220	1
A2	4977	4734	4967	4995	OPP	GP	HOF	CA	0.245793	0.243464	0.0544902	4.51077	222.328	134.598	1278	1
A2	5016	4734	4967	4995	OPP	GP	HOF	CA	0.249143	0.24841	0.0550484	4.52588	206.614	124.196	1283	1
A2	5017	4734	4967	4995	OPP	GP	HOF	CA	0.203837	0.208095	0.0549413	3.71009	198.161	131.054	1293	1
A2	5023	4734	4967	4995	OPP	GP	HOF	CA	0.18917	0.188712	0.0570118	3.31808	205.869	140.371	1301	1
A2	5024	4734	4967	4995	OPP	GP	HOF	CA	0.221395	0.223426	0.052843	4.18968	226.484	144.377	1306	1
A2	5025	4734	4967	4995	OPP	GP	HOF	CA	0.299544	0.300707	0.0554204	5.40494	238.694	128.656	1266	1
A2	5026	4734	4967	4995	OPP	GP	HOF	CA	0.251246	0.253947	0.0554864	4.52807	231.496	138.529	1305	1
A2	5027	4734	4967	4995	OPP	GP	HOF	CA	0.237667	0.23712	0.0557905	4.25999	223.535	137.685	1305	1
A2	5028	4734	4967	4995	OPP	GP	HOF	CA	0.197376	0.197063	0.0595121	3.31658	199.75	133.896	1236	1
A2	5029	4734	4967	4995	OPP	GP	HOF	CA	0.2029	0.204781	0.054744	3.70633	214.165	141.916	1297	1
A2	5030	4734	4967	4995	OPP	GP	HOF	CA	0.215372	0.21164	0.0538162	4.002	220.043	142.057	1308	1
A2	5032	4734	4967	4995	OPP	GP	HOF	CA	0.239441	0.239502	0.0599731	3.99248	211.91	130.034	1240	1
A2	5033	4734	4967	4995	OPP	GP	HOF	CA	0.258558	0.260985	0.0648452	3.98732	189.697	111.754	1104	1
A2	5034	4734	4967	4995	OPP	GP	HOF	CA	0.215439	0.212749	0.0509615	4.22749	214.595	138.52	1298	1
A2	4976	4734	5044	4995	OPP	GP	HOF	CA	0.337346	0.335931	0.051466	6.55473	245.346	121.569	1269	1
A2	4977	4734	5044	4995	OPP	GP	HOF	CA	0.288303	0.28751	0.0465259	6.19661	247.682	136.827	1332	1
A2	5016	4734	5044	4995	OPP	GP	HOF	CA	0.255659	0.254	0.047671	5.36299	225.393	133.611	1340	1
A2	5017	4734	5044	4995	OPP	GP	HOF	CA	0.220188	0.219354	0.0521092	4.2255	223.213	142.654	1345	1
A2	5023	4734	5044	4995	OPP	GP	HOF	CA	0.267939	0.266165	0.049063	5.46113	242.423	139.966	1360	1
A2	5024	4734	5044	4995	OPP	GP	HOF	CA	0.296141	0.296249	0.0460266	6.43412	258.705	140.488	1364	1
A2	5025	4734	5044	4995	OPP	GP	HOF	CA	0.305949	0.30574	0.0468714	6.52741	245.019	130.216	1315	1
A2	5026	4734	5044	4995	OPP	GP	HOF	CA	0.325283	0.325836	0.0452756	7.18451	263.346	134.072	1361	1
A2	5027	4734	5044	4995	OPP	GP	HOF	CA	0.296202	0.296245	0.0454291	6.5201	252.59	137.148	1363	1
A2	5028	4734	5044	4995	OPP	GP	HOF	CA	0.269284	0.266743	0.0497237	5.41561	224.06	128.99	1283	1
A2	5029	4734	5044	4995	OPP	GP	HOF	CA	0.290102	0.290201	0.0482689	6.01012	247.682	136.291	1354	1
A2	5030	4734	5044	4995	OPP	GP	HOF	CA	0.282938	0.282996	0.0470977	6.00747	251.738	140.702	1365	1
A2	5032	4734	5044	4995	OPP	GP	HOF	CA	0.286607	0.284063	0.0481469	5.95275	240.351	133.269	1289	1
A2	5033	4734	5044	4995	OPP	GP	HOF	CA	0.299903	0.298618	0.0543879	5.51416	214.214	115.371	1149	1
A2	5034	4734	5044	4995	OPP	GP	HOF	CA	0.275952	0.272534	0.0472069	5.84558	240.968	136.739	1354	1
A2	4976	4735	4728	4995	OPP	GP	HOF	CA	0.19955	0.193917	0.0574892	3.47109	194.703	129.924	1201	1
A2	4977	4735	4728	4995	OPP	GP	HOF	CA	0.166629	0.163387	0.053731	3.10117	200.167	142.987	1249	1
A2	5016	4735	4728	4995	OPP	GP	HOF	CA	0.132597	0.131481	0.0571277	2.32106	171.979	131.711	1262	0
A2	5017	4735	4728	4995	OPP	GP	HOF	CA	0.0737893	0.0725204	0.05322	1.3865	163.175	140.749	1262	0
A2	5023	4735	4728	4995	OPP	GP	HOF	CA	0.089342	0.0928869	0.0543127	1.64496	174.885	146.199	1277	0
A2	5024	4735	4728	4995	OPP	GP	HOF	CA	0.129196	0.129462	0.0524311	2.46411	194.465	149.966	1276	0
A2	5025	4735	4728	4995	OPP	GP	HOF	CA	0.216408	0.216335	0.0520628	4.15668	201.154	129.58	1244	1
A2	5026	4735	4728	4995	OPP	GP	HOF	CA	0.179448	0.181518	0.0534699	3.35605	202.357	140.782	1276	1
A2	5027	4735	4728	4995	OPP	GP	HOF	CA	0.13177	0.132029	0.052535	2.50823	192.477	147.657	1275	0
A2	5028	4735	4728	4995	OPP	GP	HOF	CA	0.168129	0.167574	0.0567736	2.9614	181.543	129.284	1219	1
A2	5029	4735	4728	4995	OPP	GP	HOF	CA	0.106088	0.106826	0.05129	2.06839	181.695	146.841	1270	0
A2	5030	4735	4728	4995	OPP	GP	HOF	CA	0.151032	0.149894	0.052901	2.85499	191.106	140.954	1277	1
A2	5032	4735	4728	4995	OPP	GP	HOF	CA	0.164803	0.162741	0.0603858	2.72916	182.139	130.599	1208	1
A2	5033	4735	4728	4995	OPP	GP	HOF	CA	0.156988	0.156964	0.0603221	2.6025	160.281	116.785	1082	1
A2	5034	4735	4728	4995	OPP	GP	HOF	CA	0.135499	0.132905	0.0560023	2.41953	190.51	145.043	1269	0
A2	4976	4735	4731	4995	OPP	GP	HOF	CA	0.245091	0.245295	0.0538607	4.55047	204.603	124.052	1199	1
A2	4977	4735	4731	4995	OPP	GP	HOF	CA	0.217341	0.218722	0.0531307	4.09068	208.563	134.091	1249	1
A2	5016	4735	4731	4995	OPP	GP	HOF	CA	0.109165	0.110599	0.056987	1.91562	173.392	139.261	1264	0
A2	5017	4735	4731	4995	OPP	GP	HOF	CA	0.0614378	0.0603861	0.0530029	1.15914	168.58	149.064	1262	0
A2	5023	4735	4731	4995	OPP	GP	HOF	CA	0.168115	0.168704	0.0545873	3.07975	190.472	135.646	1274	1
A2	5024	4735	4731	4995	OPP	GP	HOF	CA	0.212271	0.211143	0.0550579	3.85541	211.483	137.421	1274	1
A2	5025	4735	4731	4995	OPP	GP	HOF	CA	0.247291	0.244966	0.0535327	4.61944	211.842	127.842	1240	1
A2	5026	4735	4731	4995	OPP	GP	HOF	CA	0.230985	0.230471	0.0512403	4.50787	214.101	133.752	1276	1
A2	5027	4735	4731	4995	OPP	GP	HOF	CA	0.212904	0.20964	0.0517377	4.11506	210.739	136.756	1274	1
A2	5028	4735	4731	4995	OPP	GP	HOF	CA	0.183012	0.180866	0.0549288	3.3318	186.887	129.064	1219	1
A2	5029	4735	4731	4995	OPP	GP	HOF	CA	0.185377	0.184634	0.0528129	3.51008	202.577	139.216	1268	1
A2	5030	4735	4731	4995	OPP	GP	HOF	CA	0.20777	0.204429	0.0511271	4.0638	201.565	132.215	1277	1
A2	5032	4735	4731	4995	OPP	GP	HOF	CA	0.17072	0.171242	0.0573667	2.97594	192.82	136.584	1211	1
A2	5033	4735	4731	4995	OPP	GP	HOF	CA	0.197576	0.197129	0.0575993	3.43018	165.587	110.95	1081	1
A2	5034	4735	4731	4995	OPP	GP	HOF	CA	0.177756	0.178547	0.052616	3.37836	202.106	141.099	1270	1
A2	4976	4735	4967	4995	OPP	GP	HOF	CA	0.24847	0.246315	0.0643409	3.86177	207.803	125.089	1170	1
A2	4977	4735	4967	4995	OPP	GP	HOF	CA	0.236047	0.233143	0.0572055	4.1263	206.357	127.541	1213	1
A2	5016	4735	4967	4995	OPP	GP	HOF	CA	0.239937	0.237879	0.0581802	4.12403	186.731	114.463	1226	1
A2	5017	4735	4967	4995	OPP	GP	HOF	CA	0.175111	0.175887	0.0597593	2.93028	175.81	123.413	1231	1
A2	5023	4735	4967	4995	OPP	GP	HOF	CA	0.150171	0.148248	0.0597707	2.51245	183.409	135.516	1238	0
A2	5024	4735	4967	4995	OPP	GP	HOF	CA	0.188977	0.186575	0.0625316	3.0221	203.68	138.934	1239	1
A2	5025	4735	4967	4995	OPP	GP	HOF	CA	0.28606	0.28275	0.059648	4.7958	215.636	119.708	1210	1
A2	5026	4735	4967	4995	OPP	GP	HOF	CA	0.211512	0.213783	0.0611805	3.45718	209.148	136.12	1242	1
A2	5027	4735	4967	4995	OPP	GP	HOF	CA	0.208674	0.207198	0.060799	3.4322	203.562	133.273	1237	1
A2	5028	4735	4967	4995	OPP	GP	HOF	CA	0.166735	0.163359	0.0640724	2.60229	182.038	130.009	1190	1
A2	5029	4735	4967	4995	OPP	GP	HOF	CA	0.163259	0.161241	0.0575201	2.8383	192.285	138.312	1234	1
A2	5030	4735	4967	4995	OPP	GP	HOF	CA	0.19789	0.195982	0.0564487	3.50566	197.067	131.957	1242	1
A2	5032	4735	4967	4995	OPP	GP	HOF	CA	0.169027	0.166263	0.0633814	2.66683	187.662	133.395	1181	1
A2	5033	4735	4967	4995	OPP	GP	HOF	CA	0.249326	0.250568	0.0639725	3.89739	169.415	101.795	1061	1
A2	5034	4735	4967	4995	OPP	GP	HOF	CA	0.173637	0.16975	0.0594916	2.91868	197.847	139.305	1234	1
A2	4976	4735	5044	4995	OPP	GP	HOF	CA	0.318622	0.318725	0.055724	5.71786	227.324	117.466	1215	1
A2	4977	4735	5044	4995	OPP	GP	HOF	CA	0.281755	0.282204	0.047113	5.98041	226.582	126.967	1266	1
A2	5016	4735	5044	4995	OPP	GP	HOF	CA	0.221555	0.222465	0.0510684	4.3384	196.688	125.341	1280	1
A2	5017	4735	5044	4995	OPP	GP	HOF	CA	0.178405	0.177415	0.0542212	3.29031	191.372	133.427	1277	1
A2	5023	4735	5044	4995	OPP	GP	HOF	CA	0.234863	0.2325	0.0473244	4.96282	208.716	129.323	1295	1
A2	5024	4735	5044	4995	OPP	GP	HOF	CA	0.282656	0.280716	0.0473884	5.96468	231.058	129.222	1293	1
A2	5025	4735	5044	4995	OPP	GP	HOF	CA	0.303148	0.302629	0.0508128	5.96597	226.119	120.916	1258	1
A2	5026	4735	5044	4995	OPP	GP	HOF	CA	0.305654	0.305131	0.0475561	6.42724	231.298	123.004	1295	1
A2	5027	4735	5044	4995	OPP	GP	HOF	CA	0.285016	0.285909	0.0480799	5.92798	229.042	127.439	1292	1
A2	5028	4735	5044	4995	OPP	GP	HOF	CA	0.245175	0.24158	0.0490143	5.0021	201.81	122.337	1235	1
A2	5029	4735	5044	4995	OPP	GP	HOF	CA	0.280971	0.282534	0.043511	6.45747	220.308	123.662	1287	1
A2	5030	4735	5044	4995	OPP	GP	HOF	CA	0.276336	0.273923	0.046272	5.97199	219.133	124.245	1295	1
A2	5032	4735	5044	4995	OPP	GP	HOF	CA	0.257354	0.256555	0.0511083	5.03546	209.54	123.763	1227	1
A2	5033	4735	5044	4995	OPP	GP	HOF	CA	0.254954	0.254261	0.0550276	4.63321	184.833	109.733	1101	1
A2	5034	4735	5044	4995	OPP	GP	HOF	CA	0.245464	0.243806	0.0490052	5.00893	216.499	131.161	1287	1
A2	4976	4736	4728	4995	OPP	GP	HOF	CA	0.254613	0.257384	0.0541953	4.69806	199.258	118.383	1209	1
A2	4977	4736	4728	4995	OPP	GP	HOF	CA	0.244091	0.24518	0.0526265	4.63817	208.791	126.861	1253	1
A2	5016	4736	4728	4995	OPP	GP	HOF	CA	0.240844	0.240239	0.0458973	5.24745	192.913	118.025	1260	1
A2	5017	4736	4728	4995	OPP	GP	HOF	CA	0.202249	0.200296	0.0486716	4.15538	180.612	119.845	1262	1
A2	5023	4736	4728	4995	OPP	GP	HOF	CA	0.184807	0.18516	0.0512115	3.60871	195.508	134.517	1277	1
A2	5024	4736	4728	4995	OPP	GP	HOF	CA	0.198827	0.19973	0.0506906	3.92236	204.312	136.541	1279	1
A2	5025	4736	4728	4995	OPP	GP	HOF	CA	0.285209	0.286785	0.0500988	5.69294	209.8	116.684	1245	1
A2	5026	4736	4728	4995	OPP	GP	HOF	CA	0.251914	0.249423	0.0486946	5.17335	210.788	125.957	1276	1
A2	5027	4736	4728	4995	OPP	GP	HOF	CA	0.218896	0.220546	0.049829	4.39295	208.088	133.349	1280	1
A2	5028	4736	4728	4995	OPP	GP	HOF	CA	0.246249	0.246326	0.0548574	4.48889	195.816	118.433	1217	1
A2	5029	4736	4728	4995	OPP	GP	HOF	CA	0.198189	0.197925	0.050256	3.94359	203.381	136.1	1271	1
A2	5030	4736	4728	4995	OPP	GP	HOF	CA	0.2217	0.22362	0.0498964	4.44321	203.546	129.672	1278	1
A2	5032	4736	4728	4995	OPP	GP	HOF	CA	0.261172	0.260157	0.0561798	4.64887	200.298	117.34	1205	1
A2	5033	4736	4728	4995	OPP	GP	HOF	CA	0.256892	0.255936	0.0543163	4.72956	178.629	105.61	1085	1
A2	5034	4736	4728	4995	OPP	GP	HOF	CA	0.227893	0.226985	0.0524195	4.34748	208.256	130.953	1270	1
A2	4976	4736	4731	4995	OPP	GP	HOF	CA	0.365461	0.364454	0.047272	7.73102	229.146	106.486	1211	1
A2	4977	4736	4731	4995	OPP	GP	HOF	CA	0.332176	0.330432	0.0450657	7.37093	232.897	116.752	1256	1
A2	5016	4736	4731	4995	OPP	GP	HOF	CA	0.267234	0.267266	0.0461503	5.79052	207.473	119.969	1267	1
A2	5017	4736	4731	4995	OPP	GP	HOF	CA	0.24496	0.242662	0.045994	5.32591	196.619	119.245	1267	1
A2	5023	4736	4731	4995	OPP	GP	HOF	CA	0.316079	0.313713	0.0462593	6.83276	223.941	116.375	1279	1
A2	5024	4736	4731	4995	OPP	GP	HOF	CA	0.340678	0.341163	0.044828	7.59967	233.786	114.972	1282	1
A2	5025	4736	4731	4995	OPP	GP	HOF	CA	0.360072	0.359195	0.0446934	8.05648	233.481	109.855	1245	1
A2	5026	4736	4731	4995	OPP	GP	HOF	CA	0.347207	0.345079	0.043825	7.92258	236.732	114.709	1281	1
A2	5027	4736	4731	4995	OPP	GP	HOF	CA	0.337398	0.336985	0.0442638	7.62243	239.338	118.578	1282	1
A2	5028	4736	4731	4995	OPP	GP	HOF	CA	0.320272	0.318849	0.0505083	6.34098	213.6	109.969	1225	1
A2	5029	4736	4731	4995	OPP	GP	HOF	CA	0.326645	0.326469	0.0447712	7.29587	230.355	116.919	1274	1
A2	5030	4736	4731	4995	OPP	GP	HOF	CA	0.332473	0.332727	0.0430207	7.7282	231.959	116.204	1283	1
A2	5032	4736	4731	4995	OPP	GP	HOF	CA	0.336563	0.335474	0.048101	6.99701	222.401	110.394	1212	1
A2	5033	4736	4731	4995	OPP	GP	HOF	CA	0.346124	0.343738	0.049555	6.98464	196.987	95.6861	1088	1
A2	5034	4736	4731	4995	OPP	GP	HOF	CA	0.318635	0.31789	0.0456182	6.98482	227.714	117.664	1273	1
A2	4976	4736	4967	4995	OPP	GP	HOF	CA	0.33571	0.334151	0.0556872	6.02849	221.192	110.006	1176	1
A2	4977	4736	4967	4995	OPP	GP	HOF	CA	0.311002	0.30872	0.0570859	5.44797	225.434	118.477	1215	1
A2	5016	4736	4967	4995	OPP	GP	HOF	CA	0.337656	0.336642	0.0498099	6.7789	209.807	103.886	1223	1
A2	5017	4736	4967	4995	OPP	GP	HOF	CA	0.282803	0.281574	0.0512547	5.5176	200.465	112.077	1228	1
A2	5023	4736	4967	4995	OPP	GP	HOF	CA	0.26193	0.258919	0.0557489	4.6984	210.766	123.271	1238	1
A2	5024	4736	4967	4995	OPP	GP	HOF	CA	0.278419	0.28092	0.0536746	5.18717	224.907	126.945	1240	1
A2	5025	4736	4967	4995	OPP	GP	HOF	CA	0.366211	0.367835	0.0523043	7.00155	236.604	109.761	1211	1
A2	5026	4736	4967	4995	OPP	GP	HOF	CA	0.30184	0.301634	0.0533519	5.65754	228.041	122.296	1240	1
A2	5027	4736	4967	4995	OPP	GP	HOF	CA	0.299343	0.298413	0.0555243	5.39121	227.486	122.669	1240	1
A2	5028	4736	4967	4995	OPP	GP	HOF	CA	0.254646	0.257543	0.0602467	4.22672	209.468	124.44	1189	1
A2	5029	4736	4967	4995	OPP	GP	HOF	CA	0.266479	0.264415	0.0519635	5.1282	216.488	125.385	1233	1
A2	5030	4736	4967	4995	OPP	GP	HOF	CA	0.280883	0.28062	0.0512895	5.47643	218.862	122.874	1241	1
A2	5032	4736	4967	4995	OPP	GP	HOF	CA	0.303055	0.299437	0.0540129	5.61079	215.766	115.403	1179	1
A2	5033	4736	4967	4995	OPP	GP	HOF	CA	0.359319	0.356352	0.0593045	6.05889	198.895	93.7443	1062	1
A2	5034	4736	4967	4995	OPP	GP	HOF	CA	0.286477	0.287174	0.0546654	5.24056	219.368	121.669	1232	1
A2	4976	4736	5044	4995	OPP	GP	HOF	CA	0.436739	0.437844	0.0445558	9.80207	256.822	100.685	1225	1
A2	4977	4736	5044	4995	OPP	GP	HOF	CA	0.388342	0.387869	0.0406979	9.54207	252.848	111.396	1269	1
A2	5016	4736	5044	4995	OPP	GP	HOF	CA	0.313486	0.31496	0.0526747	5.95135	228.708	119.538	1280	1
A2	5017	4736	5044	4995	OPP	GP	HOF	CA	0.326002	0.325055	0.0452763	7.20028	219.424	111.532	1280	1
A2	5023	4736	5044	4995	OPP	GP	HOF	CA	0.367335	0.367187	0.0423678	8.67014	249.524	115.455	1295	1
A2	5024	4736	5044	4995	OPP	GP	HOF	CA	0.396369	0.39764	0.0403041	9.83447	257.465	111.299	1297	1
A2	5025	4736	5044	4995	OPP	GP	HOF	CA	0.41137	0.40974	0.0405807	10.1371	252.51	105.313	1261	1
A2	5026	4736	5044	4995	OPP	GP	HOF	CA	0.414045	0.412679	0.040037	10.3416	260.468	107.933	1295	1
A2	5027	4736	5044	4995	OPP	GP	HOF	CA	0.394544	0.39282	0.0410429	9.61295	260.545	113.118	1297	1
A2	5028	4736	5044	4995	OPP	GP	HOF	CA	0.342346	0.343117	0.050459	6.78464	234.486	114.881	1237	1
A2	5029	4736	5044	4995	OPP	GP	HOF	CA	0.395811	0.394249	0.0404731	9.77961	255.813	110.731	1288	1
A2	5030	4736	5044	4995	OPP	GP	HOF	CA	0.381532	0.380115	0.0404522	9.43168	253.334	113.409	1296	1
A2	5032	4736	5044	4995	OPP	GP	HOF	CA	0.363522	0.362653	0.0508426	7.14996	243.372	113.603	1227	1
A2	5033	4736	5044	4995	OPP	GP	HOF	CA	0.419458	0.416297	0.0482044	8.70165	227.098	92.8803	1102	1
A2	5034	4736	5044	4995	OPP	GP	HOF	CA	0.351355	0.352215	0.0494915	7.09931	247.151	118.631	1290	1
A2	4976	4738	4728	4995	OPP	GP	HOF	CA	0.29647	0.295967	0.0597075	4.96537	239.104	129.75	1239	1
A2	4977	4738	4728	4995	OPP	GP	HOF	CA	0.271112	0.271811	0.0545453	4.9704	246.858	141.555	1306	1
A2	5016	4738	4728	4995	OPP	GP	HOF	CA	0.258916	0.261699	0.0557952	4.64047	231.437	136.239	1311	1
A2	5017	4738	4728	4995	OPP	GP	HOF	CA	0.199545	0.199483	0.0549749	3.62975	229.405	153.082	1313	1
A2	5023	4738	4728	4995	OPP	GP	HOF	CA	0.221408	0.221298	0.0587345	3.76964	236.438	150.718	1328	1
A2	5024	4738	4728	4995	OPP	GP	HOF	CA	0.229502	0.230085	0.0550838	4.16642	247.666	155.206	1332	1
A2	5025	4738	4728	4995	OPP	GP	HOF	CA	0.319976	0.320995	0.0577158	5.54399	260.538	134.224	1287	1
A2	5026	4738	4728	4995	OPP	GP	HOF	CA	0.272916	0.271289	0.0538597	5.06716	260.193	148.621	1329	1
A2	5027	4738	4728	4995	OPP	GP	HOF	CA	0.247228	0.244596	0.0555949	4.44695	245.552	148.205	1332	1
A2	5028	4738	4728	4995	OPP	GP	HOF	CA	0.265759	0.265238	0.0577334	4.60321	226.267	131.253	1258	1
A2	5029	4738	4728	4995	OPP	GP	HOF	CA	0.233967	0.233694	0.0506558	4.61876	243.063	150.891	1323	1
A2	5030	4738	4728	4995	OPP	GP	HOF	CA	0.251966	0.251659	0.0589886	4.27143	247.14	147.663	1332	1
A2	5032	4738	4728	4995	OPP	GP	HOF	CA	0.283723	0.280126	0.0572152	4.95887	241.805	134.92	1257	1
A2	5033	4738	4728	4995	OPP	GP	HOF	CA	0.271617	0.275028	0.0658274	4.1262	210.958	120.837	1123	1
A2	5034	4738	4728	4995	OPP	GP	HOF	CA	0.258434	0.258438	0.0499301	5.17592	236.923	139.613	1323	1
A2	4976	4738	4731	4995	OPP	GP	HOF	CA	0.381551	0.38227	0.0557652	6.8421	264.505	118.405	1243	1
A2	4977	4738	4731	4995	OPP	GP	HOF	CA	0.336955	0.336261	0.0527168	6.39178	270.998	134.398	1311	1
A2	5016	4738	4731	4995	OPP	GP	HOF	CA	0.273843	0.274678	0.0534951	5.11903	252.4	143.881	1322	1
A2	5017	4738	4731	4995	OPP	GP	HOF	CA	0.237641	0.24254	0.0540425	4.3973	248.319	152.959	1321	1
A2	5023	4738	4731	4995	OPP	GP	HOF	CA	0.310165	0.307167	0.0541662	5.72617	260.404	137.109	1334	1
A2	5024	4738	4731	4995	OPP	GP	HOF	CA	0.346128	0.34579	0.0532621	6.49859	279.009	135.527	1340	1
A2	5025	4738	4731	4995	OPP	GP	HOF	CA	0.364662	0.364853	0.0569584	6.40224	282.376	131.464	1290	1
A2	5026	4738	4731	4995	OPP	GP	HOF	CA	0.355117	0.354274	0.0539499	6.58234	288.657	137.368	1337	1
A2	5027	4738	4731	4995	OPP	GP	HOF	CA	0.344187	0.346323	0.0531486	6.47595	274.396	133.874	1339	1
A2	5028	4738	4731	4995	OPP	GP	HOF	CA	0.335838	0.33528	0.0555452	6.04621	248.618	123.61	1268	1
A2	5029	4738	4731	4995	OPP	GP	HOF	CA	0.338651	0.338915	0.0543357	6.23257	270.834	133.803	1329	1
A2	5030	4738	4731	4995	OPP	GP	HOF	CA	0.340382	0.341116	0.0533508	6.38007	273.912	134.795	1338	1
A2	5032	4738	4731	4995	OPP	GP	HOF	CA	0.322819	0.322028	0.0534606	6.03844	258.694	132.431	1266	1
A2	5033	4738	4731	4995	OPP	GP	HOF	CA	0.342013	0.341488	0.0629972	5.42902	226.028	110.821	1127	1
A2	5034	4738	4731	4995	OPP	GP	HOF	CA	0.331083	0.335131	0.0469856	7.04649	262.166	131.748	1331	1
A2	4976	4738	4967	4995	OPP	GP	HOF	CA	0.409864	0.41397	0.0565145	7.25237	258.577	108.234	1209	1
A2	4977	4738	4967	4995	OPP	GP	HOF	CA	0.355585	0.355639	0.0561946	6.32775	261.284	124.208	1272	1
A2	5016	4738	4967	4995	OPP	GP	HOF	CA	0.362917	0.363131	0.0539062	6.73238	250.593	117.137	1280	1
A2	5017	4738	4967	4995	OPP	GP	HOF	CA	0.290184	0.28863	0.0556035	5.2188	247.254	136.031	1284	1
A2	5023	4738	4967	4995	OPP	GP	HOF	CA	0.308811	0.307502	0.0564946	5.46621	250.335	132.203	1294	1
A2	5024	4738	4967	4995	OPP	GP	HOF	CA	0.324558	0.324002	0.0622795	5.21132	269.208	137.279	1299	1
A2	5025	4738	4967	4995	OPP	GP	HOF	CA	0.404353	0.403101	0.05766	7.01271	284.272	120.572	1258	1
A2	5026	4738	4967	4995	OPP	GP	HOF	CA	0.345044	0.348062	0.0568851	6.06563	277.858	135.301	1298	1
A2	5027	4738	4967	4995	OPP	GP	HOF	CA	0.343614	0.34492	0.0592292	5.80143	266.164	130.027	1298	1
A2	5028	4738	4967	4995	OPP	GP	HOF	CA	0.309225	0.310459	0.0652272	4.74073	237.494	125.307	1231	1
A2	5029	4738	4967	4995	OPP	GP	HOF	CA	0.315234	0.31628	0.0547828	5.75426	259.045	134.87	1290	1
A2	5030	4738	4967	4995	OPP	GP	HOF	CA	0.33004	0.330724	0.054222	6.08683	265.958	133.967	1299	1
A2	5032	4738	4967	4995	OPP	GP	HOF	CA	0.335186	0.332357	0.0574305	5.83638	259.7	129.31	1233	1
A2	5033	4738	4967	4995	OPP	GP	HOF	CA	0.385265	0.385051	0.0639772	6.0219	226.348	100.446	1100	1
A2	5034	4738	4967	4995	OPP	GP	HOF	CA	0.336773	0.335948	0.0504033	6.68156	256.205	127.114	1291	1
A2	4976	4738	5044	4995	OPP	GP	HOF	CA	0.448077	0.445601	0.048074	9.32057	285.312	108.744	1260	1
A2	4977	4738	5044	4995	OPP	GP	HOF	CA	0.385323	0.382518	0.0459188	8.39139	296.281	131.462	1329	1
A2	5016	4738	5044	4995	OPP	GP	HOF	CA	0.351732	0.354395	0.04872	7.21946	272.864	130.861	1337	1
A2	5017	4738	5044	4995	OPP	GP	HOF	CA	0.298708	0.297461	0.047805	6.24845	270.66	146.154	1338	1
A2	5023	4738	5044	4995	OPP	GP	HOF	CA	0.365705	0.364376	0.0493004	7.4179	288.237	133.87	1354	1
A2	5024	4738	5044	4995	OPP	GP	HOF	CA	0.381093	0.380664	0.0482012	7.90629	300.66	134.734	1358	1
A2	5025	4738	5044	4995	OPP	GP	HOF	CA	0.416124	0.418183	0.0475141	8.75791	304.568	125.575	1309	1
A2	5026	4738	5044	4995	OPP	GP	HOF	CA	0.403744	0.402819	0.0494656	8.16213	310.888	132.053	1356	1
A2	5027	4738	5044	4995	OPP	GP	HOF	CA	0.396754	0.396642	0.0466445	8.50591	298.39	128.872	1358	1
A2	5028	4738	5044	4995	OPP	GP	HOF	CA	0.381009	0.379626	0.0509059	7.48457	267.258	119.79	1283	1
A2	5029	4738	5044	4995	OPP	GP	HOF	CA	0.393297	0.391171	0.0460966	8.53201	296.226	128.99	1348	1
A2	5030	4738	5044	4995	OPP	GP	HOF	CA	0.379283	0.382297	0.046878	8.09087	298.151	134.176	1357	1
A2	5032	4738	5044	4995	OPP	GP	HOF	CA	0.369523	0.369018	0.0482306	7.66159	285.667	131.51	1283	1
A2	5033	4738	5044	4995	OPP	GP	HOF	CA	0.379255	0.379719	0.0565057	6.7118	242.482	109.131	1144	1
A2	5034	4738	5044	4995	OPP	GP	HOF	CA	0.375479	0.375659	0.0467291	8.03525	283.202	128.585	1350	1
A2	4976	5019	4728	4995	OPP	GP	HOF	CA	0.206878	0.204321	0.0516869	4.00251	202.039	132.774	1268	1
A2	4977	5019	4728	4995	OPP	GP	HOF	CA	0.160132	0.159332	0.0488579	3.27751	215.649	156.117	1329	1
A2	5016	5019	4728	4995	OPP	GP	HOF	CA	0.165212	0.163724	0.0489871	3.37256	183.881	131.737	1337	1
A2	5017	5019	4728	4995	OPP	GP	HOF	CA	0.10956	0.10962	0.0504497	2.17167	172.946	138.792	1340	0
A2	5023	5019	4728	4995	OPP	GP	HOF	CA	0.0928885	0.0912101	0.0478828	1.93992	190.733	158.311	1358	0
A2	5024	5019	4728	4995	OPP	GP	HOF	CA	0.1223	0.122328	0.0473835	2.58106	204.963	160.292	1361	1
A2	5025	5019	4728	4995	OPP	GP	HOF	CA	0.205682	0.206535	0.0493764	4.16559	208.29	137.224	1322	1
A2	5026	5019	4728	4995	OPP	GP	HOF	CA	0.170349	0.170903	0.0486539	3.50124	220.22	156.112	1357	1
A2	5027	5019	4728	4995	OPP	GP	HOF	CA	0.148078	0.148211	0.0476403	3.10824	209.571	155.511	1360	1
A2	5028	5019	4728	4995	OPP	GP	HOF	CA	0.158188	0.155775	0.0527374	2.99955	196.86	143.085	1287	1
A2	5029	5019	4728	4995	OPP	GP	HOF	CA	0.107014	0.10567	0.0472111	2.26671	198.866	160.417	1351	0
A2	5030	5019	4728	4995	OPP	GP	HOF	CA	0.139813	0.137805	0.0494734	2.82602	207.801	156.822	1360	1
A2	5032	5019	4728	4995	OPP	GP	HOF	CA	0.171291	0.171726	0.0571492	2.99725	199.418	141.092	1283	1
A2	5033	5019	4728	4995	OPP	GP	HOF	CA	0.170834	0.171553	0.0534976	3.1933	175.852	124.536	1145	1
A2	5034	5019	4728	4995	OPP	GP	HOF	CA	0.140769	0.140811	0.053222	2.64493	204.78	154.241	1353	1
A2	4976	5019	4731	4995	OPP	GP	HOF	CA	0.255472	0.254757	0.0486454	5.25172	210.315	124.722	1269	1
A2	4977	5019	4731	4995	OPP	GP	HOF	CA	0.185086	0.186538	0.0497647	3.71922	222.36	152.904	1333	1
A2	5016	5019	4731	4995	OPP	GP	HOF	CA	0.115302	0.114585	0.0523237	2.20362	186.243	147.735	1346	0
A2	5017	5019	4731	4995	OPP	GP	HOF	CA	0.0816757	0.0833111	0.0523879	1.55906	181.62	154.192	1345	0
A2	5023	5019	4731	4995	OPP	GP	HOF	CA	0.153782	0.155864	0.0519277	2.96147	203.13	148.982	1360	1
A2	5024	5019	4731	4995	OPP	GP	HOF	CA	0.190914	0.189955	0.0485068	3.93581	218.485	148.435	1365	1
A2	5025	5019	4731	4995	OPP	GP	HOF	CA	0.218413	0.216653	0.0485835	4.49563	213.755	137.119	1321	1
A2	5026	5019	4731	4995	OPP	GP	HOF	CA	0.209152	0.206529	0.0503691	4.1524	229.25	149.941	1362	1
A2	5027	5019	4731	4995	OPP	GP	HOF	CA	0.209379	0.208824	0.0465286	4.50002	221.93	145.085	1364	1
A2	5028	5019	4731	4995	OPP	GP	HOF	CA	0.174926	0.173506	0.0504098	3.47009	198.345	139.285	1295	1
A2	5029	5019	4731	4995	OPP	GP	HOF	CA	0.180533	0.177832	0.0494166	3.65329	216.343	150.174	1354	1
A2	5030	5019	4731	4995	OPP	GP	HOF	CA	0.190716	0.190288	0.050295	3.79194	216.095	146.872	1364	1
A2	5032	5019	4731	4995	OPP	GP	HOF	CA	0.169607	0.167254	0.0586481	2.89194	208.611	148.109	1290	1
A2	5033	5019	4731	4995	OPP	GP	HOF	CA	0.201752	0.203451	0.0551044	3.66128	174.863	116.15	1146	1
A2	5034	5019	4731	4995	OPP	GP	HOF	CA	0.16792	0.166436	0.05034	3.33571	216.166	154.006	1358	1
A2	4976	5019	4967	4995	OPP	GP	HOF	CA	0.210373	0.209032	0.0553814	3.79863	200.132	130.562	1237	1
A2	4977	5019	4967	4995	OPP	GP	HOF	CA	0.143632	0.144141	0.0574013	2.50225	211.696	158.521	1295	0
A2	5016	5019	4967	4995	OPP	GP	HOF	CA	0.167914	0.167524	0.0539181	3.11425	189.362	134.912	1304	1
A2	5017	5019	4967	4995	OPP	GP	HOF	CA	0.12306	0.124852	0.0551674	2.23067	180.045	140.587	1309	0
A2	5023	5019	4967	4995	OPP	GP	HOF	CA	0.0769525	0.0787057	0.0560287	1.37345	187.66	160.842	1322	0
A2	5024	5019	4967	4995	OPP	GP	HOF	CA	0.116416	0.121959	0.0556068	2.09355	202.375	160.169	1326	0
A2	5025	5019	4967	4995	OPP	GP	HOF	CA	0.207653	0.209874	0.0557911	3.72197	215.183	141.182	1291	1
A2	5026	5019	4967	4995	OPP	GP	HOF	CA	0.140706	0.142153	0.055302	2.54433	215.622	162.428	1324	0
A2	5027	5019	4967	4995	OPP	GP	HOF	CA	0.147629	0.148824	0.0558006	2.64565	207.951	154.45	1324	1
A2	5028	5019	4967	4995	OPP	GP	HOF	CA	0.101812	0.0988833	0.0603193	1.68788	186.739	152.229	1259	0
A2	5029	5019	4967	4995	OPP	GP	HOF	CA	0.0961694	0.0969692	0.0527728	1.82233	195.336	161.061	1316	0
A2	5030	5019	4967	4995	OPP	GP	HOF	CA	0.1239	0.126126	0.0534049	2.32001	199.92	155.841	1326	0
A2	5032	5019	4967	4995	OPP	GP	HOF	CA	0.116665	0.116667	0.0553932	2.10612	193.471	153.044	1257	0
A2	5033	5019	4967	4995	OPP	GP	HOF	CA	0.203405	0.205975	0.0585878	3.4718	172.963	114.493	1122	1
A2	5034	5019	4967	4995	OPP	GP	HOF	CA	0.116616	0.116546	0.0535983	2.17573	202.311	160.053	1318	0
A2	4976	5019	5044	4995	OPP	GP	HOF	CA	0.30292	0.30376	0.047311	6.40276	227.614	121.776	1289	1
A2	4977	5019	5044	4995	OPP	GP	HOF	CA	0.217323	0.215239	0.052206	4.16279	241.399	155.207	1353	1
A2	5016	5019	5044	4995	OPP	GP	HOF	CA	0.179876	0.179848	0.0584829	3.0757	207.676	144.355	1367	1
A2	5017	5019	5044	4995	OPP	GP	HOF	CA	0.1782	0.179043	0.0457799	3.89254	199.401	139.083	1365	1
A2	5023	5019	5044	4995	OPP	GP	HOF	CA	0.195159	0.195938	0.0530374	3.67965	226.157	152.298	1385	1
A2	5024	5019	5044	4995	OPP	GP	HOF	CA	0.241456	0.238474	0.0483726	4.99159	238.202	145.544	1389	1
A2	5025	5019	5044	4995	OPP	GP	HOF	CA	0.246752	0.247728	0.0511596	4.82317	233.036	140.793	1344	1
A2	5026	5019	5044	4995	OPP	GP	HOF	CA	0.258508	0.25621	0.0507383	5.09493	248.531	146.43	1385	1
A2	5027	5019	5044	4995	OPP	GP	HOF	CA	0.245029	0.248197	0.0515445	4.75373	243.245	147.501	1387	1
A2	5028	5019	5044	4995	OPP	GP	HOF	CA	0.177048	0.177236	0.0586788	3.01724	214.616	150.052	1313	1
A2	5029	5019	5044	4995	OPP	GP	HOF	CA	0.232917	0.236719	0.0493894	4.71593	233.823	145.477	1377	1
A2	5030	5019	5044	4995	OPP	GP	HOF	CA	0.222648	0.223872	0.0521267	4.27129	235.922	149.998	1386	1
A2	5032	5019	5044	4995	OPP	GP	HOF	CA	0.202381	0.202893	0.0569949	3.55086	226.315	150.13	1310	1
A2	5033	5019	5044	4995	OPP	GP	HOF	CA	0.247394	0.249035	0.0524871	4.71342	196.47	118.539	1167	1
A2	5034	5019	5044	4995	OPP	GP	HOF	CA	0.181561	0.182211	0.0573056	3.16829	229.433	158.923	1381	1
A2	4976	5020	4728	4995	OPP	GP	HOF	CA	0.142165	0.139344	0.055299	2.57085	195.67	146.96	1266	0
A2	4977	5020	4728	4995	OPP	GP	HOF	CA	0.110333	0.110122	0.0530731	2.07889	208.763	167.273	1326	0
A2	5016	5020	4728	4995	OPP	GP	HOF	CA	0.0894846	0.0857536	0.0536217	1.66881	175.227	146.443	1332	0
A2	5017	5020	4728	4995	OPP	GP	HOF	CA	0.0273045	0.0291847	0.0536213	0.50921	164.325	155.59	1338	0
A2	5023	5020	4728	4995	OPP	GP	HOF	CA	0.032257	0.0326465	0.053227	0.606026	181.39	170.054	1352	0
A2	5024	5020	4728	4995	OPP	GP	HOF	CA	0.0637782	0.0621169	0.0552745	1.15384	197.109	173.474	1355	0
A2	5025	5020	4728	4995	OPP	GP	HOF	CA	0.144807	0.143558	0.055328	2.61724	197.074	147.218	1315	1
A2	5026	5020	4728	4995	OPP	GP	HOF	CA	0.110097	0.108628	0.0525867	2.09363	209.936	168.294	1352	0
A2	5027	5020	4728	4995	OPP	GP	HOF	CA	0.0704048	0.0697051	0.0529869	1.32872	194.833	169.203	1353	0
A2	5028	5020	4728	4995	OPP	GP	HOF	CA	0.0803593	0.0786424	0.054452	1.47578	186.66	158.892	1279	0
A2	5029	5020	4728	4995	OPP	GP	HOF	CA	0.0372783	0.0360657	0.0543889	0.685403	184.464	171.205	1345	0
A2	5030	5020	4728	4995	OPP	GP	HOF	CA	0.0828666	0.0850511	0.0560672	1.47799	199.264	168.767	1355	0
A2	5032	5020	4728	4995	OPP	GP	HOF	CA	0.12099	0.122513	0.0595115	2.03306	183.748	144.084	1278	0
A2	5033	5020	4728	4995	OPP	GP	HOF	CA	0.0945734	0.092253	0.0602337	1.57011	166.315	137.575	1148	0
A2	5034	5020	4728	4995	OPP	GP	HOF	CA	0.0722069	0.0692581	0.0548557	1.3163	191.46	165.673	1347	0
A2	4976	5020	4731	4995	OPP	GP	HOF	CA	0.249439	0.24853	0.0610434	4.08625	228.972	137.548	1269	1
A2	4977	5020	4731	4995	OPP	GP	HOF	CA	0.208765	0.206727	0.0584045	3.57447	239.667	156.881	1330	1
A2	5016	5020	4731	4995	OPP	GP	HOF	CA	0.147595	0.145613	0.0630732	2.34005	200.849	149.186	1343	0
A2	5017	5020	4731	4995	OPP	GP	HOF	CA	0.104908	0.104847	0.0632726	1.65804	194.845	157.845	1345	0
A2	5023	5020	4731	4995	OPP	GP	HOF	CA	0.174631	0.174833	0.0574226	3.04115	220.863	155.192	1356	1
A2	5024	5020	4731	4995	OPP	GP	HOF	CA	0.210007	0.210745	0.0588902	3.56608	239.082	156.092	1361	1
A2	5025	5020	4731	4995	OPP	GP	HOF	CA	0.207358	0.207142	0.0491183	4.22161	215.739	141.635	1316	1
A2	5026	5020	4731	4995	OPP	GP	HOF	CA	0.231088	0.232442	0.0558348	4.13877	245.562	153.373	1358	1
A2	5027	5020	4731	4995	OPP	GP	HOF	CA	0.214874	0.214241	0.0577686	3.71956	239.371	154.697	1358	1
A2	5028	5020	4731	4995	OPP	GP	HOF	CA	0.177843	0.175875	0.062637	2.83926	218.003	152.17	1288	1
A2	5029	5020	4731	4995	OPP	GP	HOF	CA	0.190755	0.188263	0.0575428	3.315	230.915	156.931	1349	1
A2	5030	5020	4731	4995	OPP	GP	HOF	CA	0.206073	0.205639	0.0575541	3.58052	235.499	155.023	1360	1
A2	5032	5020	4731	4995	OPP	GP	HOF	CA	0.156539	0.157158	0.05513	2.83945	202.147	147.425	1285	1
A2	5033	5020	4731	4995	OPP	GP	HOF	CA	0.16971	0.168578	0.0584821	2.90192	178.997	127.057	1149	1
A2	5034	5020	4731	4995	OPP	GP	HOF	CA	0.183052	0.184314	0.0563128	3.25063	229.764	158.662	1353	1
A2	4976	5020	4967	4995	OPP	GP	HOF	CA	0.169776	0.170343	0.0597886	2.8396	192.572	136.674	1235	1
A2	4977	5020	4967	4995	OPP	GP	HOF	CA	0.137517	0.139519	0.0550311	2.4989	206.245	156.378	1293	0
A2	5016	5020	4967	4995	OPP	GP	HOF	CA	0.137002	0.139801	0.0555172	2.46773	181.754	137.953	1301	0
A2	5017	5020	4967	4995	OPP	GP	HOF	CA	0.0834883	0.0832874	0.0546018	1.52904	172.705	146.089	1307	0
A2	5023	5020	4967	4995	OPP	GP	HOF	CA	0.0618481	0.0614944	0.0542946	1.13912	181.193	160.085	1317	0
A2	5024	5020	4967	4995	OPP	GP	HOF	CA	0.105352	0.10832	0.0548672	1.92013	199.672	161.611	1321	0
A2	5025	5020	4967	4995	OPP	GP	HOF	CA	0.195315	0.195126	0.0577666	3.38111	207.978	140.011	1284	1
A2	5026	5020	4967	4995	OPP	GP	HOF	CA	0.127734	0.127654	0.0564418	2.26311	207.714	160.66	1320	0
A2	5027	5020	4967	4995	OPP	GP	HOF	CA	0.121141	0.120284	0.0562057	2.15531	200.738	157.358	1318	0
A2	5028	5020	4967	4995	OPP	GP	HOF	CA	0.05793	0.0595722	0.0595404	0.972953	184.393	164.199	1252	0
A2	5029	5020	4967	4995	OPP	GP	HOF	CA	0.0756378	0.0753485	0.051742	1.46182	187.268	160.931	1311	0
A2	5030	5020	4967	4995	OPP	GP	HOF	CA	0.108139	0.108009	0.0535326	2.02005	196.524	158.168	1322	0
A2	5032	5020	4967	4995	OPP	GP	HOF	CA	0.106176	0.104464	0.0562702	1.8869	181.09	146.326	1254	0
A2	5033	5020	4967	4995	OPP	GP	HOF	CA	0.164078	0.162344	0.0614706	2.66921	171.708	123.303	1126	1
A2	5034	5020	4967	4995	OPP	GP	HOF	CA	0.0945067	0.0959242	0.0529406	1.78515	195.052	161.368	1314	0
A2	4976	5020	5044	4995	OPP	GP	HOF	CA	0.309886	0.308279	0.0497279	6.23163	239.677	126.274	1287	1
A2	4977	5020	5044	4995	OPP	GP	HOF	CA	0.239226	0.242582	0.0548444	4.3619	251.89	154.638	1351	1
A2	5016	5020	5044	4995	OPP	GP	HOF	CA	0.191393	0.191303	0.0598389	3.19847	215.344	146.155	1363	1
A2	5017	5020	5044	4995	OPP	GP	HOF	CA	0.181343	0.179709	0.0517906	3.50146	204.634	141.809	1365	1
A2	5023	5020	5044	4995	OPP	GP	HOF	CA	0.206817	0.204394	0.0529404	3.9066	233.536	153.492	1380	1
A2	5024	5020	5044	4995	OPP	GP	HOF	CA	0.252009	0.250382	0.0489044	5.15309	247.976	148.149	1383	1
A2	5025	5020	5044	4995	OPP	GP	HOF	CA	0.24416	0.24441	0.0527148	4.63172	227.908	138.457	1338	1
A2	5026	5020	5044	4995	OPP	GP	HOF	CA	0.274548	0.273557	0.0515806	5.3227	259.604	147.762	1381	1
A2	5027	5020	5044	4995	OPP	GP	HOF	CA	0.254098	0.254295	0.0515575	4.92843	252.253	150.033	1381	1
A2	5028	5020	5044	4995	OPP	GP	HOF	CA	0.178747	0.180895	0.0611695	2.92215	225.558	157.15	1307	1
A2	5029	5020	5044	4995	OPP	GP	HOF	CA	0.241578	0.243483	0.0505288	4.78101	242.732	148.274	1372	1
A2	5030	5020	5044	4995	OPP	GP	HOF	CA	0.23619	0.234762	0.0516021	4.57714	246.964	152.593	1382	1
A2	5032	5020	5044	4995	OPP	GP	HOF	CA	0.198883	0.193638	0.0608885	3.26634	219.79	146.868	1308	1
A2	5033	5020	5044	4995	OPP	GP	HOF	CA	0.225429	0.226663	0.0529004	4.26139	197.383	124.762	1171	1
A2	5034	5020	5044	4995	OPP	GP	HOF	CA	0.188299	0.18684	0.0588707	3.19851	236.822	161.768	1377	1
A2	4976	5035	4728	4995	OPP	GP	HOF	CA	0.143011	0.142852	0.0599191	2.38674	188.461	141.302	1229	0
A2	4977	5035	4728	4995	OPP	GP	HOF	CA	0.117049	0.115857	0.0574484	2.03746	206.641	163.336	1296	0
A2	5016	5035	4728	4995	OPP	GP	HOF	CA	0.0918201	0.091375	0.0560891	1.63704	179.895	149.638	1305	0
A2	5017	5035	4728	4995	OPP	GP	HOF	CA	0.0288461	0.0280834	0.0556986	0.517896	167.866	158.453	1310	0
A2	5023	5035	4728	4995	OPP	GP	HOF	CA	0.0567781	0.05939	0.0538388	1.05459	181.128	161.665	1320	0
A2	5024	5035	4728	4995	OPP	GP	HOF	CA	0.0732071	0.0733613	0.0564281	1.29735	200.112	172.811	1323	0
A2	5025	5035	4728	4995	OPP	GP	HOF	CA	0.176156	0.173821	0.0588152	2.99507	210.948	147.76	1278	1
A2	5026	5035	4728	4995	OPP	GP	HOF	CA	0.125286	0.126928	0.0537508	2.33086	212.733	165.363	1320	0
A2	5027	5035	4728	4995	OPP	GP	HOF	CA	0.0980346	0.0966129	0.0542101	1.80842	200.537	164.729	1321	0
A2	5028	5035	4728	4995	OPP	GP	HOF	CA	0.120639	0.122068	0.0586013	2.05864	180.428	141.582	1245	0
A2	5029	5035	4728	4995	OPP	GP	HOF	CA	0.0559737	0.0575565	0.0532386	1.05138	184.657	165.081	1312	0
A2	5030	5035	4728	4995	OPP	GP	HOF	CA	0.0995793	0.0986297	0.052722	1.88876	201.042	164.629	1322	0
A2	5032	5035	4728	4995	OPP	GP	HOF	CA	0.138576	0.135038	0.0600972	2.30586	194.18	146.913	1246	0
A2	5033	5035	4728	4995	OPP	GP	HOF	CA	0.089357	0.0886082	0.0622548	1.43534	161.262	134.806	1115	0
A2	5034	5035	4728	4995	OPP	GP	HOF	CA	0.106391	0.108587	0.0546982	1.94505	196.78	158.935	1317	0
A2	4976	5035	4731	4995	OPP	GP	HOF	CA	0.222314	0.21833	0.0686125	3.24014	203.803	129.668	1232	1
A2	4977	5035	4731	4995	OPP	GP	HOF	CA	0.203761	0.203734	0.0578604	3.52159	219.963	145.497	1301	1
A2	5016	5035	4731	4995	OPP	GP	HOF	CA	0.106033	0.105313	0.0657326	1.6131	190.024	153.59	1315	0
A2	5017	5035	4731	4995	OPP	GP	HOF	CA	0.0751965	0.0743162	0.0645078	1.1657	185.843	159.848	1315	0
A2	5023	5035	4731	4995	OPP	GP	HOF	CA	0.173428	0.172619	0.0633597	2.73719	206.43	145.411	1325	1
A2	5024	5035	4731	4995	OPP	GP	HOF	CA	0.191725	0.19024	0.0614632	3.11934	228.385	154.9	1329	1
A2	5025	5035	4731	4995	OPP	GP	HOF	CA	0.197043	0.19645	0.0542336	3.63323	217.679	146.016	1280	1
A2	5026	5035	4731	4995	OPP	GP	HOF	CA	0.22022	0.218504	0.0595209	3.69988	233.504	149.22	1327	1
A2	5027	5035	4731	4995	OPP	GP	HOF	CA	0.20986	0.206718	0.0562185	3.73294	227.681	148.695	1327	1
A2	5028	5035	4731	4995	OPP	GP	HOF	CA	0.166787	0.164655	0.0676393	2.46582	193.859	138.437	1254	0
A2	5029	5035	4731	4995	OPP	GP	HOF	CA	0.186658	0.187527	0.0616646	3.02698	214.153	146.781	1317	1
A2	5030	5035	4731	4995	OPP	GP	HOF	CA	0.19645	0.198133	0.0590848	3.32489	223.287	149.962	1328	1
A2	5032	5035	4731	4995	OPP	GP	HOF	CA	0.148658	0.147481	0.0577938	2.57221	201.99	149.708	1256	0
A2	5033	5035	4731	4995	OPP	GP	HOF	CA	0.0913795	0.092191	0.0572165	1.59708	157.344	130.996	1119	0
A2	5034	5035	4731	4995	OPP	GP	HOF	CA	0.176541	0.17199	0.0601069	2.93712	221.439	154.985	1325	1
A2	4976	5035	4967	4995	OPP	GP	HOF	CA	0.176734	0.175378	0.0681279	2.59416	191.502	133.979	1203	1
A2	4977	5035	4967	4995	OPP	GP	HOF	CA	0.180117	0.182255	0.0592104	3.04197	209.009	145.209	1264	1
A2	5016	5035	4967	4995	OPP	GP	HOF	CA	0.167643	0.168323	0.0607187	2.76098	193.667	138.056	1275	1
A2	5017	5035	4967	4995	OPP	GP	HOF	CA	0.114848	0.113845	0.0615127	1.86706	182.581	144.964	1282	0
A2	5023	5035	4967	4995	OPP	GP	HOF	CA	0.105323	0.103266	0.0604338	1.74278	186.855	151.245	1288	0
A2	5024	5035	4967	4995	OPP	GP	HOF	CA	0.128903	0.129669	0.0634137	2.03273	209.204	161.429	1293	0
A2	5025	5035	4967	4995	OPP	GP	HOF	CA	0.234021	0.231502	0.0573132	4.08319	228.61	141.902	1252	1
A2	5026	5035	4967	4995	OPP	GP	HOF	CA	0.159771	0.157178	0.0610653	2.61639	218.527	158.318	1292	1
A2	5027	5035	4967	4995	OPP	GP	HOF	CA	0.161666	0.161724	0.0620428	2.60572	212.604	153.429	1290	1
A2	5028	5035	4967	4995	OPP	GP	HOF	CA	0.121157	0.123922	0.0660912	1.83318	188.964	148.123	1223	0
A2	5029	5035	4967	4995	OPP	GP	HOF	CA	0.113083	0.110827	0.0615404	1.83753	195.124	155.477	1282	0
A2	5030	5035	4967	4995	OPP	GP	HOF	CA	0.148547	0.151027	0.0596456	2.49049	208.386	154.483	1293	0
A2	5032	5035	4967	4995	OPP	GP	HOF	CA	0.137526	0.136101	0.0629341	2.18524	194.102	147.169	1225	0
A2	5033	5035	4967	4995	OPP	GP	HOF	CA	0.144882	0.143844	0.0647593	2.23723	159.932	119.454	1096	0
A2	5034	5035	4967	4995	OPP	GP	HOF	CA	0.141239	0.140992	0.0599948	2.35418	202.506	152.382	1289	0
A2	4976	5035	5044	4995	OPP	GP	HOF	CA	0.241709	0.240109	0.0570837	4.23429	211.555	129.193	1251	1
A2	4977	5035	5044	4995	OPP	GP	HOF	CA	0.206866	0.207333	0.0533817	3.87522	233.035	153.147	1318	1
A2	5016	5035	5044	4995	OPP	GP	HOF	CA	0.178027	0.17878	0.0554133	3.21272	206.057	143.777	1331	1
A2	5017	5035	5044	4995	OPP	GP	HOF	CA	0.119878	0.118811	0.0554186	2.16314	194.4	152.781	1332	0
A2	5023	5035	5044	4995	OPP	GP	HOF	CA	0.176809	0.174714	0.0533006	3.3172	214.355	149.944	1345	1
A2	5024	5035	5044	4995	OPP	GP	HOF	CA	0.197915	0.196943	0.0505146	3.91798	230.354	154.238	1349	1
A2	5025	5035	5044	4995	OPP	GP	HOF	CA	0.22868	0.224843	0.0517818	4.41624	226.945	142.468	1298	1
A2	5026	5035	5044	4995	OPP	GP	HOF	CA	0.231919	0.233122	0.0504635	4.59578	243.22	151.644	1346	1
A2	5027	5035	5044	4995	OPP	GP	HOF	CA	0.216975	0.216288	0.0504252	4.30291	235.513	151.533	1346	1
A2	5028	5035	5044	4995	OPP	GP	HOF	CA	0.180968	0.179665	0.0574667	3.14909	200.139	138.802	1268	1
A2	5029	5035	5044	4995	OPP	GP	HOF	CA	0.206573	0.206898	0.0541159	3.81724	222.277	146.167	1336	1
A2	5030	5035	5044	4995	OPP	GP	HOF	CA	0.200403	0.201419	0.0518312	3.86646	229.795	153.068	1346	1
A2	5032	5035	5044	4995	OPP	GP	HOF	CA	0.187609	0.188259	0.0501164	3.74347	208.954	142.936	1271	1
A2	5033	5035	5044	4995	OPP	GP	HOF	CA	0.130617	0.130304	0.0556705	2.34626	169.843	130.6	1139	0
A2	5034	5035	5044	4995	OPP	GP	HOF	CA	0.196723	0.195109	0.054484	3.61066	224.58	150.745	1344	1
A2	4976	5036	4728	4995	OPP	GP	HOF	CA	0.128975	0.125891	0.0553318	2.33094	183.05	141.226	1246	0
A2	4977	5036	4728	4995	OPP	GP	HOF	CA	0.102086	0.102766	0.0491969	2.07505	197.658	161.04	1307	0
A2	5016	5036	4728	4995	OPP	GP	HOF	CA	0.0695577	0.0717684	0.0493871	1.40842	167.568	145.773	1315	0
A2	5017	5036	4728	4995	OPP	GP	HOF	CA	0.0143811	0.0157896	0.0471229	0.305182	163.288	158.658	1315	0
A2	5023	5036	4728	4995	OPP	GP	HOF	CA	0.0375565	0.0376502	0.0491054	0.764815	178.017	165.13	1331	0
A2	5024	5036	4728	4995	OPP	GP	HOF	CA	0.0591183	0.058196	0.0507913	1.16394	191.111	169.776	1333	0
A2	5025	5036	4728	4995	OPP	GP	HOF	CA	0.143972	0.141751	0.0504827	2.85191	192.672	144.176	1289	1
A2	5026	5036	4728	4995	OPP	GP	HOF	CA	0.108134	0.108276	0.049014	2.20618	201.838	162.446	1331	0
A2	5027	5036	4728	4995	OPP	GP	HOF	CA	0.073606	0.0743675	0.0474347	1.55173	189.711	163.698	1331	0
A2	5028	5036	4728	4995	OPP	GP	HOF	CA	0.0831659	0.0830838	0.0516213	1.61108	175.678	148.701	1254	0
A2	5029	5036	4728	4995	OPP	GP	HOF	CA	0.0431692	0.0457401	0.0497679	0.867411	181.493	166.471	1324	0
A2	5030	5036	4728	4995	OPP	GP	HOF	CA	0.0806886	0.0822813	0.0498289	1.61931	188.117	160.025	1333	0
A2	5032	5036	4728	4995	OPP	GP	HOF	CA	0.113632	0.113135	0.0555384	2.04601	185.497	147.642	1263	0
A2	5033	5036	4728	4995	OPP	GP	HOF	CA	0.103639	0.101116	0.0553274	1.8732	167.669	136.178	1135	0
A2	5034	5036	4728	4995	OPP	GP	HOF	CA	0.0762165	0.076119	0.0487446	1.56359	186.197	159.824	1326	0
A2	4976	5036	4731	4995	OPP	GP	HOF	CA	0.216256	0.215595	0.0615384	3.51416	210.764	135.814	1246	1
A2	4977	5036	4731	4995	OPP	GP	HOF	CA	0.165866	0.166029	0.0609616	2.72083	224.586	160.683	1309	1
A2	5016	5036	4731	4995	OPP	GP	HOF	CA	0.0975891	0.0951004	0.0646329	1.5099	192.041	157.891	1320	0
A2	5017	5036	4731	4995	OPP	GP	HOF	CA	0.0491098	0.0465086	0.0649074	0.756614	187.878	170.289	1318	0
A2	5023	5036	4731	4995	OPP	GP	HOF	CA	0.130371	0.126018	0.0624771	2.0867	207.382	159.545	1331	0
A2	5024	5036	4731	4995	OPP	GP	HOF	CA	0.164639	0.163309	0.060159	2.73672	227.313	163.045	1335	1
A2	5025	5036	4731	4995	OPP	GP	HOF	CA	0.165548	0.164681	0.055545	2.98044	207.482	148.543	1287	1
A2	5026	5036	4731	4995	OPP	GP	HOF	CA	0.188795	0.186402	0.0593621	3.1804	234.405	159.952	1334	1
A2	5027	5036	4731	4995	OPP	GP	HOF	CA	0.175462	0.172957	0.0582718	3.0111	224.232	157.29	1333	1
A2	5028	5036	4731	4995	OPP	GP	HOF	CA	0.156281	0.152203	0.0628653	2.48597	201.619	147.118	1259	0
A2	5029	5036	4731	4995	OPP	GP	HOF	CA	0.14649	0.145693	0.061349	2.38781	218.736	162.839	1325	0
A2	5030	5036	4731	4995	OPP	GP	HOF	CA	0.176359	0.17688	0.0612567	2.87901	220.205	154.179	1335	1
A2	5032	5036	4731	4995	OPP	GP	HOF	CA	0.1138	0.113014	0.0576767	1.97306	200.093	159.205	1268	0
A2	5033	5036	4731	4995	OPP	GP	HOF	CA	0.111569	0.109666	0.0567885	1.96465	169.486	135.463	1135	0
A2	5034	5036	4731	4995	OPP	GP	HOF	CA	0.160711	0.160828	0.0589248	2.72739	218.067	157.68	1329	1
A2	4976	5036	4967	4995	OPP	GP	HOF	CA	0.18806	0.186552	0.0651933	2.88466	194.138	132.677	1214	1
A2	4977	5036	4967	4995	OPP	GP	HOF	CA	0.138442	0.13926	0.0570059	2.42856	202.936	153.58	1271	0
A2	5016	5036	4967	4995	OPP	GP	HOF	CA	0.130505	0.130999	0.0614579	2.12349	186.241	143.242	1279	0
A2	5017	5036	4967	4995	OPP	GP	HOF	CA	0.0996576	0.0984333	0.0576752	1.72791	182.342	149.292	1284	0
A2	5023	5036	4967	4995	OPP	GP	HOF	CA	0.0685575	0.0685636	0.0626708	1.09393	185.534	161.727	1293	0
A2	5024	5036	4967	4995	OPP	GP	HOF	CA	0.116741	0.115264	0.0587482	1.98713	203.005	160.562	1297	0
A2	5025	5036	4967	4995	OPP	GP	HOF	CA	0.201228	0.200632	0.06126	3.28482	211.422	140.588	1257	1
A2	5026	5036	4967	4995	OPP	GP	HOF	CA	0.143361	0.141845	0.0553869	2.58837	212.625	159.305	1297	1
A2	5027	5036	4967	4995	OPP	GP	HOF	CA	0.133438	0.133993	0.0557355	2.39413	202.601	154.897	1294	0
A2	5028	5036	4967	4995	OPP	GP	HOF	CA	0.101441	0.101347	0.0601041	1.68776	179.866	146.735	1225	0
A2	5029	5036	4967	4995	OPP	GP	HOF	CA	0.0893217	0.0925964	0.0581879	1.53506	191.644	160.215	1288	0
A2	5030	5036	4967	4995	OPP	GP	HOF	CA	0.118046	0.118508	0.0580596	2.03318	196.809	155.25	1298	0
A2	5032	5036	4967	4995	OPP	GP	HOF	CA	0.11805	0.116688	0.0611412	1.93078	194.264	153.241	1235	0
A2	5033	5036	4967	4995	OPP	GP	HOF	CA	0.179663	0.178075	0.0601662	2.98612	175.039	121.722	1111	1
A2	5034	5036	4967	4995	OPP	GP	HOF	CA	0.110874	0.110131	0.0546917	2.02726	195.973	156.854	1290	0
A2	4976	5036	5044	4995	OPP	GP	HOF	CA	0.287987	0.285002	0.0563927	5.10681	230.336	127.332	1268	1
A2	4977	5036	5044	4995	OPP	GP	HOF	CA	0.218446	0.220366	0.0504407	4.33076	238.663	153.087	1332	1
A2	5016	5036	5044	4995	OPP	GP	HOF	CA	0.172487	0.172723	0.0560203	3.07901	209.614	147.94	1345	1
A2	5017	5036	5044	4995	OPP	GP	HOF	CA	0.140546	0.134993	0.0554465	2.5348	209.096	157.563	1341	0
A2	5023	5036	5044	4995	OPP	GP	HOF	CA	0.176132	0.174646	0.0501106	3.51486	223.956	156.879	1359	1
A2	5024	5036	5044	4995	OPP	GP	HOF	CA	0.218914	0.218577	0.0524878	4.17075	239.541	153.499	1361	1
A2	5025	5036	5044	4995	OPP	GP	HOF	CA	0.224437	0.22523	0.0526409	4.26355	226.168	143.256	1313	1
A2	5026	5036	5044	4995	OPP	GP	HOF	CA	0.247997	0.24832	0.0505657	4.90446	248.934	150	1360	1
A2	5027	5036	5044	4995	OPP	GP	HOF	CA	0.22746	0.224392	0.0511312	4.44855	239.249	150.579	1359	1
A2	5028	5036	5044	4995	OPP	GP	HOF	CA	0.188604	0.187575	0.0561852	3.35683	212.106	144.793	1279	1
A2	5029	5036	5044	4995	OPP	GP	HOF	CA	0.209338	0.209873	0.0511505	4.09259	229.788	150.235	1351	1
A2	5030	5036	5044	4995	OPP	GP	HOF	CA	0.215304	0.214594	0.0509118	4.22896	233.386	150.692	1360	1
A2	5032	5036	5044	4995	OPP	GP	HOF	CA	0.172119	0.173466	0.050947	3.3784	215.062	151.901	1291	1
A2	5033	5036	5044	4995	OPP	GP	HOF	CA	0.20378	0.202627	0.0530667	3.84007	193.306	127.859	1161	1
A2	5034	5036	5044	4995	OPP	GP	HOF	CA	0.197647	0.200388	0.0516677	3.82535	231.112	154.832	1355	1
A2	4976	5037	4728	4995	OPP	GP	HOF	CA	0.170908	0.170546	0.0532029	3.21238	190.655	134.998	1222	1
A2	4977	5037	4728	4995	OPP	GP	HOF	CA	0.146542	0.144755	0.0508074	2.88426	197.832	147.261	1279	1
A2	5016	5037	4728	4995	OPP	GP	HOF	CA	0.116613	0.116963	0.0534706	2.18088	169.688	134.245	1285	0
A2	5017	5037	4728	4995	OPP	GP	HOF	CA	0.0581746	0.0582994	0.0518378	1.12224	160.115	142.51	1284	0
A2	5023	5037	4728	4995	OPP	GP	HOF	CA	0.0669765	0.0708324	0.0488811	1.37019	177.198	154.952	1303	0
A2	5024	5037	4728	4995	OPP	GP	HOF	CA	0.103689	0.1037	0.0490661	2.11324	188.433	153.027	1305	0
A2	5025	5037	4728	4995	OPP	GP	HOF	CA	0.186682	0.187394	0.0514692	3.62707	199.765	136.913	1261	1
A2	5026	5037	4728	4995	OPP	GP	HOF	CA	0.161576	0.159867	0.0497441	3.24814	201.861	145.703	1301	1
A2	5027	5037	4728	4995	OPP	GP	HOF	CA	0.117858	0.115981	0.0482521	2.44254	195.191	154.032	1302	0
A2	5028	5037	4728	4995	OPP	GP	HOF	CA	0.114705	0.112091	0.0509542	2.25114	178.34	141.637	1228	0
A2	5029	5037	4728	4995	OPP	GP	HOF	CA	0.083418	0.0845852	0.0482418	1.72916	184.542	156.124	1295	0
A2	5030	5037	4728	4995	OPP	GP	HOF	CA	0.117807	0.119964	0.0503289	2.34075	191.291	150.97	1306	0
A2	5032	5037	4728	4995	OPP	GP	HOF	CA	0.149842	0.148193	0.0532343	2.81476	183.781	135.882	1240	1
A2	5033	5037	4728	4995	OPP	GP	HOF	CA	0.138919	0.13712	0.0585369	2.37319	165.879	125.413	1114	0
A2	5034	5037	4728	4995	OPP	GP	HOF	CA	0.109661	0.109521	0.0496765	2.2075	188.76	151.452	1297	0
A2	4976	5037	4731	4995	OPP	GP	HOF	CA	0.185751	0.182319	0.0551752	3.36657	194.209	133.363	1225	1
A2	4977	5037	4731	4995	OPP	GP	HOF	CA	0.147704	0.14865	0.0511007	2.89046	201.327	149.507	1285	1
A2	5016	5037	4731	4995	OPP	GP	HOF	CA	0.0512622	0.0483867	0.0533167	0.961466	168.018	151.632	1296	0
A2	5017	5037	4731	4995	OPP	GP	HOF	CA	0.0112143	0.00934271	0.050855	0.220515	159.193	155.662	1292	0
A2	5023	5037	4731	4995	OPP	GP	HOF	CA	0.101231	0.101014	0.0483186	2.09508	188.527	153.866	1309	0
A2	5024	5037	4731	4995	OPP	GP	HOF	CA	0.138231	0.138141	0.0525185	2.63204	201.062	152.226	1312	1
A2	5025	5037	4731	4995	OPP	GP	HOF	CA	0.176085	0.17596	0.0526262	3.34596	206.39	144.588	1264	1
A2	5026	5037	4731	4995	OPP	GP	HOF	CA	0.169704	0.168866	0.0501881	3.38135	210.155	149.176	1309	1
A2	5027	5037	4731	4995	OPP	GP	HOF	CA	0.154793	0.151793	0.0491668	3.14833	205.962	150.746	1309	1
A2	5028	5037	4731	4995	OPP	GP	HOF	CA	0.113875	0.112996	0.0524507	2.17109	182.616	145.277	1239	0
A2	5029	5037	4731	4995	OPP	GP	HOF	CA	0.126145	0.12588	0.0501965	2.51303	199.486	154.795	1301	0
A2	5030	5037	4731	4995	OPP	GP	HOF	CA	0.138803	0.141121	0.0514331	2.69871	199.249	150.678	1312	1
A2	5032	5037	4731	4995	OPP	GP	HOF	CA	0.115957	0.112517	0.0530829	2.18444	188.488	149.317	1251	0
A2	5033	5037	4731	4995	OPP	GP	HOF	CA	0.155844	0.151064	0.0584999	2.664	164.31	120.001	1119	1
A2	5034	5037	4731	4995	OPP	GP	HOF	CA	0.126247	0.125666	0.0475052	2.65754	197.529	153.245	1304	1
A2	4976	5037	4967	4995	OPP	GP	HOF	CA	0.196169	0.198502	0.0611047	3.21037	192.374	129.276	1192	1
A2	4977	5037	4967	4995	OPP	GP	HOF	CA	0.169478	0.170721	0.0551446	3.07333	196.605	139.622	1250	1
A2	5016	5037	4967	4995	OPP	GP	HOF	CA	0.162963	0.162002	0.0546745	2.9806	185.013	133.163	1256	1
A2	5017	5037	4967	4995	OPP	GP	HOF	CA	0.104371	0.103517	0.0554346	1.88277	167.635	135.95	1259	0
A2	5023	5037	4967	4995	OPP	GP	HOF	CA	0.0704241	0.069155	0.0573427	1.22813	175.025	151.995	1272	0
A2	5024	5037	4967	4995	OPP	GP	HOF	CA	0.121318	0.118541	0.0576782	2.10336	193.043	151.271	1275	0
A2	5025	5037	4967	4995	OPP	GP	HOF	CA	0.221234	0.218494	0.0565105	3.91491	208.925	133.229	1233	1
A2	5026	5037	4967	4995	OPP	GP	HOF	CA	0.154803	0.155665	0.0605938	2.55476	201.562	147.523	1273	0
A2	5027	5037	4967	4995	OPP	GP	HOF	CA	0.147925	0.146254	0.0561788	2.63311	199.175	147.842	1271	1
A2	5028	5037	4967	4995	OPP	GP	HOF	CA	0.0905975	0.0899345	0.0614746	1.47374	175.782	146.577	1206	0
A2	5029	5037	4967	4995	OPP	GP	HOF	CA	0.0959626	0.097296	0.055465	1.73015	188.441	155.441	1265	0
A2	5030	5037	4967	4995	OPP	GP	HOF	CA	0.130193	0.130616	0.0538233	2.41889	192.901	148.458	1276	0
A2	5032	5037	4967	4995	OPP	GP	HOF	CA	0.106207	0.105542	0.0618289	1.71775	183.517	148.278	1217	0
A2	5033	5037	4967	4995	OPP	GP	HOF	CA	0.216839	0.213374	0.0598508	3.62298	168.345	108.347	1095	1
A2	5034	5037	4967	4995	OPP	GP	HOF	CA	0.112904	0.114531	0.053222	2.12137	190.939	152.198	1268	0
A2	4976	5037	5044	4995	OPP	GP	HOF	CA	0.246438	0.244999	0.049819	4.94667	212.199	128.289	1246	1
A2	4977	5037	5044	4995	OPP	GP	HOF	CA	0.186133	0.184433	0.0546061	3.40865	219.284	150.462	1306	1
A2	5016	5037	5044	4995	OPP	GP	HOF	CA	0.129187	0.130996	0.0612089	2.1106	194.329	149.863	1318	0
A2	5017	5037	5044	4995	OPP	GP	HOF	CA	0.116709	0.113343	0.0474497	2.45963	184.121	145.635	1314	0
A2	5023	5037	5044	4995	OPP	GP	HOF	CA	0.144216	0.140371	0.056032	2.57381	207.887	155.483	1332	0
A2	5024	5037	5044	4995	OPP	GP	HOF	CA	0.196874	0.197817	0.0471313	4.17715	220.278	147.811	1335	1
A2	5025	5037	5044	4995	OPP	GP	HOF	CA	0.220918	0.222253	0.0574711	3.84398	224.582	143.308	1286	1
A2	5026	5037	5044	4995	OPP	GP	HOF	CA	0.221263	0.221593	0.0571121	3.87418	228.616	145.777	1332	1
A2	5027	5037	5044	4995	OPP	GP	HOF	CA	0.194463	0.195694	0.0549952	3.536	226.242	152.576	1332	1
A2	5028	5037	5044	4995	OPP	GP	HOF	CA	0.126432	0.130115	0.0626796	2.01711	197.644	153.276	1256	0
A2	5029	5037	5044	4995	OPP	GP	HOF	CA	0.186834	0.186421	0.0540221	3.45847	217.851	149.262	1324	1
A2	5030	5037	5044	4995	OPP	GP	HOF	CA	0.176363	0.175641	0.0559836	3.15025	218.054	152.672	1335	1
A2	5032	5037	5044	4995	OPP	GP	HOF	CA	0.156978	0.158654	0.0616549	2.54607	204.257	148.83	1270	0
A2	5033	5037	5044	4995	OPP	GP	HOF	CA	0.208996	0.208465	0.0510457	4.0943	178.886	117.039	1138	1
A2	5034	5037	5044	4995	OPP	GP	HOF	CA	0.13458	0.135126	0.0594483	2.26381	214.625	163.709	1327	0
A2	4976	5038	4728	4995	OPP	GP	HOF	CA	0.122012	0.121176	0.054843	2.22476	181.246	141.827	1187	0
A2	4977	5038	4728	4995	OPP	GP	HOF	CA	0.0806155	0.0776776	0.0501777	1.6066	187.951	159.908	1240	0
A2	5016	5038	4728	4995	OPP	GP	HOF	CA	0.0521512	0.0486549	0.0504311	1.03411	160.708	144.776	1250	0
A2	5017	5038	4728	4995	OPP	GP	HOF	CA	-0.00770725	-0.00639043	0.0505751	0.152392	149.898	152.227	1247	0
A2	5023	5038	4728	4995	OPP	GP	HOF	CA	0.0213092	0.0226581	0.0489304	0.435501	169.971	162.878	1265	0
A2	5024	5038	4728	4995	OPP	GP	HOF	CA	0.050962	0.0521583	0.0517923	0.983968	182.317	164.636	1268	0
A2	5025	5038	4728	4995	OPP	GP	HOF	CA	0.149771	0.15002	0.052191	2.86968	191.728	141.779	1228	1
A2	5026	5038	4728	4995	OPP	GP	HOF	CA	0.0989446	0.0962662	0.0512979	1.92883	190.252	155.993	1263	0
A2	5027	5038	4728	4995	OPP	GP	HOF	CA	0.061061	0.0603087	0.0505328	1.20834	183.942	162.771	1264	0
A2	5028	5038	4728	4995	OPP	GP	HOF	CA	0.0809853	0.077873	0.0532863	1.51982	177.393	150.814	1199	0
A2	5029	5038	4728	4995	OPP	GP	HOF	CA	0.0297606	0.0291104	0.0497657	0.598014	176.796	166.577	1261	0
A2	5030	5038	4728	4995	OPP	GP	HOF	CA	0.0685796	0.0704897	0.0498443	1.37588	179.541	156.496	1265	0
A2	5032	5038	4728	4995	OPP	GP	HOF	CA	0.0819388	0.0805978	0.0546572	1.49914	178.346	151.332	1213	0
A2	5033	5038	4728	4995	OPP	GP	HOF	CA	0.0932747	0.0929996	0.0572039	1.63056	158.667	131.593	1094	0
A2	5034	5038	4728	4995	OPP	GP	HOF	CA	0.0450746	0.0443727	0.0523619	0.860828	177.175	161.892	1260	0
A2	4976	5038	4731	4995	OPP	GP	HOF	CA	0.157843	0.159344	0.0571889	2.76004	190.701	138.706	1188	1
A2	4977	5038	4731	4995	OPP	GP	HOF	CA	0.111015	0.111473	0.0532959	2.083	197.444	157.986	1245	0
A2	5016	5038	4731	4995	OPP	GP	HOF	CA	0.0297758	0.0347187	0.0526603	0.565432	164.759	155.231	1258	0
A2	5017	5038	4731	4995	OPP	GP	HOF	CA	-0.0247473	-0.0229455	0.0536272	0.46147	153.771	161.575	1254	0
A2	5023	5038	4731	4995	OPP	GP	HOF	CA	0.0618445	0.0633327	0.0530668	1.16541	182.218	160.992	1267	0
A2	5024	5038	4731	4995	OPP	GP	HOF	CA	0.112283	0.110709	0.0544161	2.06342	198.6	158.503	1271	0
A2	5025	5038	4731	4995	OPP	GP	HOF	CA	0.166517	0.165885	0.0559587	2.97571	203.35	145.294	1229	1
A2	5026	5038	4731	4995	OPP	GP	HOF	CA	0.13573	0.133704	0.0540944	2.50913	201.54	153.369	1268	0
A2	5027	5038	4731	4995	OPP	GP	HOF	CA	0.111672	0.111687	0.0539016	2.07178	198.415	158.552	1269	0
A2	5028	5038	4731	4995	OPP	GP	HOF	CA	0.083541	0.08486	0.0558042	1.49704	181.557	153.561	1205	0
A2	5029	5038	4731	4995	OPP	GP	HOF	CA	0.0872069	0.0857552	0.0516674	1.68785	191.799	161.03	1264	0
A2	5030	5038	4731	4995	OPP	GP	HOF	CA	0.111959	0.111466	0.0532612	2.10207	191.719	153.112	1270	0
A2	5032	5038	4731	4995	OPP	GP	HOF	CA	0.0847441	0.0830528	0.0571405	1.48308	187.295	158.031	1220	0
A2	5033	5038	4731	4995	OPP	GP	HOF	CA	0.116863	0.116194	0.0555287	2.10455	159.131	125.83	1098	0
A2	5034	5038	4731	4995	OPP	GP	HOF	CA	0.0680935	0.0659816	0.0528911	1.28743	187.241	163.367	1265	0
A2	4976	5038	4967	4995	OPP	GP	HOF	CA	0.15251	0.155253	0.0617414	2.47015	187.888	138.162	1160	0
A2	4977	5038	4967	4995	OPP	GP	HOF	CA	0.110492	0.109909	0.0560941	1.96976	193.34	154.866	1211	0
A2	5016	5038	4967	4995	OPP	GP	HOF	CA	0.105546	0.101044	0.0609505	1.73167	178.897	144.738	1222	0
A2	5017	5038	4967	4995	OPP	GP	HOF	CA	0.0406984	0.0398556	0.0564371	0.721128	164.205	151.362	1222	0
A2	5023	5038	4967	4995	OPP	GP	HOF	CA	0.0344726	0.0342323	0.0615005	0.560526	175.709	163.999	1235	0
A2	5024	5038	4967	4995	OPP	GP	HOF	CA	0.0854984	0.081563	0.0574606	1.48795	191.155	161.043	1239	0
A2	5025	5038	4967	4995	OPP	GP	HOF	CA	0.175795	0.174403	0.0615856	2.85448	204.197	143.138	1201	1
A2	5026	5038	4967	4995	OPP	GP	HOF	CA	0.107749	0.105437	0.0585449	1.84046	197.365	158.97	1236	0
A2	5027	5038	4967	4995	OPP	GP	HOF	CA	0.0975806	0.100338	0.0590174	1.65342	197.256	162.182	1234	0
A2	5028	5038	4967	4995	OPP	GP	HOF	CA	0.0568952	0.0548931	0.0618156	0.920401	178.757	159.511	1175	0
A2	5029	5038	4967	4995	OPP	GP	HOF	CA	0.051603	0.0506724	0.0573825	0.899282	186.331	168.044	1232	0
A2	5030	5038	4967	4995	OPP	GP	HOF	CA	0.0803588	0.0801988	0.0579039	1.3878	189.874	161.628	1237	0
A2	5032	5038	4967	4995	OPP	GP	HOF	CA	0.0638782	0.0633385	0.0607505	1.05148	179.427	157.88	1191	0
A2	5033	5038	4967	4995	OPP	GP	HOF	CA	0.140278	0.137405	0.0609584	2.30121	160.36	120.905	1074	0
A2	5034	5038	4967	4995	OPP	GP	HOF	CA	0.0551827	0.0584676	0.0555833	0.992792	184.675	165.359	1232	0
A2	4976	5038	5044	4995	OPP	GP	HOF	CA	0.224471	0.226134	0.0539343	4.16193	203.422	128.839	1206	1
A2	4977	5038	5044	4995	OPP	GP	HOF	CA	0.149225	0.148699	0.0566479	2.63426	214.847	159.052	1263	1
A2	5016	5038	5044	4995	OPP	GP	HOF	CA	0.095653	0.0937486	0.0611974	1.56302	186.08	153.59	1279	0
A2	5017	5038	5044	4995	OPP	GP	HOF	CA	0.0666395	0.0682332	0.0527402	1.26354	176.895	154.792	1273	0
A2	5023	5038	5044	4995	OPP	GP	HOF	CA	0.11981	0.121965	0.0542835	2.20712	201.922	158.714	1290	0
A2	5024	5038	5044	4995	OPP	GP	HOF	CA	0.180408	0.181612	0.0523912	3.44348	215.916	149.917	1293	1
A2	5025	5038	5044	4995	OPP	GP	HOF	CA	0.213052	0.210945	0.0594969	3.58089	219.888	142.649	1250	1
A2	5026	5038	5044	4995	OPP	GP	HOF	CA	0.189425	0.191609	0.0559268	3.38702	218.745	149.071	1290	1
A2	5027	5038	5044	4995	OPP	GP	HOF	CA	0.173831	0.176641	0.0593642	2.92821	218.295	153.641	1290	1
A2	5028	5038	5044	4995	OPP	GP	HOF	CA	0.137214	0.136593	0.0601942	2.27952	197.583	149.903	1224	0
A2	5029	5038	5044	4995	OPP	GP	HOF	CA	0.153657	0.152473	0.0565586	2.71677	207.928	152.54	1286	1
A2	5030	5038	5044	4995	OPP	GP	HOF	CA	0.159565	0.16081	0.0564387	2.82723	209.768	152.036	1291	1
A2	5032	5038	5044	4995	OPP	GP	HOF	CA	0.152331	0.152483	0.0591499	2.57534	200.498	147.488	1237	0
A2	5033	5038	5044	4995	OPP	GP	HOF	CA	0.168478	0.166968	0.0524697	3.21096	173.448	123.431	1116	1
A2	5034	5038	5044	4995	OPP	GP	HOF	CA	0.125783	0.124935	0.0557304	2.25699	203.196	157.79	1285	0
A2	4976	5039	4728	4995	OPP	GP	HOF	CA	0.0888806	0.0899512	0.0646217	1.3754	137.379	114.952	965	0
A2	4977	5039	4728	4995	OPP	GP	HOF	CA	0.0718742	0.0724856	0.0610052	1.17817	142.451	123.347	994	0
A2	5016	5039	4728	4995	OPP	GP	HOF	CA	0.0528371	0.0524221	0.0537389	0.98322	124.184	111.719	1005	0
A2	5017	5039	4728	4995	OPP	GP	HOF	CA	-0.0204846	-0.0218368	0.0534146	0.383501	118.529	123.487	1007	0
A2	5023	5039	4728	4995	OPP	GP	HOF	CA	0.0160662	0.0135216	0.058447	0.274884	124.691	120.747	1018	0
A2	5024	5039	4728	4995	OPP	GP	HOF	CA	0.0553141	0.0539698	0.0566469	0.976472	140.423	125.703	1018	0
A2	5025	5039	4728	4995	OPP	GP	HOF	CA	0.144398	0.146185	0.0603892	2.39113	150.971	112.872	1004	0
A2	5026	5039	4728	4995	OPP	GP	HOF	CA	0.107452	0.105215	0.0587139	1.83009	147.937	119.229	1020	0
A2	5027	5039	4728	4995	OPP	GP	HOF	CA	0.0486407	0.0451537	0.0578892	0.840239	140.64	127.593	1017	0
A2	5028	5039	4728	4995	OPP	GP	HOF	CA	0.0590737	0.0574327	0.0597585	0.98854	134.327	119.342	991	0
A2	5029	5039	4728	4995	OPP	GP	HOF	CA	0.00997631	0.010594	0.0565779	0.176329	130.324	127.749	1017	0
A2	5030	5039	4728	4995	OPP	GP	HOF	CA	0.0834668	0.083554	0.0567808	1.46998	140.705	119.026	1020	0
A2	5032	5039	4728	4995	OPP	GP	HOF	CA	0.0861844	0.082928	0.0607474	1.41873	136.175	114.565	971	0
A2	5033	5039	4728	4995	OPP	GP	HOF	CA	0.0884552	0.0881032	0.0620125	1.42641	119.555	100.124	898	0
A2	5034	5039	4728	4995	OPP	GP	HOF	CA	0.0467176	0.0472739	0.0596271	0.783496	136.681	124.48	1009	0
A2	4976	5039	4731	4995	OPP	GP	HOF	CA	0.100128	0.0983563	0.0647046	1.54747	142.476	116.541	963	0
A2	4977	5039	4731	4995	OPP	GP	HOF	CA	0.0979736	0.0984973	0.0559522	1.75102	150.393	123.553	999	0
A2	5016	5039	4731	4995	OPP	GP	HOF	CA	0.0164671	0.0136336	0.0581782	0.283046	128.049	123.9	1009	0
A2	5017	5039	4731	4995	OPP	GP	HOF	CA	-0.0362926	-0.0353586	0.0573076	0.633294	125.341	134.782	1010	0
A2	5023	5039	4731	4995	OPP	GP	HOF	CA	0.0498424	0.0492327	0.0574146	0.868113	135.828	122.931	1017	0
A2	5024	5039	4731	4995	OPP	GP	HOF	CA	0.105284	0.105217	0.0583788	1.80347	153.138	123.964	1019	0
A2	5025	5039	4731	4995	OPP	GP	HOF	CA	0.138735	0.136851	0.0610982	2.27069	156.846	118.628	1003	0
A2	5026	5039	4731	4995	OPP	GP	HOF	CA	0.114108	0.110917	0.0609451	1.87231	153.85	122.335	1022	0
A2	5027	5039	4731	4995	OPP	GP	HOF	CA	0.0838486	0.0786337	0.0584289	1.43505	151.167	127.778	1018	0
A2	5028	5039	4731	4995	OPP	GP	HOF	CA	0.0377436	0.0384885	0.0616081	0.61264	134.963	125.146	992	0
A2	5029	5039	4731	4995	OPP	GP	HOF	CA	0.0627127	0.0589545	0.0589027	1.06468	144.028	127.029	1017	0
A2	5030	5039	4731	4995	OPP	GP	HOF	CA	0.0968741	0.0962362	0.057876	1.67382	145.721	119.981	1021	0
A2	5032	5039	4731	4995	OPP	GP	HOF	CA	0.0761546	0.0720405	0.0618646	1.23099	141.61	121.568	975	0
A2	5033	5039	4731	4995	OPP	GP	HOF	CA	0.0844755	0.0815271	0.064844	1.30275	119.391	100.791	898	0
A2	5034	5039	4731	4995	OPP	GP	HOF	CA	0.0653632	0.0652133	0.0558077	1.17122	144.968	127.179	1012	0
A2	4976	5039	4967	4995	OPP	GP	HOF	CA	0.132226	0.129975	0.0706979	1.8703	145.648	111.629	941	0
A2	4977	5039	4967	4995	OPP	GP	HOF	CA	0.131903	0.131024	0.0680693	1.93778	148.089	113.574	970	0
A2	5016	5039	4967	4995	OPP	GP	HOF	CA	0.110704	0.106946	0.0667653	1.6581	137.014	109.702	980	0
A2	5017	5039	4967	4995	OPP	GP	HOF	CA	0.0504893	0.0496418	0.066817	0.755636	132.334	119.613	984	0
A2	5023	5039	4967	4995	OPP	GP	HOF	CA	0.0533423	0.0527301	0.0686014	0.777569	132.281	118.883	991	0
A2	5024	5039	4967	4995	OPP	GP	HOF	CA	0.126871	0.125748	0.0671985	1.88801	153.314	118.792	993	0
A2	5025	5039	4967	4995	OPP	GP	HOF	CA	0.211178	0.213208	0.0686975	3.07403	167.509	109.096	979	1
A2	5026	5039	4967	4995	OPP	GP	HOF	CA	0.143829	0.141476	0.068616	2.09615	155.627	116.489	994	0
A2	5027	5039	4967	4995	OPP	GP	HOF	CA	0.108217	0.105113	0.070143	1.54281	150.268	120.921	990	0
A2	5028	5039	4967	4995	OPP	GP	HOF	CA	0.066865	0.0646117	0.0701809	0.952753	136.719	119.581	968	0
A2	5029	5039	4967	4995	OPP	GP	HOF	CA	0.0641095	0.0617545	0.0633758	1.01158	140.646	123.699	990	0
A2	5030	5039	4967	4995	OPP	GP	HOF	CA	0.0975011	0.0961397	0.0656505	1.48515	143.993	118.408	994	0
A2	5032	5039	4967	4995	OPP	GP	HOF	CA	0.110503	0.113619	0.0677201	1.63177	141.19	113.091	951	0
A2	5033	5039	4967	4995	OPP	GP	HOF	CA	0.132567	0.136033	0.0723233	1.83298	126.904	97.1958	881	0
A2	5034	5039	4967	4995	OPP	GP	HOF	CA	0.0955879	0.093623	0.0635487	1.50417	148.233	122.367	986	0
A2	4976	5039	5044	4995	OPP	GP	HOF	CA	0.193027	0.190527	0.059156	3.26302	157.141	106.291	974	1
A2	4977	5039	5044	4995	OPP	GP	HOF	CA	0.184351	0.187075	0.0523951	3.51848	164.289	113.144	1006	1
A2	5016	5039	5044	4995	OPP	GP	HOF	CA	0.12737	0.127967	0.0505054	2.5219	141.982	109.9	1020	0
A2	5017	5039	5044	4995	OPP	GP	HOF	CA	0.0546874	0.0533483	0.0550912	0.99267	133.95	120.059	1019	0
A2	5023	5039	5044	4995	OPP	GP	HOF	CA	0.147924	0.14826	0.054135	2.7325	153.522	113.956	1031	1
A2	5024	5039	5044	4995	OPP	GP	HOF	CA	0.183572	0.180252	0.0538051	3.41178	166.08	114.562	1032	1
A2	5025	5039	5044	4995	OPP	GP	HOF	CA	0.214316	0.210033	0.0572567	3.74307	167.73	108.524	1014	1
A2	5026	5039	5044	4995	OPP	GP	HOF	CA	0.208405	0.206455	0.0552123	3.77462	167.47	109.706	1034	1
A2	5027	5039	5044	4995	OPP	GP	HOF	CA	0.187023	0.181784	0.0538951	3.47013	165.939	113.65	1030	1
A2	5028	5039	5044	4995	OPP	GP	HOF	CA	0.137954	0.139354	0.0571848	2.41243	149.076	112.931	1002	0
A2	5029	5039	5044	4995	OPP	GP	HOF	CA	0.157819	0.157819	0.0535471	2.9473	159.364	115.919	1029	1
A2	5030	5039	5044	4995	OPP	GP	HOF	CA	0.170155	0.170192	0.0526919	3.22924	158.715	112.557	1033	1
A2	5032	5039	5044	4995	OPP	GP	HOF	CA	0.189767	0.188496	0.0561575	3.3792	154.531	105.235	983	1
A2	5033	5039	5044	4995	OPP	GP	HOF	CA	0.146939	0.146574	0.0611028	2.40478	133.383	99.2062	912	0
A2	5034	5039	5044	4995	OPP	GP	HOF	CA	0.155189	0.153548	0.0520916	2.97915	158.382	115.828	1024	1
A2	4976	5040	4728	4995	OPP	GP	HOF	CA	0.136388	0.13862	0.0639726	2.13198	151.191	114.899	1034	0
A2	4977	5040	4728	4995	OPP	GP	HOF	CA	0.0969115	0.0940667	0.0603772	1.6051	158.475	130.473	1086	0
A2	5016	5040	4728	4995	OPP	GP	HOF	CA	0.0880348	0.0878213	0.0596797	1.47512	137.5	115.249	1090	0
A2	5017	5040	4728	4995	OPP	GP	HOF	CA	0.048949	0.0489455	0.0590773	0.828558	133.352	120.907	1090	0
A2	5023	5040	4728	4995	OPP	GP	HOF	CA	0.0725871	0.0709354	0.0576141	1.25988	143.291	123.897	1099	0
A2	5024	5040	4728	4995	OPP	GP	HOF	CA	0.0626571	0.0622149	0.059298	1.05665	152.295	134.336	1103	0
A2	5025	5040	4728	4995	OPP	GP	HOF	CA	0.165598	0.166962	0.0588623	2.81331	161.608	115.688	1065	1
A2	5026	5040	4728	4995	OPP	GP	HOF	CA	0.122956	0.126488	0.0574884	2.1388	166.223	129.822	1098	0
A2	5027	5040	4728	4995	OPP	GP	HOF	CA	0.0749349	0.0726368	0.0571957	1.31015	152.768	131.469	1100	0
A2	5028	5040	4728	4995	OPP	GP	HOF	CA	0.0538458	0.0509827	0.0635575	0.847198	139.329	125.091	1036	0
A2	5029	5040	4728	4995	OPP	GP	HOF	CA	0.032915	0.036463	0.0565838	0.581705	139.572	130.677	1096	0
A2	5030	5040	4728	4995	OPP	GP	HOF	CA	0.0815199	0.0811228	0.0576851	1.41319	148.958	126.503	1100	0
A2	5032	5040	4728	4995	OPP	GP	HOF	CA	0.0989004	0.0988916	0.0601753	1.64354	149.578	122.654	1051	0
A2	5033	5040	4728	4995	OPP	GP	HOF	CA	0.0778962	0.0834536	0.0652012	1.1947	134.937	115.434	968	0
A2	5034	5040	4728	4995	OPP	GP	HOF	CA	0.0691785	0.0702661	0.0556555	1.24298	147.154	128.112	1093	0
A2	4976	5040	4731	4995	OPP	GP	HOF	CA	0.227497	0.223253	0.0738192	3.08181	171.703	108.058	1030	1
A2	4977	5040	4731	4995	OPP	GP	HOF	CA	0.177503	0.179423	0.0689908	2.57285	176.025	122.955	1082	0
A2	5016	5040	4731	4995	OPP	GP	HOF	CA	0.127275	0.121256	0.0746652	1.7046	158.822	122.958	1092	0
A2	5017	5040	4731	4995	OPP	GP	HOF	CA	0.0832274	0.0805474	0.07736	1.07585	153.155	129.62	1090	0
A2	5023	5040	4731	4995	OPP	GP	HOF	CA	0.154156	0.150838	0.0744018	2.07194	163.195	119.6	1097	0
A2	5024	5040	4731	4995	OPP	GP	HOF	CA	0.181065	0.175552	0.0709487	2.55205	179.396	124.391	1100	0
A2	5025	5040	4731	4995	OPP	GP	HOF	CA	0.172304	0.169984	0.0632156	2.72565	168.804	119.183	1061	1
A2	5026	5040	4731	4995	OPP	GP	HOF	CA	0.200093	0.197373	0.0674736	2.9655	184.956	123.28	1098	1
A2	5027	5040	4731	4995	OPP	GP	HOF	CA	0.171184	0.16159	0.0707803	2.41853	176.993	125.253	1098	0
A2	5028	5040	4731	4995	OPP	GP	HOF	CA	0.132779	0.129964	0.0753951	1.76111	154.97	118.64	1039	0
A2	5029	5040	4731	4995	OPP	GP	HOF	CA	0.152949	0.148626	0.0738009	2.07245	162.885	119.669	1094	0
A2	5030	5040	4731	4995	OPP	GP	HOF	CA	0.1778	0.174499	0.072481	2.45305	168.482	117.614	1098	0
A2	5032	5040	4731	4995	OPP	GP	HOF	CA	0.103971	0.105918	0.0647267	1.60631	151.061	122.608	1054	0
A2	5033	5040	4731	4995	OPP	GP	HOF	CA	0.106288	0.105976	0.0615526	1.72678	133.704	108.013	967	0
A2	5034	5040	4731	4995	OPP	GP	HOF	CA	0.140829	0.142422	0.0690885	2.03838	167.871	126.425	1092	0
A2	4976	5040	4967	4995	OPP	GP	HOF	CA	0.177477	0.173813	0.0751573	2.36141	158.157	110.48	1009	0
A2	4977	5040	4967	4995	OPP	GP	HOF	CA	0.142843	0.14415	0.0661328	2.15994	159.498	119.627	1056	0
A2	5016	5040	4967	4995	OPP	GP	HOF	CA	0.165334	0.166701	0.073583	2.2469	154.425	110.606	1064	0
A2	5017	5040	4967	4995	OPP	GP	HOF	CA	0.134023	0.129644	0.0736494	1.81974	148.151	113.133	1067	0
A2	5023	5040	4967	4995	OPP	GP	HOF	CA	0.121778	0.122418	0.0718644	1.69455	147.023	115.102	1071	0
A2	5024	5040	4967	4995	OPP	GP	HOF	CA	0.143726	0.145773	0.0683493	2.10281	159.406	119.343	1075	0
A2	5025	5040	4967	4995	OPP	GP	HOF	CA	0.209802	0.20892	0.0739305	2.83783	170.96	111.665	1041	1
A2	5026	5040	4967	4995	OPP	GP	HOF	CA	0.172433	0.169283	0.06923	2.49074	170.755	120.528	1074	0
A2	5027	5040	4967	4995	OPP	GP	HOF	CA	0.144241	0.144231	0.0713918	2.02041	161.718	120.946	1072	0
A2	5028	5040	4967	4995	OPP	GP	HOF	CA	0.0950836	0.094009	0.0755056	1.25929	139.968	115.662	1016	0
A2	5029	5040	4967	4995	OPP	GP	HOF	CA	0.111404	0.109864	0.0710443	1.5681	148.891	119.042	1068	0
A2	5030	5040	4967	4995	OPP	GP	HOF	CA	0.135151	0.132097	0.072535	1.86326	154.761	117.909	1073	0
A2	5032	5040	4967	4995	OPP	GP	HOF	CA	0.143705	0.145748	0.0734769	1.95579	154.016	115.312	1032	0
A2	5033	5040	4967	4995	OPP	GP	HOF	CA	0.148693	0.146328	0.0696811	2.13391	137.55	101.94	948	0
A2	5034	5040	4967	4995	OPP	GP	HOF	CA	0.127646	0.128153	0.0694513	1.83792	156.565	121.12	1067	0
A2	4976	5040	5044	4995	OPP	GP	HOF	CA	0.249087	0.249148	0.0626498	3.97585	181.082	108.861	1049	1
A2	4977	5040	5044	4995	OPP	GP	HOF	CA	0.182163	0.183725	0.0594578	3.06373	185.733	128.493	1100	1
A2	5016	5040	5044	4995	OPP	GP	HOF	CA	0.189358	0.187559	0.0638575	2.96532	171.267	116.732	1109	1
A2	5017	5040	5044	4995	OPP	GP	HOF	CA	0.1419	0.14122	0.0607969	2.334	166.438	125.073	1107	0
A2	5023	5040	5044	4995	OPP	GP	HOF	CA	0.166898	0.164212	0.0593176	2.81364	172.766	123.345	1117	1
A2	5024	5040	5044	4995	OPP	GP	HOF	CA	0.193994	0.193916	0.0637766	3.04178	187.604	126.642	1121	1
A2	5025	5040	5044	4995	OPP	GP	HOF	CA	0.205686	0.202894	0.0614926	3.34489	183.264	120.735	1080	1
A2	5026	5040	5044	4995	OPP	GP	HOF	CA	0.223658	0.220941	0.0602621	3.71143	197.524	125.318	1117	1
A2	5027	5040	5044	4995	OPP	GP	HOF	CA	0.194937	0.192897	0.0570926	3.4144	188.697	127.13	1117	1
A2	5028	5040	5044	4995	OPP	GP	HOF	CA	0.166078	0.160775	0.0651034	2.55098	165.887	118.635	1053	0
A2	5029	5040	5044	4995	OPP	GP	HOF	CA	0.184843	0.183492	0.060595	3.05046	176.229	121.244	1113	1
A2	5030	5040	5044	4995	OPP	GP	HOF	CA	0.181526	0.181647	0.0616599	2.94399	179.391	124.269	1117	1
A2	5032	5040	5044	4995	OPP	GP	HOF	CA	0.167591	0.163529	0.0581408	2.8825	167.61	119.494	1069	1
A2	5033	5040	5044	4995	OPP	GP	HOF	CA	0.133497	0.137842	0.0603561	2.21183	145.482	111.214	983	0
A2	5034	5040	5044	4995	OPP	GP	HOF	CA	0.166508	0.166401	0.0608434	2.73667	175.31	125.262	1112	1
A2	4976	5041	4728	4995	OPP	GP	HOF	CA	0.155799	0.154516	0.055119	2.82659	185.04	135.154	1197	1
A2	4977	5041	4728	4995	OPP	GP	HOF	CA	0.146058	0.143225	0.0527585	2.76843	201.181	149.902	1253	1
A2	5016	5041	4728	4995	OPP	GP	HOF	CA	0.106527	0.107919	0.0560315	1.9012	173.942	140.451	1264	0
A2	5017	5041	4728	4995	OPP	GP	HOF	CA	0.038943	0.0400478	0.0561114	0.694029	162.907	150.694	1264	0
A2	5023	5041	4728	4995	OPP	GP	HOF	CA	0.063362	0.0642694	0.0537828	1.17811	177.472	156.323	1280	0
A2	5024	5041	4728	4995	OPP	GP	HOF	CA	0.0932596	0.0933099	0.0547944	1.70199	190.777	158.229	1281	0
A2	5025	5041	4728	4995	OPP	GP	HOF	CA	0.186656	0.186356	0.055515	3.36226	197.724	135.522	1241	1
A2	5026	5041	4728	4995	OPP	GP	HOF	CA	0.145672	0.146481	0.0516739	2.81906	201.059	149.93	1280	1
A2	5027	5041	4728	4995	OPP	GP	HOF	CA	0.112104	0.111388	0.0553668	2.02476	194.389	155.198	1278	0
A2	5028	5041	4728	4995	OPP	GP	HOF	CA	0.12557	0.123897	0.0534746	2.34822	181.137	140.721	1215	0
A2	5029	5041	4728	4995	OPP	GP	HOF	CA	0.084867	0.0849848	0.0497121	1.70717	186.061	156.951	1274	0
A2	5030	5041	4728	4995	OPP	GP	HOF	CA	0.112745	0.114419	0.0518632	2.1739	187.871	149.8	1281	0
A2	5032	5041	4728	4995	OPP	GP	HOF	CA	0.125215	0.125799	0.0552096	2.26799	181.962	141.464	1212	0
A2	5033	5041	4728	4995	OPP	GP	HOF	CA	0.122983	0.121124	0.0610699	2.01381	157.84	123.268	1097	0
A2	5034	5041	4728	4995	OPP	GP	HOF	CA	0.110764	0.112159	0.0536718	2.06372	193.65	155.029	1273	0
A2	4976	5041	4731	4995	OPP	GP	HOF	CA	0.163295	0.163671	0.0563153	2.89966	182.314	131.13	1199	1
A2	4977	5041	4731	4995	OPP	GP	HOF	CA	0.157475	0.155778	0.0529681	2.97302	194.531	141.599	1257	1
A2	5016	5041	4731	4995	OPP	GP	HOF	CA	0.0559705	0.0550875	0.0545192	1.02662	164.53	147.088	1272	0
A2	5017	5041	4731	4995	OPP	GP	HOF	CA	0.000854239	0.000895793	0.0548207	0.0155824	156.96	156.692	1269	0
A2	5023	5041	4731	4995	OPP	GP	HOF	CA	0.0889968	0.0903214	0.0509255	1.74759	177.123	148.173	1284	0
A2	5024	5041	4731	4995	OPP	GP	HOF	CA	0.132273	0.132226	0.055467	2.38471	194.871	149.341	1285	0
A2	5025	5041	4731	4995	OPP	GP	HOF	CA	0.170118	0.169759	0.0585676	2.90464	193.644	137.338	1245	1
A2	5026	5041	4731	4995	OPP	GP	HOF	CA	0.166747	0.165634	0.052667	3.16605	199.997	142.832	1286	1
A2	5027	5041	4731	4995	OPP	GP	HOF	CA	0.139578	0.138017	0.0515566	2.70728	193.206	145.878	1283	1
A2	5028	5041	4731	4995	OPP	GP	HOF	CA	0.090782	0.0918252	0.0571031	1.58979	171.471	142.929	1222	0
A2	5029	5041	4731	4995	OPP	GP	HOF	CA	0.116215	0.11191	0.053908	2.15581	187.196	148.216	1278	0
A2	5030	5041	4731	4995	OPP	GP	HOF	CA	0.127104	0.12549	0.0528018	2.40719	185.019	143.289	1286	0
A2	5032	5041	4731	4995	OPP	GP	HOF	CA	0.106025	0.106568	0.0582075	1.8215	179.204	144.847	1221	0
A2	5033	5041	4731	4995	OPP	GP	HOF	CA	0.129964	0.128855	0.0592323	2.19414	151.732	116.829	1102	0
A2	5034	5041	4731	4995	OPP	GP	HOF	CA	0.110631	0.109686	0.0531503	2.08148	190.445	152.504	1279	0
A2	4976	5041	4967	4995	OPP	GP	HOF	CA	0.189944	0.190211	0.0617893	3.07406	187.945	127.944	1163	1
A2	4977	5041	4967	4995	OPP	GP	HOF	CA	0.171105	0.171832	0.0600652	2.84865	194.48	137.651	1213	1
A2	5016	5041	4967	4995	OPP	GP	HOF	CA	0.165427	0.163205	0.060966	2.71343	181.671	130.096	1224	1
A2	5017	5041	4967	4995	OPP	GP	HOF	CA	0.103107	0.0981709	0.0619002	1.6657	169.385	137.721	1228	0
A2	5023	5041	4967	4995	OPP	GP	HOF	CA	0.0667106	0.0671257	0.0611544	1.09085	172.152	150.62	1239	0
A2	5024	5041	4967	4995	OPP	GP	HOF	CA	0.125496	0.12676	0.0605237	2.07351	189.358	147.13	1241	0
A2	5025	5041	4967	4995	OPP	GP	HOF	CA	0.219322	0.220229	0.0587095	3.73571	202.891	129.903	1206	1
A2	5026	5041	4967	4995	OPP	GP	HOF	CA	0.153206	0.152033	0.0612428	2.50162	201.156	147.708	1243	0
A2	5027	5041	4967	4995	OPP	GP	HOF	CA	0.134824	0.134312	0.0616526	2.18683	193.353	147.41	1237	0
A2	5028	5041	4967	4995	OPP	GP	HOF	CA	0.0808193	0.0816129	0.0684271	1.1811	175.044	148.866	1182	0
A2	5029	5041	4967	4995	OPP	GP	HOF	CA	0.10506	0.106835	0.059044	1.77935	184.418	149.352	1235	0
A2	5030	5041	4967	4995	OPP	GP	HOF	CA	0.128695	0.130253	0.0596468	2.15761	187.662	144.867	1242	0
A2	5032	5041	4967	4995	OPP	GP	HOF	CA	0.118494	0.121247	0.065999	1.7954	180.381	142.161	1181	0
A2	5033	5041	4967	4995	OPP	GP	HOF	CA	0.196011	0.194459	0.0619084	3.16614	156.755	105.374	1070	1
A2	5034	5041	4967	4995	OPP	GP	HOF	CA	0.108385	0.106168	0.0612955	1.76824	190.642	153.358	1234	0
A2	4976	5041	5044	4995	OPP	GP	HOF	CA	0.285179	0.285035	0.0509724	5.59478	213.647	118.831	1217	1
A2	4977	5041	5044	4995	OPP	GP	HOF	CA	0.223444	0.226028	0.0565501	3.95125	223.945	142.145	1276	1
A2	5016	5041	5044	4995	OPP	GP	HOF	CA	0.148253	0.147974	0.0625222	2.37121	198.728	147.411	1291	0
A2	5017	5041	5044	4995	OPP	GP	HOF	CA	0.147707	0.148227	0.0489691	3.01633	188.988	140.343	1287	1
A2	5023	5041	5044	4995	OPP	GP	HOF	CA	0.1839	0.184289	0.0555466	3.31074	209.594	144.48	1305	1
A2	5024	5041	5044	4995	OPP	GP	HOF	CA	0.237474	0.236729	0.0489724	4.84913	224.703	138.461	1306	1
A2	5025	5041	5044	4995	OPP	GP	HOF	CA	0.25775	0.259328	0.0565853	4.55508	222.327	131.204	1265	1
A2	5026	5041	5044	4995	OPP	GP	HOF	CA	0.252411	0.252081	0.0567129	4.45069	231.035	137.909	1307	1
A2	5027	5041	5044	4995	OPP	GP	HOF	CA	0.223499	0.225547	0.0522178	4.28012	225.748	143.273	1303	1
A2	5028	5041	5044	4995	OPP	GP	HOF	CA	0.158927	0.157638	0.0644572	2.46563	202.832	147.202	1238	0
A2	5029	5041	5044	4995	OPP	GP	HOF	CA	0.22629	0.22453	0.0520692	4.34595	219.024	138.19	1299	1
A2	5030	5041	5044	4995	OPP	GP	HOF	CA	0.216472	0.215944	0.050952	4.24855	218.094	140.474	1307	1
A2	5032	5041	5044	4995	OPP	GP	HOF	CA	0.186939	0.190065	0.0641988	2.91188	206.221	141.262	1236	1
A2	5033	5041	5044	4995	OPP	GP	HOF	CA	0.244297	0.244428	0.0510834	4.78232	177.894	108.041	1120	1
A2	5034	5041	5044	4995	OPP	GP	HOF	CA	0.167815	0.168341	0.0618238	2.71441	220.472	157.108	1298	1
A2	4976	5042	4728	4995	OPP	GP	HOF	CA	0.105921	0.105365	0.0551548	1.92043	171.185	138.394	1174	0
A2	4977	5042	4728	4995	OPP	GP	HOF	CA	0.0990031	0.0973234	0.0530219	1.86721	180.84	148.258	1228	0
A2	5016	5042	4728	4995	OPP	GP	HOF	CA	0.0683987	0.0682812	0.0517814	1.32091	156.726	136.659	1236	0
A2	5017	5042	4728	4995	OPP	GP	HOF	CA	0.0301732	0.0325817	0.0499294	0.604318	154.251	145.215	1234	0
A2	5023	5042	4728	4995	OPP	GP	HOF	CA	0.0192076	0.020922	0.0503667	0.381355	158.454	152.482	1246	0
A2	5024	5042	4728	4995	OPP	GP	HOF	CA	0.0488872	0.0494178	0.049527	0.987081	174.904	158.6	1250	0
A2	5025	5042	4728	4995	OPP	GP	HOF	CA	0.143071	0.142794	0.0518017	2.7619	179.271	134.394	1211	1
A2	5026	5042	4728	4995	OPP	GP	HOF	CA	0.113587	0.113446	0.0512829	2.21491	182.861	145.557	1246	0
A2	5027	5042	4728	4995	OPP	GP	HOF	CA	0.0735315	0.0758793	0.0506841	1.45078	176.754	152.54	1247	0
A2	5028	5042	4728	4995	OPP	GP	HOF	CA	0.0613243	0.0605634	0.0604142	1.01506	162.807	143.993	1182	0
A2	5029	5042	4728	4995	OPP	GP	HOF	CA	0.0372589	0.0367871	0.0508866	0.732194	166.98	154.984	1240	0
A2	5030	5042	4728	4995	OPP	GP	HOF	CA	0.0702284	0.0691442	0.0499649	1.40556	171.454	148.953	1249	0
A2	5032	5042	4728	4995	OPP	GP	HOF	CA	0.111474	0.110828	0.0574463	1.94049	168.281	134.526	1187	0
A2	5033	5042	4728	4995	OPP	GP	HOF	CA	0.0986162	0.0989784	0.058462	1.68684	160.028	131.299	1076	0
A2	5034	5042	4728	4995	OPP	GP	HOF	CA	0.0636206	0.0628491	0.050318	1.26437	170.14	149.786	1241	0
A2	4976	5042	4731	4995	OPP	GP	HOF	CA	0.215971	0.212928	0.0649665	3.32434	202.474	130.551	1166	1
A2	4977	5042	4731	4995	OPP	GP	HOF	CA	0.186561	0.183327	0.0596866	3.12568	212.389	145.601	1224	1
A2	5016	5042	4731	4995	OPP	GP	HOF	CA	0.106578	0.103036	0.0673314	1.58288	183.701	148.315	1236	0
A2	5017	5042	4731	4995	OPP	GP	HOF	CA	0.0678765	0.0648033	0.0642334	1.05672	178.489	155.799	1231	0
A2	5023	5042	4731	4995	OPP	GP	HOF	CA	0.133712	0.128333	0.0636143	2.10192	196.165	149.893	1240	0
A2	5024	5042	4731	4995	OPP	GP	HOF	CA	0.170162	0.16771	0.0604511	2.81487	211.736	150.156	1245	1
A2	5025	5042	4731	4995	OPP	GP	HOF	CA	0.165417	0.164052	0.0600073	2.75662	194.422	139.23	1204	1
A2	5026	5042	4731	4995	OPP	GP	HOF	CA	0.202456	0.202653	0.0628546	3.22103	216.189	143.39	1242	1
A2	5027	5042	4731	4995	OPP	GP	HOF	CA	0.177248	0.17768	0.0643227	2.75561	212.481	148.498	1243	1
A2	5028	5042	4731	4995	OPP	GP	HOF	CA	0.144812	0.141576	0.0668923	2.16486	190.385	142.22	1180	0
A2	5029	5042	4731	4995	OPP	GP	HOF	CA	0.170331	0.16808	0.0633173	2.69011	206.883	146.663	1234	1
A2	5030	5042	4731	4995	OPP	GP	HOF	CA	0.170284	0.167796	0.064263	2.64979	204.591	145.052	1244	1
A2	5032	5042	4731	4995	OPP	GP	HOF	CA	0.153443	0.153589	0.0592035	2.59178	188.302	138.202	1187	1
A2	5033	5042	4731	4995	OPP	GP	HOF	CA	0.137368	0.13711	0.0573553	2.39504	166.51	126.289	1073	0
A2	5034	5042	4731	4995	OPP	GP	HOF	CA	0.161686	0.159029	0.0615954	2.62496	203.847	147.103	1237	1
A2	4976	5042	4967	4995	OPP	GP	HOF	CA	0.166247	0.168552	0.0652951	2.54609	183.442	131.143	1134	0
A2	4977	5042	4967	4995	OPP	GP	HOF	CA	0.139614	0.139157	0.0607949	2.29647	186.329	140.675	1184	0
A2	5016	5042	4967	4995	OPP	GP	HOF	CA	0.132601	0.131445	0.0620168	2.13815	172.67	132.239	1192	0
A2	5017	5042	4967	4995	OPP	GP	HOF	CA	0.106423	0.10713	0.0618769	1.71991	165.089	133.33	1193	0
A2	5023	5042	4967	4995	OPP	GP	HOF	CA	0.0571623	0.0560332	0.0647544	0.882757	166.353	148.363	1200	0
A2	5024	5042	4967	4995	OPP	GP	HOF	CA	0.127476	0.12375	0.0648458	1.96584	186.405	144.254	1206	0
A2	5025	5042	4967	4995	OPP	GP	HOF	CA	0.200928	0.198855	0.0624642	3.21669	194.808	129.621	1171	1
A2	5026	5042	4967	4995	OPP	GP	HOF	CA	0.154314	0.151117	0.0659848	2.33862	191.599	140.372	1204	0
A2	5027	5042	4967	4995	OPP	GP	HOF	CA	0.130058	0.132222	0.0633016	2.05458	189.482	145.867	1202	0
A2	5028	5042	4967	4995	OPP	GP	HOF	CA	0.067646	0.0713807	0.0644122	1.0502	163.87	143.105	1144	0
A2	5029	5042	4967	4995	OPP	GP	HOF	CA	0.086233	0.0855892	0.0620176	1.39046	176.393	148.386	1195	0
A2	5030	5042	4967	4995	OPP	GP	HOF	CA	0.109276	0.108243	0.0617653	1.76922	179.693	144.29	1205	0
A2	5032	5042	4967	4995	OPP	GP	HOF	CA	0.126583	0.124812	0.0622359	2.03393	172.167	133.478	1151	0
A2	5033	5042	4967	4995	OPP	GP	HOF	CA	0.155415	0.153366	0.0670641	2.31741	162.964	119.123	1046	0
A2	5034	5042	4967	4995	OPP	GP	HOF	CA	0.106719	0.106931	0.0602403	1.77156	180.796	145.929	1198	0
A2	4976	5042	5044	4995	OPP	GP	HOF	CA	0.26548	0.261241	0.0584129	4.54489	218.567	126.862	1189	1
A2	4977	5042	5044	4995	OPP	GP	HOF	CA	0.228762	0.227891	0.0549706	4.16152	223.054	140.001	1249	1
A2	5016	5042	5044	4995	OPP	GP	HOF	CA	0.185716	0.185828	0.0584608	3.17676	200.614	137.771	1259	1
A2	5017	5042	5044	4995	OPP	GP	HOF	CA	0.169803	0.167011	0.0590011	2.87796	199.324	141.458	1254	1
A2	5023	5042	5044	4995	OPP	GP	HOF	CA	0.191421	0.189017	0.0572005	3.3465	211.609	143.612	1268	1
A2	5024	5042	5044	4995	OPP	GP	HOF	CA	0.231188	0.230533	0.0537619	4.30021	228.354	142.595	1272	1
A2	5025	5042	5044	4995	OPP	GP	HOF	CA	0.234067	0.23307	0.0535888	4.36784	211.449	131.237	1229	1
A2	5026	5042	5044	4995	OPP	GP	HOF	CA	0.260163	0.258582	0.0555462	4.68373	230.933	135.58	1269	1
A2	5027	5042	5044	4995	OPP	GP	HOF	CA	0.234266	0.233275	0.0562152	4.1673	227.868	141.369	1269	1
A2	5028	5042	5044	4995	OPP	GP	HOF	CA	0.186479	0.182909	0.0593194	3.14365	199.016	136.457	1200	1
A2	5029	5042	5044	4995	OPP	GP	HOF	CA	0.229553	0.227622	0.0555901	4.12939	220.444	138.132	1261	1
A2	5030	5042	5044	4995	OPP	GP	HOF	CA	0.213354	0.211616	0.0563731	3.78469	218.496	141.656	1271	1
A2	5032	5042	5044	4995	OPP	GP	HOF	CA	0.209445	0.208905	0.053436	3.91955	200.226	130.878	1208	1
A2	5033	5042	5044	4995	OPP	GP	HOF	CA	0.203341	0.205163	0.0596507	3.40886	188.422	124.743	1096	1
A2	5034	5042	5044	4995	OPP	GP	HOF	CA	0.201743	0.197772	0.0536087	3.76325	218.072	144.854	1263	1
															Total of significance tests	485
															% of significance tests	57.7381

## Sheet: A3
Hypothesis	p1	p2	p3	p4	taxap1	taxap2	taxap3	taxap4	dstat	bootmean	bootstd	Z	ABBA	BABA	nloci	significance
A3	4976	4734	4728	5004	OPP	GP	HOF	WA	0.0653439	0.0685418	0.0658918	0.991686	166.767	146.309	1321	0
A3	4977	4734	4728	5004	OPP	GP	HOF	WA	0.0466971	0.0471085	0.0562586	0.830043	172.959	157.527	1383	0
A3	5016	4734	4728	5004	OPP	GP	HOF	WA	0.0269966	0.0284689	0.0585871	0.460794	162.822	154.262	1392	0
A3	5017	4734	4728	5004	OPP	GP	HOF	WA	-0.00271625	-0.00386023	0.0651994	0.0416606	169.578	170.502	1395	0
A3	5023	4734	4728	5004	OPP	GP	HOF	WA	0.0203006	0.0180798	0.0645813	0.314341	175.267	168.292	1404	0
A3	5024	4734	4728	5004	OPP	GP	HOF	WA	0.0138495	0.0144474	0.0570349	0.242825	179.683	174.774	1410	0
A3	5025	4734	4728	5004	OPP	GP	HOF	WA	0.0552681	0.0557577	0.0588678	0.93885	174.873	156.556	1368	0
A3	5026	4734	4728	5004	OPP	GP	HOF	WA	0.0282143	0.026396	0.0588716	0.479251	177.549	167.806	1409	0
A3	5027	4734	4728	5004	OPP	GP	HOF	WA	0.00841796	0.00685968	0.059078	0.142489	170.14	167.3	1411	0
A3	5028	4734	4728	5004	OPP	GP	HOF	WA	0.0220784	0.0227585	0.066528	0.331866	163.547	156.481	1327	0
A3	5029	4734	4728	5004	OPP	GP	HOF	WA	-0.00592408	-0.00413344	0.0594808	0.0995966	170.131	172.158	1403	0
A3	5030	4734	4728	5004	OPP	GP	HOF	WA	0.0436828	0.0426768	0.0592134	0.737718	178.863	163.89	1414	0
A3	5032	4734	4728	5004	OPP	GP	HOF	WA	0.0279184	0.0287693	0.0645942	0.432213	174.156	164.696	1331	0
A3	5033	4734	4728	5004	OPP	GP	HOF	WA	0.0424634	0.0416621	0.0642936	0.660461	148.58	136.476	1182	0
A3	5034	4734	4728	5004	OPP	GP	HOF	WA	0.0452091	0.0433601	0.0617657	0.731945	177.166	161.84	1398	0
A3	4976	4734	4731	5004	OPP	GP	HOF	WA	0.172871	0.17265	0.0581302	2.97386	189.349	133.532	1334	1
A3	4977	4734	4731	5004	OPP	GP	HOF	WA	0.127182	0.127414	0.0557621	2.2808	196.571	152.212	1396	0
A3	5016	4734	4731	5004	OPP	GP	HOF	WA	0.0651694	0.06528	0.0564295	1.15488	181.851	159.599	1411	0
A3	5017	4734	4731	5004	OPP	GP	HOF	WA	0.0397798	0.0390078	0.0623407	0.638103	182.489	168.525	1409	0
A3	5023	4734	4731	5004	OPP	GP	HOF	WA	0.113017	0.112089	0.0567081	1.99296	191.498	152.608	1418	0
A3	5024	4734	4731	5004	OPP	GP	HOF	WA	0.115297	0.115889	0.0521316	2.21165	197.297	156.505	1424	0
A3	5025	4734	4731	5004	OPP	GP	HOF	WA	0.11259	0.112598	0.0534075	2.10814	189.859	151.433	1380	0
A3	5026	4734	4731	5004	OPP	GP	HOF	WA	0.12488	0.126395	0.0537202	2.32464	202.181	157.29	1425	0
A3	5027	4734	4731	5004	OPP	GP	HOF	WA	0.113236	0.114765	0.0543051	2.08518	190.994	152.139	1427	0
A3	5028	4734	4731	5004	OPP	GP	HOF	WA	0.0649963	0.0654361	0.0594899	1.09256	175.722	154.274	1344	0
A3	5029	4734	4731	5004	OPP	GP	HOF	WA	0.0990216	0.097233	0.053803	1.84045	193.503	158.634	1418	0
A3	5030	4734	4731	5004	OPP	GP	HOF	WA	0.144362	0.142654	0.0534841	2.69916	202.279	151.243	1430	1
A3	5032	4734	4731	5004	OPP	GP	HOF	WA	0.0878195	0.0872111	0.0612949	1.43274	190.031	159.349	1346	0
A3	5033	4734	4731	5004	OPP	GP	HOF	WA	0.0798862	0.0776639	0.0645727	1.23715	159.46	135.867	1195	0
A3	5034	4734	4731	5004	OPP	GP	HOF	WA	0.124843	0.126056	0.0553874	2.25399	199.627	155.315	1415	0
A3	4976	4734	4967	5004	OPP	GP	HOF	WA	0.180174	0.182812	0.0634769	2.83842	161.193	111.975	1296	1
A3	4977	4734	4967	5004	OPP	GP	HOF	WA	0.137949	0.138888	0.0600733	2.29635	165.165	125.12	1354	0
A3	5016	4734	4967	5004	OPP	GP	HOF	WA	0.151569	0.151003	0.0561589	2.69893	159.232	117.316	1362	1
A3	5017	4734	4967	5004	OPP	GP	HOF	WA	0.156554	0.15528	0.0647646	2.41728	167.214	121.945	1370	0
A3	5023	4734	4967	5004	OPP	GP	HOF	WA	0.0893374	0.0915731	0.063693	1.40263	163.491	136.675	1374	0
A3	5024	4734	4967	5004	OPP	GP	HOF	WA	0.113589	0.112957	0.0561802	2.02187	168.464	134.096	1381	0
A3	5025	4734	4967	5004	OPP	GP	HOF	WA	0.176229	0.172423	0.0600502	2.9347	170.583	119.468	1343	1
A3	5026	4734	4967	5004	OPP	GP	HOF	WA	0.120202	0.12266	0.0546702	2.19868	166.566	130.82	1383	0
A3	5027	4734	4967	5004	OPP	GP	HOF	WA	0.108662	0.109399	0.0608579	1.7855	161.239	129.633	1382	0
A3	5028	4734	4967	5004	OPP	GP	HOF	WA	0.0698708	0.0696742	0.0672731	1.03861	147.28	128.043	1306	0
A3	5029	4734	4967	5004	OPP	GP	HOF	WA	0.0771431	0.0777115	0.058852	1.3108	159.974	137.06	1375	0
A3	5030	4734	4967	5004	OPP	GP	HOF	WA	0.116251	0.114617	0.0600214	1.93683	168.511	133.412	1386	0
A3	5032	4734	4967	5004	OPP	GP	HOF	WA	0.130652	0.131231	0.064949	2.01162	162.719	125.113	1309	0
A3	5033	4734	4967	5004	OPP	GP	HOF	WA	0.141765	0.142091	0.0700724	2.02313	147.134	110.597	1167	0
A3	5034	4734	4967	5004	OPP	GP	HOF	WA	0.0954222	0.094346	0.0601689	1.5859	167.173	138.048	1372	0
A3	4976	4734	5044	5004	OPP	GP	HOF	WA	0.251617	0.250049	0.0544173	4.62384	206.816	123.662	1345	1
A3	4977	4734	5044	5004	OPP	GP	HOF	WA	0.202034	0.201426	0.0521629	3.87314	212.657	141.172	1409	1
A3	5016	4734	5044	5004	OPP	GP	HOF	WA	0.167409	0.164919	0.0519694	3.2213	195.999	139.786	1422	1
A3	5017	4734	5044	5004	OPP	GP	HOF	WA	0.144422	0.143042	0.0568556	2.54015	195.566	146.207	1422	0
A3	5023	4734	5044	5004	OPP	GP	HOF	WA	0.190329	0.186105	0.0536608	3.54688	211.113	143.601	1433	1
A3	5024	4734	5044	5004	OPP	GP	HOF	WA	0.189888	0.190846	0.0493785	3.84556	215.059	146.419	1440	1
A3	5025	4734	5044	5004	OPP	GP	HOF	WA	0.184761	0.185481	0.0516218	3.57912	197.772	136.088	1393	1
A3	5026	4734	5044	5004	OPP	GP	HOF	WA	0.199233	0.198825	0.0490642	4.06065	214.118	142.974	1439	1
A3	5027	4734	5044	5004	OPP	GP	HOF	WA	0.17861	0.17692	0.0496665	3.59618	204.418	142.462	1441	1
A3	5028	4734	5044	5004	OPP	GP	HOF	WA	0.126804	0.122619	0.053532	2.36875	186.104	144.218	1353	0
A3	5029	4734	5044	5004	OPP	GP	HOF	WA	0.177179	0.175086	0.0517233	3.42551	204.129	142.682	1432	1
A3	5030	4734	5044	5004	OPP	GP	HOF	WA	0.197133	0.19481	0.0498406	3.95526	215.187	144.317	1444	1
A3	5032	4734	5044	5004	OPP	GP	HOF	WA	0.173046	0.170743	0.0578591	2.99081	207.319	146.152	1359	1
A3	5033	4734	5044	5004	OPP	GP	HOF	WA	0.183325	0.184043	0.0631013	2.90525	185.354	127.922	1211	1
A3	5034	4734	5044	5004	OPP	GP	HOF	WA	0.19947	0.198123	0.0504385	3.95472	213.43	142.444	1428	1
A3	4976	4735	4728	5004	OPP	GP	HOF	WA	0.0659974	0.0637426	0.0660458	0.999267	161.7	141.678	1275	0
A3	4977	4735	4728	5004	OPP	GP	HOF	WA	0.0389674	0.0336868	0.0579438	0.672503	158.515	146.624	1322	0
A3	5016	4735	4728	5004	OPP	GP	HOF	WA	0.0095014	0.00809941	0.0616304	0.154167	150.355	147.525	1339	0
A3	5017	4735	4728	5004	OPP	GP	HOF	WA	-0.011992	-0.0135	0.066955	0.179106	147.492	151.073	1336	0
A3	5023	4735	4728	5004	OPP	GP	HOF	WA	0.0118635	0.0121823	0.0662304	0.179125	158.568	154.85	1347	0
A3	5024	4735	4728	5004	OPP	GP	HOF	WA	0.016855	0.0180209	0.060754	0.27743	163.968	158.532	1349	0
A3	5025	4735	4728	5004	OPP	GP	HOF	WA	0.0880508	0.0894848	0.0636664	1.383	167.545	140.428	1319	0
A3	5026	4735	4728	5004	OPP	GP	HOF	WA	0.0246352	0.0274236	0.0575929	0.427747	163.043	155.203	1351	0
A3	5027	4735	4728	5004	OPP	GP	HOF	WA	-0.00355403	-0.00592284	0.064156	0.0553966	156.169	157.283	1349	0
A3	5028	4735	4728	5004	OPP	GP	HOF	WA	0.0453258	0.0464994	0.0677869	0.668651	153.93	140.581	1287	0
A3	5029	4735	4728	5004	OPP	GP	HOF	WA	-0.0193642	-0.0205756	0.0603192	0.321028	150.884	156.843	1344	0
A3	5030	4735	4728	5004	OPP	GP	HOF	WA	0.0502314	0.0533557	0.0597806	0.840263	165.111	149.317	1352	0
A3	5032	4735	4728	5004	OPP	GP	HOF	WA	0.0347249	0.0359835	0.0642439	0.540517	153.024	142.753	1278	0
A3	5033	4735	4728	5004	OPP	GP	HOF	WA	0.0333292	0.0350705	0.0660975	0.504242	127.628	119.395	1141	0
A3	5034	4735	4728	5004	OPP	GP	HOF	WA	0.0183002	0.018075	0.0674631	0.271262	164.939	159.011	1339	0
A3	4976	4735	4731	5004	OPP	GP	HOF	WA	0.0993529	0.102745	0.0587069	1.69236	163.379	133.848	1278	0
A3	4977	4735	4731	5004	OPP	GP	HOF	WA	0.0840521	0.0848726	0.0530767	1.5836	166.639	140.798	1326	0
A3	5016	4735	4731	5004	OPP	GP	HOF	WA	0.000849112	0.00261314	0.0556094	0.0152692	151.209	150.952	1345	0
A3	5017	4735	4731	5004	OPP	GP	HOF	WA	-0.0204377	-0.0191612	0.0585727	0.34893	150.201	156.468	1339	0
A3	5023	4735	4731	5004	OPP	GP	HOF	WA	0.0628547	0.0616751	0.0591666	1.06233	163.72	144.356	1348	0
A3	5024	4735	4731	5004	OPP	GP	HOF	WA	0.0839544	0.084413	0.0542717	1.54693	168.038	142.008	1350	0
A3	5025	4735	4731	5004	OPP	GP	HOF	WA	0.103836	0.10304	0.0541171	1.91873	167.366	135.879	1319	0
A3	5026	4735	4731	5004	OPP	GP	HOF	WA	0.0682071	0.0712991	0.052424	1.30107	165.98	144.784	1355	0
A3	5027	4735	4731	5004	OPP	GP	HOF	WA	0.0642929	0.0635849	0.0548334	1.17251	164.953	145.023	1353	0
A3	5028	4735	4731	5004	OPP	GP	HOF	WA	0.0343725	0.0348012	0.0596773	0.575973	150.328	140.337	1290	0
A3	5029	4735	4731	5004	OPP	GP	HOF	WA	0.0540732	0.0557067	0.0546346	0.989724	165.666	148.669	1347	0
A3	5030	4735	4731	5004	OPP	GP	HOF	WA	0.09775	0.0992103	0.0529131	1.84737	168.175	138.224	1357	0
A3	5032	4735	4731	5004	OPP	GP	HOF	WA	0.0370972	0.0366353	0.0600512	0.61776	155.349	144.235	1284	0
A3	5033	4735	4731	5004	OPP	GP	HOF	WA	0.0624541	0.0584136	0.0615694	1.01437	134.754	118.911	1145	0
A3	5034	4735	4731	5004	OPP	GP	HOF	WA	0.0677527	0.0669243	0.0585969	1.15625	170.597	148.947	1345	0
A3	4976	4735	4967	5004	OPP	GP	HOF	WA	0.15124	0.150501	0.069684	2.17037	150.053	110.628	1243	0
A3	4977	4735	4967	5004	OPP	GP	HOF	WA	0.135276	0.137058	0.0613071	2.20653	148.098	112.804	1284	0
A3	5016	4735	4967	5004	OPP	GP	HOF	WA	0.139291	0.131371	0.0618943	2.25046	143.458	108.379	1299	0
A3	5017	4735	4967	5004	OPP	GP	HOF	WA	0.142973	0.142808	0.0639726	2.23492	143.451	107.562	1303	0
A3	5023	4735	4967	5004	OPP	GP	HOF	WA	0.0676115	0.0660177	0.0730427	0.925644	144.346	126.063	1306	0
A3	5024	4735	4967	5004	OPP	GP	HOF	WA	0.089386	0.0898352	0.0651196	1.37264	148.096	123.793	1309	0
A3	5025	4735	4967	5004	OPP	GP	HOF	WA	0.17882	0.177586	0.0607926	2.94148	152.622	106.319	1282	1
A3	5026	4735	4967	5004	OPP	GP	HOF	WA	0.0920396	0.0939202	0.0616083	1.49395	147.765	122.857	1315	0
A3	5027	4735	4967	5004	OPP	GP	HOF	WA	0.090394	0.0956583	0.0686081	1.31754	145.01	120.967	1309	0
A3	5028	4735	4967	5004	OPP	GP	HOF	WA	0.0537718	0.0573564	0.073354	0.733046	131.668	118.23	1256	0
A3	5029	4735	4967	5004	OPP	GP	HOF	WA	0.0468714	0.0460675	0.0615804	0.761142	139.888	127.362	1307	0
A3	5030	4735	4967	5004	OPP	GP	HOF	WA	0.101747	0.105697	0.05852	1.73868	148.7	121.235	1315	0
A3	5032	4735	4967	5004	OPP	GP	HOF	WA	0.0797586	0.0795623	0.0656746	1.21445	140.702	119.915	1248	0
A3	5033	4735	4967	5004	OPP	GP	HOF	WA	0.142512	0.14433	0.0730251	1.95155	127.986	96.0573	1121	0
A3	5034	4735	4967	5004	OPP	GP	HOF	WA	0.058053	0.0618199	0.0735027	0.789808	150.978	134.411	1303	0
A3	4976	4735	5044	5004	OPP	GP	HOF	WA	0.219783	0.218913	0.0552788	3.97589	181.23	115.921	1291	1
A3	4977	4735	5044	5004	OPP	GP	HOF	WA	0.190641	0.191238	0.0456721	4.17413	184.975	125.74	1341	1
A3	5016	4735	5044	5004	OPP	GP	HOF	WA	0.125142	0.12634	0.0507806	2.46437	167.249	130.045	1359	0
A3	5017	4735	5044	5004	OPP	GP	HOF	WA	0.108778	0.107124	0.059862	1.81715	166.321	133.687	1353	0
A3	5023	4735	5044	5004	OPP	GP	HOF	WA	0.18069	0.178232	0.0470876	3.83732	182.099	126.363	1367	1
A3	5024	4735	5044	5004	OPP	GP	HOF	WA	0.196594	0.193145	0.0478567	4.10797	187.017	125.566	1368	1
A3	5025	4735	5044	5004	OPP	GP	HOF	WA	0.208995	0.209989	0.04717	4.43067	180.014	117.777	1335	1
A3	5026	4735	5044	5004	OPP	GP	HOF	WA	0.180039	0.17842	0.0477248	3.77243	180.037	125.101	1372	1
A3	5027	4735	5044	5004	OPP	GP	HOF	WA	0.180415	0.178461	0.0469511	3.84262	178.268	123.775	1369	1
A3	5028	4735	5044	5004	OPP	GP	HOF	WA	0.141422	0.141898	0.0504123	2.8053	161.67	121.608	1305	1
A3	5029	4735	5044	5004	OPP	GP	HOF	WA	0.184049	0.183565	0.0445424	4.13199	177.952	122.63	1364	1
A3	5030	4735	5044	5004	OPP	GP	HOF	WA	0.203947	0.201686	0.0452683	4.50528	183.632	121.418	1373	1
A3	5032	4735	5044	5004	OPP	GP	HOF	WA	0.171239	0.170442	0.0482783	3.54692	173.235	122.58	1299	1
A3	5033	4735	5044	5004	OPP	GP	HOF	WA	0.15597	0.154647	0.0627547	2.4854	153.633	112.175	1163	0
A3	5034	4735	5044	5004	OPP	GP	HOF	WA	0.174517	0.175212	0.0476136	3.66527	183.672	129.09	1360	1
A3	4976	4736	4728	5004	OPP	GP	HOF	WA	0.15551	0.159879	0.0615769	2.52546	169.128	123.605	1277	0
A3	4977	4736	4728	5004	OPP	GP	HOF	WA	0.171187	0.171341	0.0604055	2.83396	179.006	126.677	1322	1
A3	5016	4736	4728	5004	OPP	GP	HOF	WA	0.155339	0.155395	0.060531	2.56628	172.277	125.95	1332	0
A3	5017	4736	4728	5004	OPP	GP	HOF	WA	0.162065	0.158977	0.0564097	2.873	166.934	120.372	1330	1
A3	5023	4736	4728	5004	OPP	GP	HOF	WA	0.146316	0.142534	0.0682125	2.145	182.964	136.257	1341	0
A3	5024	4736	4728	5004	OPP	GP	HOF	WA	0.137938	0.141303	0.0620168	2.2242	183.718	139.178	1346	0
A3	5025	4736	4728	5004	OPP	GP	HOF	WA	0.203959	0.204561	0.0537951	3.7914	178.142	117.785	1314	1
A3	5026	4736	4728	5004	OPP	GP	HOF	WA	0.171041	0.173347	0.0507158	3.37253	179.715	127.217	1345	1
A3	5027	4736	4728	5004	OPP	GP	HOF	WA	0.136469	0.132962	0.0686597	1.98762	179.809	136.625	1348	0
A3	5028	4736	4728	5004	OPP	GP	HOF	WA	0.157939	0.158342	0.0626367	2.5215	167.824	122.043	1280	0
A3	5029	4736	4728	5004	OPP	GP	HOF	WA	0.131337	0.132614	0.0614598	2.13695	178.979	137.424	1339	0
A3	5030	4736	4728	5004	OPP	GP	HOF	WA	0.1833	0.180822	0.0618597	2.96316	187.347	129.305	1348	1
A3	5032	4736	4728	5004	OPP	GP	HOF	WA	0.151885	0.153589	0.057153	2.65751	167.448	123.289	1271	1
A3	5033	4736	4728	5004	OPP	GP	HOF	WA	0.162557	0.16133	0.065308	2.48909	148.906	107.264	1142	0
A3	5034	4736	4728	5004	OPP	GP	HOF	WA	0.162675	0.163843	0.0660789	2.46182	185.514	133.602	1335	0
A3	4976	4736	4731	5004	OPP	GP	HOF	WA	0.255689	0.255481	0.0553886	4.61626	201.302	119.322	1285	1
A3	4977	4736	4731	5004	OPP	GP	HOF	WA	0.261636	0.262027	0.0561586	4.65889	211.246	123.63	1330	1
A3	5016	4736	4731	5004	OPP	GP	HOF	WA	0.180528	0.177888	0.0519936	3.47211	195.756	135.885	1344	1
A3	5017	4736	4731	5004	OPP	GP	HOF	WA	0.190967	0.191214	0.0510673	3.73952	187.533	127.393	1339	1
A3	5023	4736	4731	5004	OPP	GP	HOF	WA	0.228475	0.228809	0.0610682	3.74131	206.034	129.396	1348	1
A3	5024	4736	4731	5004	OPP	GP	HOF	WA	0.234067	0.233306	0.0564984	4.1429	207.805	128.976	1353	1
A3	5025	4736	4731	5004	OPP	GP	HOF	WA	0.249322	0.245189	0.0514096	4.84971	198.743	119.418	1319	1
A3	5026	4736	4731	5004	OPP	GP	HOF	WA	0.244343	0.244638	0.051407	4.75309	208.274	126.479	1355	1
A3	5027	4736	4731	5004	OPP	GP	HOF	WA	0.224106	0.222704	0.0597802	3.74884	209.231	132.62	1356	1
A3	5028	4736	4731	5004	OPP	GP	HOF	WA	0.184668	0.181991	0.0588605	3.13738	183.05	125.981	1292	1
A3	5029	4736	4731	5004	OPP	GP	HOF	WA	0.230078	0.231173	0.0556997	4.13068	206.691	129.371	1348	1
A3	5030	4736	4731	5004	OPP	GP	HOF	WA	0.263145	0.261428	0.053755	4.89526	215.046	125.447	1359	1
A3	5032	4736	4731	5004	OPP	GP	HOF	WA	0.211706	0.211786	0.0555985	3.80776	192.178	125.024	1281	1
A3	5033	4736	4731	5004	OPP	GP	HOF	WA	0.207081	0.206853	0.062236	3.32736	168.816	110.894	1151	1
A3	5034	4736	4731	5004	OPP	GP	HOF	WA	0.24345	0.241499	0.058391	4.1693	211.759	128.84	1344	1
A3	4976	4736	4967	5004	OPP	GP	HOF	WA	0.281867	0.28264	0.0665403	4.23604	176.179	98.6997	1245	1
A3	4977	4736	4967	5004	OPP	GP	HOF	WA	0.257268	0.255448	0.0617167	4.16853	173.786	102.664	1285	1
A3	5016	4736	4967	5004	OPP	GP	HOF	WA	0.272375	0.273392	0.057261	4.75673	173.397	99.1595	1294	1
A3	5017	4736	4967	5004	OPP	GP	HOF	WA	0.281905	0.27872	0.0579113	4.86788	176.98	99.1405	1297	1
A3	5023	4736	4967	5004	OPP	GP	HOF	WA	0.200487	0.201678	0.0729263	2.74916	174.916	116.492	1303	1
A3	5024	4736	4967	5004	OPP	GP	HOF	WA	0.218735	0.218127	0.0663883	3.29479	180.286	115.572	1307	1
A3	5025	4736	4967	5004	OPP	GP	HOF	WA	0.300009	0.299527	0.0609967	4.91845	179.445	96.6224	1280	1
A3	5026	4736	4967	5004	OPP	GP	HOF	WA	0.232473	0.233073	0.0607373	3.82752	177.789	110.718	1310	1
A3	5027	4736	4967	5004	OPP	GP	HOF	WA	0.210608	0.215534	0.0710165	2.96562	174.333	113.676	1309	1
A3	5028	4736	4967	5004	OPP	GP	HOF	WA	0.155768	0.155683	0.070977	2.19463	158.18	115.543	1253	0
A3	5029	4736	4967	5004	OPP	GP	HOF	WA	0.198171	0.200749	0.0617868	3.20733	170.139	113.859	1303	1
A3	5030	4736	4967	5004	OPP	GP	HOF	WA	0.23851	0.239727	0.0585295	4.07504	177.209	108.956	1312	1
A3	5032	4736	4967	5004	OPP	GP	HOF	WA	0.224277	0.225781	0.0606245	3.69944	171.174	108.459	1244	1
A3	5033	4736	4967	5004	OPP	GP	HOF	WA	0.290967	0.295625	0.069791	4.16912	158.67	87.1458	1123	1
A3	5034	4736	4967	5004	OPP	GP	HOF	WA	0.212981	0.210143	0.0709655	3.0012	178.359	115.725	1299	1
A3	4976	4736	5044	5004	OPP	GP	HOF	WA	0.365173	0.362403	0.0492655	7.41235	222.361	103.402	1297	1
A3	4977	4736	5044	5004	OPP	GP	HOF	WA	0.350421	0.350713	0.0433459	8.08428	221.189	106.397	1342	1
A3	5016	4736	5044	5004	OPP	GP	HOF	WA	0.249977	0.253222	0.0589632	4.23954	204.453	122.678	1356	1
A3	5017	4736	5044	5004	OPP	GP	HOF	WA	0.308881	0.30894	0.0507602	6.08509	206.956	109.278	1352	1
A3	5023	4736	5044	5004	OPP	GP	HOF	WA	0.333288	0.334065	0.0454373	7.33513	221.765	110.893	1363	1
A3	5024	4736	5044	5004	OPP	GP	HOF	WA	0.337171	0.337017	0.0445569	7.56721	222.789	110.435	1368	1
A3	5025	4736	5044	5004	OPP	GP	HOF	WA	0.349723	0.350559	0.0445987	7.84154	212.813	102.53	1334	1
A3	5026	4736	5044	5004	OPP	GP	HOF	WA	0.344096	0.34188	0.0405728	8.48096	222.167	108.415	1368	1
A3	5027	4736	5044	5004	OPP	GP	HOF	WA	0.322061	0.321983	0.0446364	7.2152	220.149	112.89	1370	1
A3	5028	4736	5044	5004	OPP	GP	HOF	WA	0.243865	0.24557	0.058536	4.16608	196.155	119.241	1304	1
A3	5029	4736	5044	5004	OPP	GP	HOF	WA	0.328074	0.32784	0.0438754	7.47741	219.236	110.92	1361	1
A3	5030	4736	5044	5004	OPP	GP	HOF	WA	0.347533	0.347815	0.0409273	8.49149	227.285	110.05	1371	1
A3	5032	4736	5044	5004	OPP	GP	HOF	WA	0.272265	0.269366	0.059067	4.60944	209.43	119.794	1296	1
A3	5033	4736	5044	5004	OPP	GP	HOF	WA	0.330304	0.330443	0.0571246	5.78217	193.601	97.4617	1164	1
A3	5034	4736	5044	5004	OPP	GP	HOF	WA	0.307966	0.310889	0.0569768	5.40512	222.442	117.692	1360	1
A3	4976	4738	4728	5004	OPP	GP	HOF	WA	0.220442	0.222771	0.0624339	3.53081	201.691	128.83	1307	1
A3	4977	4738	4728	5004	OPP	GP	HOF	WA	0.225243	0.221769	0.0614395	3.66609	217.894	137.781	1373	1
A3	5016	4738	4728	5004	OPP	GP	HOF	WA	0.190528	0.191406	0.0626438	3.04146	212.263	144.323	1383	1
A3	5017	4738	4728	5004	OPP	GP	HOF	WA	0.168054	0.168931	0.06206	2.70793	214.87	153.041	1381	1
A3	5023	4738	4728	5004	OPP	GP	HOF	WA	0.186384	0.1849	0.0664744	2.80384	217.036	148.842	1392	1
A3	5024	4738	4728	5004	OPP	GP	HOF	WA	0.170307	0.17212	0.06135	2.77599	221.189	156.813	1399	1
A3	5025	4738	4728	5004	OPP	GP	HOF	WA	0.257095	0.255718	0.0577758	4.44988	222.145	131.281	1356	1
A3	5026	4738	4728	5004	OPP	GP	HOF	WA	0.193286	0.191592	0.0598419	3.22995	223.361	151.002	1398	1
A3	5027	4738	4728	5004	OPP	GP	HOF	WA	0.179262	0.177899	0.0608653	2.94522	208.348	145.005	1400	1
A3	5028	4738	4728	5004	OPP	GP	HOF	WA	0.185334	0.183534	0.0636112	2.91355	196.095	134.774	1320	1
A3	5029	4738	4728	5004	OPP	GP	HOF	WA	0.177863	0.176373	0.0611853	2.90696	213.59	149.083	1391	1
A3	5030	4738	4728	5004	OPP	GP	HOF	WA	0.209799	0.206301	0.0600564	3.49337	222.452	145.298	1401	1
A3	5032	4738	4728	5004	OPP	GP	HOF	WA	0.218167	0.212107	0.0635354	3.43379	213.333	136.919	1323	1
A3	5033	4738	4728	5004	OPP	GP	HOF	WA	0.206866	0.202231	0.0678695	3.048	176.131	115.75	1179	1
A3	5034	4738	4728	5004	OPP	GP	HOF	WA	0.194418	0.193815	0.0628342	3.09414	220.337	148.607	1387	1
A3	4976	4738	4731	5004	OPP	GP	HOF	WA	0.281961	0.27851	0.0550915	5.11806	220.987	123.777	1318	1
A3	4977	4738	4731	5004	OPP	GP	HOF	WA	0.281973	0.279317	0.052187	5.40313	240.809	134.876	1385	1
A3	5016	4738	4731	5004	OPP	GP	HOF	WA	0.204642	0.205221	0.0558532	3.66392	227.119	149.954	1400	1
A3	5017	4738	4731	5004	OPP	GP	HOF	WA	0.196944	0.195216	0.054939	3.58477	228.419	153.252	1395	1
A3	5023	4738	4731	5004	OPP	GP	HOF	WA	0.245227	0.245475	0.0581571	4.21662	231.24	140.162	1405	1
A3	5024	4738	4731	5004	OPP	GP	HOF	WA	0.252427	0.249974	0.0555348	4.54538	237.413	141.712	1413	1
A3	5025	4738	4731	5004	OPP	GP	HOF	WA	0.259078	0.257844	0.0568038	4.56094	233.926	137.657	1366	1
A3	5026	4738	4731	5004	OPP	GP	HOF	WA	0.261693	0.262191	0.0524996	4.98466	241.04	141.05	1413	1
A3	5027	4738	4731	5004	OPP	GP	HOF	WA	0.252844	0.251277	0.0532494	4.7483	229.355	136.78	1415	1
A3	5028	4738	4731	5004	OPP	GP	HOF	WA	0.21604	0.214857	0.0582206	3.71071	207.395	133.704	1336	1
A3	5029	4738	4731	5004	OPP	GP	HOF	WA	0.254049	0.253847	0.0550529	4.61463	231.314	137.593	1405	1
A3	5030	4738	4731	5004	OPP	GP	HOF	WA	0.281188	0.281633	0.0549585	5.11637	242.326	135.957	1415	1
A3	5032	4738	4731	5004	OPP	GP	HOF	WA	0.229793	0.230539	0.0577661	3.97799	228.312	142.989	1338	1
A3	5033	4738	4731	5004	OPP	GP	HOF	WA	0.217319	0.214731	0.0636942	3.41192	191.018	122.816	1189	1
A3	5034	4738	4731	5004	OPP	GP	HOF	WA	0.263889	0.262415	0.0532311	4.95742	238.726	139.038	1403	1
A3	4976	4738	4967	5004	OPP	GP	HOF	WA	0.368739	0.367357	0.053448	6.89902	203.104	93.6716	1282	1
A3	4977	4738	4967	5004	OPP	GP	HOF	WA	0.328789	0.330469	0.0564456	5.82488	208.211	105.174	1345	1
A3	5016	4738	4967	5004	OPP	GP	HOF	WA	0.305462	0.304797	0.0537918	5.67861	208.671	111.018	1355	1
A3	5017	4738	4967	5004	OPP	GP	HOF	WA	0.284969	0.282167	0.0595436	4.7859	217.563	121.065	1357	1
A3	5023	4738	4967	5004	OPP	GP	HOF	WA	0.269774	0.269108	0.0566466	4.76241	204.222	117.445	1364	1
A3	5024	4738	4967	5004	OPP	GP	HOF	WA	0.271417	0.272108	0.0580976	4.67174	212.739	121.91	1371	1
A3	5025	4738	4967	5004	OPP	GP	HOF	WA	0.347967	0.349916	0.0563375	6.17646	219.3	106.079	1332	1
A3	5026	4738	4967	5004	OPP	GP	HOF	WA	0.28515	0.286188	0.057028	5.00018	217.75	121.121	1373	1
A3	5027	4738	4967	5004	OPP	GP	HOF	WA	0.275905	0.278043	0.0568886	4.84993	204.394	115.996	1372	1
A3	5028	4738	4967	5004	OPP	GP	HOF	WA	0.228693	0.231999	0.0640386	3.57118	185.704	116.575	1299	1
A3	5029	4738	4967	5004	OPP	GP	HOF	WA	0.265085	0.265726	0.0562782	4.71027	202.255	117.494	1365	1
A3	5030	4738	4967	5004	OPP	GP	HOF	WA	0.292467	0.291507	0.0534066	5.47623	214.05	117.177	1374	1
A3	5032	4738	4967	5004	OPP	GP	HOF	WA	0.276982	0.279322	0.0637058	4.34783	208.079	117.813	1303	1
A3	5033	4738	4967	5004	OPP	GP	HOF	WA	0.324397	0.321786	0.0685019	4.73559	178.968	91.2951	1162	1
A3	5034	4738	4967	5004	OPP	GP	HOF	WA	0.268717	0.265345	0.0565661	4.75049	206.33	118.928	1362	1
A3	4976	4738	5044	5004	OPP	GP	HOF	WA	0.381202	0.381413	0.0458634	8.31167	241.884	108.368	1331	1
A3	4977	4738	5044	5004	OPP	GP	HOF	WA	0.364227	0.363885	0.0461076	7.8995	259.591	120.978	1399	1
A3	5016	4738	5044	5004	OPP	GP	HOF	WA	0.30323	0.302685	0.0467911	6.48051	242.011	129.391	1412	1
A3	5017	4738	5044	5004	OPP	GP	HOF	WA	0.27801	0.2789	0.0467319	5.94904	242.168	136.809	1409	1
A3	5023	4738	5044	5004	OPP	GP	HOF	WA	0.336057	0.335347	0.0489509	6.86518	256.018	127.226	1421	1
A3	5024	4738	5044	5004	OPP	GP	HOF	WA	0.316929	0.315799	0.0439526	7.21069	254.729	132.124	1428	1
A3	5025	4738	5044	5004	OPP	GP	HOF	WA	0.355976	0.35491	0.0475754	7.48234	253.322	120.316	1381	1
A3	5026	4738	5044	5004	OPP	GP	HOF	WA	0.340888	0.339779	0.0445598	7.65014	259.043	127.332	1428	1
A3	5027	4738	5044	5004	OPP	GP	HOF	WA	0.335101	0.336255	0.046242	7.24667	252.463	125.73	1430	1
A3	5028	4738	5044	5004	OPP	GP	HOF	WA	0.286637	0.28388	0.0524356	5.46646	223.637	123.993	1348	1
A3	5029	4738	5044	5004	OPP	GP	HOF	WA	0.342543	0.340762	0.0448886	7.63095	253.105	123.948	1420	1
A3	5030	4738	5044	5004	OPP	GP	HOF	WA	0.345804	0.345337	0.0451599	7.65732	259.624	126.203	1430	1
A3	5032	4738	5044	5004	OPP	GP	HOF	WA	0.31869	0.317268	0.049227	6.47388	246.347	127.277	1352	1
A3	5033	4738	5044	5004	OPP	GP	HOF	WA	0.289791	0.287741	0.0559114	5.18305	202.704	111.617	1204	1
A3	5034	4738	5044	5004	OPP	GP	HOF	WA	0.347218	0.345547	0.0441836	7.85852	253.507	122.835	1418	1
A3	4976	5019	4728	5004	OPP	GP	HOF	WA	0.0931235	0.0950816	0.0591306	1.57488	167.263	138.765	1340	0
A3	4977	5019	4728	5004	OPP	GP	HOF	WA	0.0437963	0.0470016	0.0599073	0.731068	174.169	159.553	1400	0
A3	5016	5019	4728	5004	OPP	GP	HOF	WA	0.00882565	0.00873869	0.0573121	0.153993	152.387	149.721	1412	0
A3	5017	5019	4728	5004	OPP	GP	HOF	WA	-0.00448717	-0.0061217	0.0602032	0.0745337	149.005	150.348	1410	0
A3	5023	5019	4728	5004	OPP	GP	HOF	WA	0.00166176	0.00307805	0.0583903	0.0284595	165.575	165.026	1425	0
A3	5024	5019	4728	5004	OPP	GP	HOF	WA	0.00698721	0.00878692	0.0555571	0.125766	170.238	167.876	1431	0
A3	5025	5019	4728	5004	OPP	GP	HOF	WA	0.0564668	0.0573634	0.0552071	1.02282	167.294	149.411	1394	0
A3	5026	5019	4728	5004	OPP	GP	HOF	WA	0.0231557	0.0260641	0.0555308	0.416988	176.947	168.937	1429	0
A3	5027	5019	4728	5004	OPP	GP	HOF	WA	0.0115921	0.00889622	0.059401	0.19515	165.86	162.059	1431	0
A3	5028	5019	4728	5004	OPP	GP	HOF	WA	0.0315476	0.0322478	0.0643829	0.489999	162.452	152.515	1351	0
A3	5029	5019	4728	5004	OPP	GP	HOF	WA	-0.0247596	-0.0234312	0.054005	0.458469	161.093	169.273	1422	0
A3	5030	5019	4728	5004	OPP	GP	HOF	WA	0.0411818	0.0441267	0.0531804	0.774378	175.395	161.52	1432	0
A3	5032	5019	4728	5004	OPP	GP	HOF	WA	0.0225898	0.0244222	0.0588972	0.383546	162.074	154.913	1350	0
A3	5033	5019	4728	5004	OPP	GP	HOF	WA	0.0369262	0.0364773	0.0634885	0.58162	143.085	132.894	1203	0
A3	5034	5019	4728	5004	OPP	GP	HOF	WA	0.00290886	0.00494293	0.0603305	0.0482153	167.877	166.903	1420	0
A3	4976	5019	4731	5004	OPP	GP	HOF	WA	0.167075	0.16385	0.0569522	2.93361	185.569	132.438	1349	1
A3	4977	5019	4731	5004	OPP	GP	HOF	WA	0.123672	0.126147	0.0551269	2.24341	197.382	153.934	1410	0
A3	5016	5019	4731	5004	OPP	GP	HOF	WA	0.0297596	0.0286686	0.0584586	0.509071	165.579	156.009	1427	0
A3	5017	5019	4731	5004	OPP	GP	HOF	WA	0.020368	0.0195285	0.0577048	0.35297	164.7	158.125	1421	0
A3	5023	5019	4731	5004	OPP	GP	HOF	WA	0.0802534	0.0820728	0.0569591	1.40896	183.794	156.486	1434	0
A3	5024	5019	4731	5004	OPP	GP	HOF	WA	0.0927355	0.0907221	0.0523281	1.77219	184.386	153.09	1441	0
A3	5025	5019	4731	5004	OPP	GP	HOF	WA	0.0962141	0.0935623	0.0541417	1.77708	177.539	146.374	1400	0
A3	5026	5019	4731	5004	OPP	GP	HOF	WA	0.0992943	0.101838	0.054782	1.81254	192.769	157.945	1441	0
A3	5027	5019	4731	5004	OPP	GP	HOF	WA	0.10079	0.0984484	0.0513326	1.96348	188.353	153.862	1443	0
A3	5028	5019	4731	5004	OPP	GP	HOF	WA	0.0517747	0.051307	0.0614987	0.841884	166.956	150.519	1365	0
A3	5029	5019	4731	5004	OPP	GP	HOF	WA	0.0823441	0.0839128	0.0515972	1.5959	186.175	157.847	1433	0
A3	5030	5019	4731	5004	OPP	GP	HOF	WA	0.123568	0.121119	0.0515575	2.3967	191.636	149.484	1444	0
A3	5032	5019	4731	5004	OPP	GP	HOF	WA	0.0685048	0.0698802	0.0586907	1.16722	181.113	157.89	1363	0
A3	5033	5019	4731	5004	OPP	GP	HOF	WA	0.0727789	0.0709363	0.0633527	1.14879	150.095	129.73	1211	0
A3	5034	5019	4731	5004	OPP	GP	HOF	WA	0.0864308	0.0860295	0.055006	1.5713	190.765	160.413	1433	0
A3	4976	5019	4967	5004	OPP	GP	HOF	WA	0.137255	0.137519	0.0650107	2.11127	158.044	119.895	1313	0
A3	4977	5019	4967	5004	OPP	GP	HOF	WA	0.0857614	0.081958	0.0627255	1.36725	167.061	140.669	1369	0
A3	5016	5019	4967	5004	OPP	GP	HOF	WA	0.0798201	0.0780093	0.05907	1.35128	150.464	128.219	1380	0
A3	5017	5019	4967	5004	OPP	GP	HOF	WA	0.0971317	0.0968866	0.0587451	1.65344	150.889	124.172	1383	0
A3	5023	5019	4967	5004	OPP	GP	HOF	WA	0.0210853	0.0192433	0.0683252	0.308602	157.551	151.044	1393	0
A3	5024	5019	4967	5004	OPP	GP	HOF	WA	0.0460838	0.0435706	0.061117	0.754026	159.915	145.825	1399	0
A3	5025	5019	4967	5004	OPP	GP	HOF	WA	0.110119	0.109955	0.0613379	1.79529	160.959	129.026	1366	0
A3	5026	5019	4967	5004	OPP	GP	HOF	WA	0.0559993	0.0562033	0.0599767	0.933685	165.541	147.984	1400	0
A3	5027	5019	4967	5004	OPP	GP	HOF	WA	0.0563688	0.0589275	0.0658174	0.856443	157.94	141.084	1399	0
A3	5028	5019	4967	5004	OPP	GP	HOF	WA	-7.87e-05	0.00182455	0.0718057	0.00109535	143.097	143.119	1327	0
A3	5029	5019	4967	5004	OPP	GP	HOF	WA	0.00933642	0.0100538	0.0623977	0.149628	154.751	151.888	1392	0
A3	5030	5019	4967	5004	OPP	GP	HOF	WA	0.0657492	0.0695805	0.0587458	1.11922	162.7	142.625	1402	0
A3	5032	5019	4967	5004	OPP	GP	HOF	WA	0.0420749	0.04528	0.0648746	0.648558	152.785	140.447	1327	0
A3	5033	5019	4967	5004	OPP	GP	HOF	WA	0.0979297	0.103769	0.0723761	1.35307	135.849	111.615	1186	0
A3	5034	5019	4967	5004	OPP	GP	HOF	WA	0.0205469	0.0198281	0.0632721	0.324739	159.098	152.692	1390	0
A3	4976	5019	5044	5004	OPP	GP	HOF	WA	0.249664	0.249913	0.0500771	4.9856	196.383	117.914	1365	1
A3	4977	5019	5044	5004	OPP	GP	HOF	WA	0.183148	0.182628	0.0544738	3.36212	212.563	146.755	1428	1
A3	5016	5019	5044	5004	OPP	GP	HOF	WA	0.0968824	0.098205	0.0614883	1.57562	181.448	149.395	1446	0
A3	5017	5019	5044	5004	OPP	GP	HOF	WA	0.11551	0.116722	0.0528416	2.18596	175.937	139.501	1439	0
A3	5023	5019	5044	5004	OPP	GP	HOF	WA	0.163532	0.162101	0.0553367	2.95521	200.045	143.813	1456	1
A3	5024	5019	5044	5004	OPP	GP	HOF	WA	0.17571	0.175284	0.0475039	3.69887	201.826	141.5	1463	1
A3	5025	5019	5044	5004	OPP	GP	HOF	WA	0.168049	0.167048	0.0560053	3.00059	191.165	136.158	1420	1
A3	5026	5019	5044	5004	OPP	GP	HOF	WA	0.176943	0.177126	0.0556298	3.18073	207.254	144.936	1461	1
A3	5027	5019	5044	5004	OPP	GP	HOF	WA	0.175645	0.176624	0.052867	3.3224	201.856	141.54	1463	1
A3	5028	5019	5044	5004	OPP	GP	HOF	WA	0.0822038	0.0841022	0.0614994	1.33666	180.914	153.43	1381	0
A3	5029	5019	5044	5004	OPP	GP	HOF	WA	0.16258	0.162515	0.0546064	2.9773	197.121	141.988	1453	1
A3	5030	5019	5044	5004	OPP	GP	HOF	WA	0.187043	0.186893	0.0534593	3.4988	207.264	141.947	1463	1
A3	5032	5019	5044	5004	OPP	GP	HOF	WA	0.131551	0.132815	0.0610028	2.15648	197.903	151.887	1381	0
A3	5033	5019	5044	5004	OPP	GP	HOF	WA	0.154015	0.15603	0.0561503	2.74291	167.121	122.513	1230	1
A3	5034	5019	5044	5004	OPP	GP	HOF	WA	0.13163	0.133162	0.0583622	2.2554	202.542	155.423	1453	0
A3	4976	5020	4728	5004	OPP	GP	HOF	WA	0.0183287	0.0203529	0.0790826	0.231767	167.931	161.886	1337	0
A3	4977	5020	4728	5004	OPP	GP	HOF	WA	-0.00541704	-0.00565807	0.0713475	0.0759247	177.743	179.679	1396	0
A3	5016	5020	4728	5004	OPP	GP	HOF	WA	-0.0439068	-0.0444199	0.0722005	0.608123	153.972	168.114	1406	0
A3	5017	5020	4728	5004	OPP	GP	HOF	WA	-0.0714308	-0.0708997	0.0749979	0.952438	147.575	170.28	1407	0
A3	5023	5020	4728	5004	OPP	GP	HOF	WA	-0.0332067	-0.0300452	0.0730911	0.45432	171.184	182.943	1418	0
A3	5024	5020	4728	5004	OPP	GP	HOF	WA	-0.0350981	-0.0355712	0.0746596	0.470108	174.113	186.779	1424	0
A3	5025	5020	4728	5004	OPP	GP	HOF	WA	0.063423	0.0637972	0.0505992	1.25344	168.238	148.171	1386	0
A3	5026	5020	4728	5004	OPP	GP	HOF	WA	-0.030463	-0.0281877	0.067976	0.448143	177.185	188.319	1423	0
A3	5027	5020	4728	5004	OPP	GP	HOF	WA	-0.0506788	-0.0502672	0.0741248	0.683696	167.154	185	1423	0
A3	5028	5020	4728	5004	OPP	GP	HOF	WA	-0.0370188	-0.0372331	0.0754461	0.490665	161.205	173.599	1342	0
A3	5029	5020	4728	5004	OPP	GP	HOF	WA	-0.0791821	-0.0780393	0.0701895	1.12812	161.011	188.701	1415	0
A3	5030	5020	4728	5004	OPP	GP	HOF	WA	-0.0110892	-0.00719037	0.0716789	0.154707	177.889	181.879	1426	0
A3	5032	5020	4728	5004	OPP	GP	HOF	WA	0.0363635	0.0356719	0.059291	0.613305	160.468	149.207	1343	0
A3	5033	5020	4728	5004	OPP	GP	HOF	WA	0.023302	0.0231292	0.0676192	0.344606	140.734	134.324	1204	0
A3	5034	5020	4728	5004	OPP	GP	HOF	WA	-0.0380121	-0.0301766	0.0772258	0.49222	172.585	186.225	1413	0
A3	4976	5020	4731	5004	OPP	GP	HOF	WA	0.159166	0.155923	0.0558125	2.85181	192.437	139.589	1350	1
A3	4977	5020	4731	5004	OPP	GP	HOF	WA	0.135677	0.135756	0.0551726	2.45914	204.731	155.813	1408	0
A3	5016	5020	4731	5004	OPP	GP	HOF	WA	0.0643679	0.0621507	0.0551422	1.16731	175.903	154.628	1425	0
A3	5017	5020	4731	5004	OPP	GP	HOF	WA	0.045937	0.0438612	0.0561324	0.818368	171.312	156.264	1422	0
A3	5023	5020	4731	5004	OPP	GP	HOF	WA	0.107854	0.1069	0.0562146	1.91862	193.548	155.862	1431	0
A3	5024	5020	4731	5004	OPP	GP	HOF	WA	0.117031	0.117683	0.0535649	2.18484	196.201	155.089	1438	0
A3	5025	5020	4731	5004	OPP	GP	HOF	WA	0.125909	0.124915	0.0475079	2.65027	186.544	144.822	1396	1
A3	5026	5020	4731	5004	OPP	GP	HOF	WA	0.118626	0.118635	0.0501055	2.36752	201.168	158.502	1438	0
A3	5027	5020	4731	5004	OPP	GP	HOF	WA	0.112503	0.112619	0.0549778	2.04633	197.422	157.493	1438	0
A3	5028	5020	4731	5004	OPP	GP	HOF	WA	0.0669154	0.0671451	0.0590549	1.1331	175.449	153.441	1359	0
A3	5029	5020	4731	5004	OPP	GP	HOF	WA	0.0916795	0.091051	0.0516938	1.77351	193.297	160.831	1429	0
A3	5030	5020	4731	5004	OPP	GP	HOF	WA	0.135133	0.136645	0.0520129	2.59806	202.354	154.175	1441	1
A3	5032	5020	4731	5004	OPP	GP	HOF	WA	0.0899706	0.0900453	0.0535407	1.68041	182.916	152.719	1357	0
A3	5033	5020	4731	5004	OPP	GP	HOF	WA	0.0964664	0.0997037	0.0609822	1.58188	157.139	129.489	1214	0
A3	5034	5020	4731	5004	OPP	GP	HOF	WA	0.106979	0.105252	0.0573875	1.86415	200.746	161.945	1429	0
A3	4976	5020	4967	5004	OPP	GP	HOF	WA	0.115637	0.117406	0.063348	1.82542	152.737	121.074	1312	0
A3	4977	5020	4967	5004	OPP	GP	HOF	WA	0.0822734	0.0861419	0.0595223	1.38223	160.569	136.156	1368	0
A3	5016	5020	4967	5004	OPP	GP	HOF	WA	0.0663341	0.065617	0.0555613	1.19389	151.051	132.258	1378	0
A3	5017	5020	4967	5004	OPP	GP	HOF	WA	0.0757452	0.0760604	0.0566565	1.33692	151.079	129.804	1382	0
A3	5023	5020	4967	5004	OPP	GP	HOF	WA	0.028241	0.028019	0.0656348	0.430276	158.191	149.502	1389	0
A3	5024	5020	4967	5004	OPP	GP	HOF	WA	0.0488519	0.0473804	0.0582454	0.838725	159.603	144.736	1395	0
A3	5025	5020	4967	5004	OPP	GP	HOF	WA	0.118601	0.117823	0.0574095	2.06589	159.768	125.889	1360	0
A3	5026	5020	4967	5004	OPP	GP	HOF	WA	0.0519394	0.053256	0.0559769	0.927871	163.394	147.258	1397	0
A3	5027	5020	4967	5004	OPP	GP	HOF	WA	0.045969	0.0451905	0.062176	0.739336	156.395	142.648	1394	0
A3	5028	5020	4967	5004	OPP	GP	HOF	WA	-0.0216545	-0.0194297	0.067901	0.318913	138.084	144.197	1321	0
A3	5029	5020	4967	5004	OPP	GP	HOF	WA	0.00432488	0.00799951	0.0585213	0.0739027	152.616	151.302	1388	0
A3	5030	5020	4967	5004	OPP	GP	HOF	WA	0.0582317	0.0598325	0.0566392	1.02812	163.568	145.566	1399	0
A3	5032	5020	4967	5004	OPP	GP	HOF	WA	0.0472169	0.0455179	0.0615966	0.766551	148.327	134.951	1323	0
A3	5033	5020	4967	5004	OPP	GP	HOF	WA	0.103438	0.101071	0.0653909	1.58184	135.858	110.387	1190	0
A3	5034	5020	4967	5004	OPP	GP	HOF	WA	0.0171691	0.0200979	0.0629384	0.272792	162.454	156.97	1387	0
A3	4976	5020	5044	5004	OPP	GP	HOF	WA	0.23476	0.234941	0.0531783	4.41458	205.823	127.559	1363	1
A3	4977	5020	5044	5004	OPP	GP	HOF	WA	0.179177	0.180121	0.0580285	3.08774	219.384	152.713	1426	1
A3	5016	5020	5044	5004	OPP	GP	HOF	WA	0.105295	0.10441	0.0629566	1.6725	189.044	153.026	1442	0
A3	5017	5020	5044	5004	OPP	GP	HOF	WA	0.110308	0.108185	0.0537216	2.05332	178.471	143.009	1439	0
A3	5023	5020	5044	5004	OPP	GP	HOF	WA	0.16723	0.168227	0.0578209	2.8922	209.768	149.661	1451	1
A3	5024	5020	5044	5004	OPP	GP	HOF	WA	0.173523	0.173306	0.0477959	3.6305	210.377	148.162	1457	1
A3	5025	5020	5044	5004	OPP	GP	HOF	WA	0.193355	0.1929	0.0522874	3.69792	198.505	134.179	1414	1
A3	5026	5020	5044	5004	OPP	GP	HOF	WA	0.174507	0.171543	0.0567118	3.07708	218.075	153.272	1457	1
A3	5027	5020	5044	5004	OPP	GP	HOF	WA	0.17352	0.17363	0.0549242	3.15927	210.283	148.097	1457	1
A3	5028	5020	5044	5004	OPP	GP	HOF	WA	0.0837115	0.0865053	0.0638392	1.31129	188.352	159.254	1375	0
A3	5029	5020	5044	5004	OPP	GP	HOF	WA	0.158723	0.159973	0.0540207	2.93819	205.59	149.266	1448	1
A3	5030	5020	5044	5004	OPP	GP	HOF	WA	0.178501	0.17878	0.0559228	3.19192	217.552	151.649	1459	1
A3	5032	5020	5044	5004	OPP	GP	HOF	WA	0.15518	0.155755	0.0606549	2.55841	198.745	145.348	1377	0
A3	5033	5020	5044	5004	OPP	GP	HOF	WA	0.173927	0.172178	0.0548307	3.17207	172.781	121.583	1233	1
A3	5034	5020	5044	5004	OPP	GP	HOF	WA	0.137491	0.13917	0.0618403	2.22333	209.898	159.156	1449	0
A3	4976	5035	4728	5004	OPP	GP	HOF	WA	-0.0503791	-0.0455402	0.0796751	0.632307	151.447	167.516	1299	0
A3	4977	5035	4728	5004	OPP	GP	HOF	WA	-0.0685378	-0.0657237	0.0729325	0.939744	158.459	181.778	1369	0
A3	5016	5035	4728	5004	OPP	GP	HOF	WA	-0.0887477	-0.0850181	0.0785265	1.13016	154.389	184.461	1379	0
A3	5017	5035	4728	5004	OPP	GP	HOF	WA	-0.114214	-0.113445	0.0798302	1.43072	149.401	187.929	1380	0
A3	5023	5035	4728	5004	OPP	GP	HOF	WA	-0.0981564	-0.0956864	0.0752439	1.30451	151.811	184.857	1386	0
A3	5024	5035	4728	5004	OPP	GP	HOF	WA	-0.10678	-0.107914	0.071868	1.48578	158.385	196.253	1392	0
A3	5025	5035	4728	5004	OPP	GP	HOF	WA	0.0109848	0.00928117	0.0631212	0.174027	164.589	161.013	1349	0
A3	5026	5035	4728	5004	OPP	GP	HOF	WA	-0.0822382	-0.0838112	0.0720112	1.14202	164.055	193.457	1392	0
A3	5027	5035	4728	5004	OPP	GP	HOF	WA	-0.0959275	-0.095415	0.0719563	1.33314	156.446	189.645	1391	0
A3	5028	5035	4728	5004	OPP	GP	HOF	WA	-0.0825538	-0.0784274	0.0793657	1.04017	144.719	170.764	1310	0
A3	5029	5035	4728	5004	OPP	GP	HOF	WA	-0.131388	-0.128595	0.06985	1.881	146.389	190.675	1384	0
A3	5030	5035	4728	5004	OPP	GP	HOF	WA	-0.0696971	-0.0681817	0.0720715	0.967055	163.836	188.384	1394	0
A3	5032	5035	4728	5004	OPP	GP	HOF	WA	-0.0223993	-0.0239821	0.0651479	0.343822	159.838	167.162	1315	0
A3	5033	5035	4728	5004	OPP	GP	HOF	WA	-0.0270855	-0.0263363	0.0689605	0.392769	134.072	141.537	1173	0
A3	5034	5035	4728	5004	OPP	GP	HOF	WA	-0.0832905	-0.080454	0.0750887	1.10923	160.688	189.888	1384	0
A3	4976	5035	4731	5004	OPP	GP	HOF	WA	0.0286733	0.0290583	0.0622709	0.460461	154.521	145.906	1308	0
A3	4977	5035	4731	5004	OPP	GP	HOF	WA	0.0146012	0.0105377	0.0557894	0.261721	165.542	160.778	1378	0
A3	5016	5035	4731	5004	OPP	GP	HOF	WA	-0.0678426	-0.0671904	0.0596394	1.13755	155.521	178.159	1394	0
A3	5017	5035	4731	5004	OPP	GP	HOF	WA	-0.0774187	-0.0766931	0.0654886	1.18217	154.221	180.104	1389	0
A3	5023	5035	4731	5004	OPP	GP	HOF	WA	-0.00754154	-0.00798402	0.0596475	0.126435	162.657	165.129	1396	0
A3	5024	5035	4731	5004	OPP	GP	HOF	WA	-0.011171	-0.0105434	0.0545742	0.204693	166.262	170.019	1402	0
A3	5025	5035	4731	5004	OPP	GP	HOF	WA	0.014447	0.0158049	0.0568821	0.253981	169.208	164.389	1356	0
A3	5026	5035	4731	5004	OPP	GP	HOF	WA	-0.00221729	-0.00117329	0.054751	0.0404976	169.542	170.295	1404	0
A3	5027	5035	4731	5004	OPP	GP	HOF	WA	-0.0079052	-0.00708709	0.0540138	0.146355	162.871	165.466	1403	0
A3	5028	5035	4731	5004	OPP	GP	HOF	WA	-0.0749203	-0.0744203	0.0577426	1.29749	141.43	164.338	1323	0
A3	5029	5035	4731	5004	OPP	GP	HOF	WA	-0.0171604	-0.0169529	0.0533519	0.321645	161.222	166.852	1395	0
A3	5030	5035	4731	5004	OPP	GP	HOF	WA	0.0154237	0.0113167	0.0585723	0.263328	170.394	165.218	1406	0
A3	5032	5035	4731	5004	OPP	GP	HOF	WA	-0.031187	-0.0343357	0.0620643	0.502494	164.583	175.18	1329	0
A3	5033	5035	4731	5004	OPP	GP	HOF	WA	-0.0367633	-0.0346382	0.0627555	0.585818	138.922	149.527	1183	0
A3	5034	5035	4731	5004	OPP	GP	HOF	WA	-0.0114142	-0.00999703	0.0623601	0.183036	168.842	172.741	1398	0
A3	4976	5035	4967	5004	OPP	GP	HOF	WA	0.0649994	0.0653613	0.0673024	0.965782	133.096	116.85	1276	0
A3	4977	5035	4967	5004	OPP	GP	HOF	WA	0.0579905	0.0585038	0.0627289	0.924463	145.958	129.957	1338	0
A3	5016	5035	4967	5004	OPP	GP	HOF	WA	0.0311063	0.0337781	0.0641262	0.485079	145.361	136.591	1350	0
A3	5017	5035	4967	5004	OPP	GP	HOF	WA	0.0272863	0.0261297	0.0688747	0.396173	142.728	135.146	1355	0
A3	5023	5035	4967	5004	OPP	GP	HOF	WA	-0.0184189	-0.0184027	0.0642285	0.286771	138.754	143.961	1357	0
A3	5024	5035	4967	5004	OPP	GP	HOF	WA	-0.00922711	-0.0111316	0.0608078	0.151742	143.588	146.262	1364	0
A3	5025	5035	4967	5004	OPP	GP	HOF	WA	0.0816951	0.0831633	0.062855	1.29974	151.613	128.712	1325	0
A3	5026	5035	4967	5004	OPP	GP	HOF	WA	0.0140486	0.0138638	0.062556	0.224576	146.913	142.843	1366	0
A3	5027	5035	4967	5004	OPP	GP	HOF	WA	0.0155126	0.0125866	0.0605058	0.256382	142.628	138.27	1363	0
A3	5028	5035	4967	5004	OPP	GP	HOF	WA	-0.0352894	-0.0303028	0.0661795	0.533237	127.642	136.981	1290	0
A3	5029	5035	4967	5004	OPP	GP	HOF	WA	-0.0331213	-0.0363482	0.0613352	0.540005	137.22	146.622	1357	0
A3	5030	5035	4967	5004	OPP	GP	HOF	WA	0.0297166	0.0319317	0.0620376	0.47901	149.175	140.565	1368	0
A3	5032	5035	4967	5004	OPP	GP	HOF	WA	0.00630514	0.00378907	0.0660806	0.095416	143.987	142.183	1296	0
A3	5033	5035	4967	5004	OPP	GP	HOF	WA	0.0514779	0.0505968	0.0676585	0.760849	124.883	112.655	1160	0
A3	5034	5035	4967	5004	OPP	GP	HOF	WA	-0.0117318	-0.0136758	0.0694494	0.168926	145.904	149.368	1360	0
A3	4976	5035	5044	5004	OPP	GP	HOF	WA	0.0850159	0.083471	0.0581686	1.46154	162.453	136.995	1324	0
A3	4977	5035	5044	5004	OPP	GP	HOF	WA	0.0709653	0.0729816	0.0539359	1.31573	182.076	157.946	1394	0
A3	5016	5035	5044	5004	OPP	GP	HOF	WA	0.0208926	0.0177359	0.0594487	0.35144	166.85	160.021	1408	0
A3	5017	5035	5044	5004	OPP	GP	HOF	WA	-0.0160163	-0.0139072	0.0572385	0.279818	154.653	159.688	1405	0
A3	5023	5035	5044	5004	OPP	GP	HOF	WA	0.0491371	0.0479747	0.0566736	0.86702	175.418	158.986	1414	0
A3	5024	5035	5044	5004	OPP	GP	HOF	WA	0.0427386	0.043917	0.0547918	0.780019	177.01	162.5	1421	0
A3	5025	5035	5044	5004	OPP	GP	HOF	WA	0.0959545	0.0941251	0.0557134	1.72229	179.634	148.179	1372	0
A3	5026	5035	5044	5004	OPP	GP	HOF	WA	0.0589694	0.0588262	0.0518201	1.13796	180.98	160.824	1421	0
A3	5027	5035	5044	5004	OPP	GP	HOF	WA	0.0510858	0.0510529	0.0534296	0.956132	174.662	157.684	1420	0
A3	5028	5035	5044	5004	OPP	GP	HOF	WA	-0.00293956	-0.00652462	0.0599547	0.0490297	152.822	153.724	1336	0
A3	5029	5035	5044	5004	OPP	GP	HOF	WA	0.0471905	0.050756	0.0549601	0.858632	170.187	154.848	1412	0
A3	5030	5035	5044	5004	OPP	GP	HOF	WA	0.0651923	0.0658278	0.055244	1.18008	182.121	159.828	1422	0
A3	5032	5035	5044	5004	OPP	GP	HOF	WA	0.0601525	0.0570015	0.0542448	1.10891	172.843	153.229	1343	0
A3	5033	5035	5044	5004	OPP	GP	HOF	WA	0.0379976	0.0398041	0.0608523	0.624422	147.769	136.95	1201	0
A3	5034	5035	5044	5004	OPP	GP	HOF	WA	0.051027	0.0514711	0.0555938	0.917853	177.164	159.961	1415	0
A3	4976	5036	4728	5004	OPP	GP	HOF	WA	-0.0504752	-0.0481304	0.0775115	0.651197	147.192	162.841	1314	0
A3	4977	5036	4728	5004	OPP	GP	HOF	WA	-0.0534311	-0.0435605	0.0648152	0.82436	158.598	176.503	1376	0
A3	5016	5036	4728	5004	OPP	GP	HOF	WA	-0.0980395	-0.0943902	0.0684002	1.43332	144.081	175.403	1387	0
A3	5017	5036	4728	5004	OPP	GP	HOF	WA	-0.122785	-0.116314	0.0767915	1.59894	147.613	188.936	1383	0
A3	5023	5036	4728	5004	OPP	GP	HOF	WA	-0.0796374	-0.0808993	0.0705384	1.12899	155.758	182.713	1396	0
A3	5024	5036	4728	5004	OPP	GP	HOF	WA	-0.0892523	-0.0865683	0.0641583	1.39113	158.787	189.909	1400	0
A3	5025	5036	4728	5004	OPP	GP	HOF	WA	0.0108407	0.00992665	0.055796	0.194291	157.061	153.693	1358	0
A3	5026	5036	4728	5004	OPP	GP	HOF	WA	-0.0815553	-0.0795017	0.0649028	1.25658	159.144	187.407	1401	0
A3	5027	5036	4728	5004	OPP	GP	HOF	WA	-0.101216	-0.0982014	0.0676953	1.49517	152.15	186.418	1399	0
A3	5028	5036	4728	5004	OPP	GP	HOF	WA	-0.0792528	-0.0778945	0.0737395	1.07477	147.009	172.316	1317	0
A3	5029	5036	4728	5004	OPP	GP	HOF	WA	-0.106454	-0.102782	0.0654255	1.62711	151.105	187.109	1393	0
A3	5030	5036	4728	5004	OPP	GP	HOF	WA	-0.0623586	-0.0597637	0.0689584	0.904293	158.77	179.888	1403	0
A3	5032	5036	4728	5004	OPP	GP	HOF	WA	-0.0148405	-0.0159636	0.0582628	0.254717	154.935	159.603	1327	0
A3	5033	5036	4728	5004	OPP	GP	HOF	WA	0.0204426	0.0173909	0.0609803	0.335233	139.024	133.454	1189	0
A3	5034	5036	4728	5004	OPP	GP	HOF	WA	-0.0873594	-0.0854957	0.0721492	1.21082	158.325	188.635	1390	0
A3	4976	5036	4731	5004	OPP	GP	HOF	WA	0.0816682	0.0820133	0.0546287	1.49497	160.836	136.549	1322	0
A3	4977	5036	4731	5004	OPP	GP	HOF	WA	0.0555319	0.0571567	0.0479629	1.15781	174.807	156.414	1384	0
A3	5016	5036	4731	5004	OPP	GP	HOF	WA	-0.00387516	-0.00303741	0.0502861	0.0770622	158.6	159.834	1399	0
A3	5017	5036	4731	5004	OPP	GP	HOF	WA	-0.0402697	-0.0403148	0.060553	0.665033	161.435	174.982	1392	0
A3	5023	5036	4731	5004	OPP	GP	HOF	WA	0.0435001	0.0462496	0.0527441	0.824739	171.285	157.005	1403	0
A3	5024	5036	4731	5004	OPP	GP	HOF	WA	0.0532641	0.052336	0.0491243	1.08427	176.105	158.294	1408	0
A3	5025	5036	4731	5004	OPP	GP	HOF	WA	0.0677439	0.0651171	0.0524198	1.29233	171.382	149.635	1363	0
A3	5026	5036	4731	5004	OPP	GP	HOF	WA	0.0502345	0.0475645	0.0462951	1.08509	178.526	161.448	1411	0
A3	5027	5036	4731	5004	OPP	GP	HOF	WA	0.0437666	0.0433997	0.0499732	0.8758	171.662	157.266	1409	0
A3	5028	5036	4731	5004	OPP	GP	HOF	WA	0.00834882	0.00696096	0.0544222	0.153408	156.183	153.597	1328	0
A3	5029	5036	4731	5004	OPP	GP	HOF	WA	0.0421939	0.0474511	0.0504058	0.837084	175.938	161.692	1402	0
A3	5030	5036	4731	5004	OPP	GP	HOF	WA	0.0818135	0.0779677	0.0514691	1.58956	177.918	151.007	1413	0
A3	5032	5036	4731	5004	OPP	GP	HOF	WA	0.0196953	0.0183645	0.0561511	0.350755	167.611	161.136	1337	0
A3	5033	5036	4731	5004	OPP	GP	HOF	WA	0.0375605	0.0355183	0.059518	0.631078	146.171	135.588	1197	0
A3	5034	5036	4731	5004	OPP	GP	HOF	WA	0.0461935	0.0455199	0.0542952	0.850785	177.584	161.902	1401	0
A3	4976	5036	4967	5004	OPP	GP	HOF	WA	0.100125	0.0986821	0.0607941	1.64695	140.475	114.905	1287	0
A3	4977	5036	4967	5004	OPP	GP	HOF	WA	0.0821633	0.082242	0.053024	1.54955	152.419	129.274	1343	0
A3	5016	5036	4967	5004	OPP	GP	HOF	WA	0.0555407	0.0532943	0.0529782	1.04837	144.466	129.263	1354	0
A3	5017	5036	4967	5004	OPP	GP	HOF	WA	0.0637124	0.0610803	0.0608638	1.0468	149.371	131.477	1357	0
A3	5023	5036	4967	5004	OPP	GP	HOF	WA	0.0190029	0.0205953	0.0607854	0.312623	148.831	143.28	1363	0
A3	5024	5036	4967	5004	OPP	GP	HOF	WA	0.0452223	0.0457981	0.0535219	0.844931	151.006	137.939	1368	0
A3	5025	5036	4967	5004	OPP	GP	HOF	WA	0.112496	0.112889	0.0564947	1.99126	151.586	120.929	1330	0
A3	5026	5036	4967	5004	OPP	GP	HOF	WA	0.0578839	0.0586728	0.0502599	1.15169	152.861	136.133	1371	0
A3	5027	5036	4967	5004	OPP	GP	HOF	WA	0.0446188	0.0438004	0.0564174	0.790869	146.692	134.161	1367	0
A3	5028	5036	4967	5004	OPP	GP	HOF	WA	0.00523083	0.00839144	0.0615064	0.0850453	130.493	129.135	1292	0
A3	5029	5036	4967	5004	OPP	GP	HOF	WA	0.0189074	0.0147097	0.05684	0.332642	145.756	140.347	1362	0
A3	5030	5036	4967	5004	OPP	GP	HOF	WA	0.053044	0.0524108	0.0551192	0.962352	151.386	136.135	1373	0
A3	5032	5036	4967	5004	OPP	GP	HOF	WA	0.0485936	0.0458952	0.0620484	0.783157	147.933	134.222	1302	0
A3	5033	5036	4967	5004	OPP	GP	HOF	WA	0.117964	0.117421	0.0623933	1.89065	136.706	107.856	1173	0
A3	5034	5036	4967	5004	OPP	GP	HOF	WA	0.0158957	0.0187963	0.0603932	0.263203	153.021	148.233	1360	0
A3	4976	5036	5044	5004	OPP	GP	HOF	WA	0.165692	0.166526	0.0590608	2.80545	177.115	126.765	1340	1
A3	4977	5036	5044	5004	OPP	GP	HOF	WA	0.129933	0.13141	0.0477833	2.71922	190.04	146.334	1405	1
A3	5016	5036	5044	5004	OPP	GP	HOF	WA	0.0660688	0.0648225	0.0508588	1.29906	168.167	147.323	1421	0
A3	5017	5036	5044	5004	OPP	GP	HOF	WA	0.0462912	0.0457399	0.0610606	0.758119	170.866	155.747	1413	0
A3	5023	5036	5044	5004	OPP	GP	HOF	WA	0.112056	0.112179	0.051524	2.17483	187.708	149.88	1428	0
A3	5024	5036	5044	5004	OPP	GP	HOF	WA	0.122412	0.122189	0.0507042	2.41425	191.265	149.546	1432	0
A3	5025	5036	5044	5004	OPP	GP	HOF	WA	0.150058	0.147924	0.0478229	3.13778	183.424	135.559	1386	1
A3	5026	5036	5044	5004	OPP	GP	HOF	WA	0.12351	0.121096	0.0483628	2.55381	190.322	148.477	1434	0
A3	5027	5036	5044	5004	OPP	GP	HOF	WA	0.111964	0.110934	0.0491332	2.27879	183.395	146.463	1432	0
A3	5028	5036	5044	5004	OPP	GP	HOF	WA	0.0540262	0.0542308	0.0555594	0.972405	167.727	150.532	1346	0
A3	5029	5036	5044	5004	OPP	GP	HOF	WA	0.116423	0.114269	0.0500237	2.32736	183.955	145.589	1425	0
A3	5030	5036	5044	5004	OPP	GP	HOF	WA	0.133915	0.132867	0.049143	2.725	190.027	145.143	1435	1
A3	5032	5036	5044	5004	OPP	GP	HOF	WA	0.104682	0.104049	0.049855	2.09974	180.746	146.49	1358	0
A3	5033	5036	5044	5004	OPP	GP	HOF	WA	0.151442	0.151344	0.0591017	2.5624	167.352	123.33	1220	0
A3	5034	5036	5044	5004	OPP	GP	HOF	WA	0.100478	0.0982325	0.049427	2.03285	190.505	155.718	1424	0
A3	4976	5037	4728	5004	OPP	GP	HOF	WA	0.0206614	0.0218635	0.0615782	0.33553	152.651	146.471	1296	0
A3	4977	5037	4728	5004	OPP	GP	HOF	WA	-0.0189429	-0.0204344	0.0586621	0.322915	152.764	158.663	1355	0
A3	5016	5037	4728	5004	OPP	GP	HOF	WA	-0.065798	-0.0685853	0.0599843	1.09692	141.892	161.88	1365	0
A3	5017	5037	4728	5004	OPP	GP	HOF	WA	-0.0932402	-0.0939303	0.0671021	1.38953	138.041	166.43	1360	0
A3	5023	5037	4728	5004	OPP	GP	HOF	WA	-0.0506837	-0.0502624	0.0627289	0.80798	154.833	171.366	1377	0
A3	5024	5037	4728	5004	OPP	GP	HOF	WA	-0.0431854	-0.0452762	0.0549183	0.786358	153.338	167.18	1381	0
A3	5025	5037	4728	5004	OPP	GP	HOF	WA	0.0169358	0.0170147	0.0587786	0.288129	160.102	154.769	1339	0
A3	5026	5037	4728	5004	OPP	GP	HOF	WA	-0.0285316	-0.0277286	0.0574355	0.496758	157.362	166.605	1379	0
A3	5027	5037	4728	5004	OPP	GP	HOF	WA	-0.0471991	-0.0441646	0.060478	0.780435	154.285	169.571	1379	0
A3	5028	5037	4728	5004	OPP	GP	HOF	WA	-0.0278298	-0.0267709	0.0675202	0.412171	150.766	159.398	1298	0
A3	5029	5037	4728	5004	OPP	GP	HOF	WA	-0.0734995	-0.0734001	0.0548815	1.33924	149.218	172.893	1372	0
A3	5030	5037	4728	5004	OPP	GP	HOF	WA	-0.0118774	-0.0087478	0.0565821	0.209914	160.353	164.208	1384	0
A3	5032	5037	4728	5004	OPP	GP	HOF	WA	-0.0184639	-0.0202888	0.061455	0.300445	152.069	157.79	1310	0
A3	5033	5037	4728	5004	OPP	GP	HOF	WA	-0.0200426	-0.0206038	0.0616038	0.325347	129.361	134.652	1177	0
A3	5034	5037	4728	5004	OPP	GP	HOF	WA	-0.0468525	-0.0502944	0.0647163	0.723967	160.636	176.429	1370	0
A3	4976	5037	4731	5004	OPP	GP	HOF	WA	0.0522	0.0485969	0.0552444	0.944892	154.192	138.893	1307	0
A3	4977	5037	4731	5004	OPP	GP	HOF	WA	0.0198246	0.0191741	0.0516661	0.383706	158.681	152.512	1367	0
A3	5016	5037	4731	5004	OPP	GP	HOF	WA	-0.0694252	-0.0688055	0.0553442	1.25443	146.549	168.415	1382	0
A3	5017	5037	4731	5004	OPP	GP	HOF	WA	-0.0884745	-0.0874068	0.0641076	1.38009	144.857	172.977	1374	0
A3	5023	5037	4731	5004	OPP	GP	HOF	WA	-0.00425434	-0.00333495	0.0588765	0.0722587	162.594	163.983	1390	0
A3	5024	5037	4731	5004	OPP	GP	HOF	WA	0.00655776	0.00757415	0.0520955	0.12588	159.528	157.449	1394	0
A3	5025	5037	4731	5004	OPP	GP	HOF	WA	0.0303303	0.029629	0.0588361	0.515504	166.097	156.318	1349	0
A3	5026	5037	4731	5004	OPP	GP	HOF	WA	0.0126947	0.00856453	0.0517991	0.245076	163.218	159.126	1394	0
A3	5027	5037	4731	5004	OPP	GP	HOF	WA	0.00456887	0.00608018	0.0545905	0.0836935	160.4	158.941	1394	0
A3	5028	5037	4731	5004	OPP	GP	HOF	WA	-0.0254548	-0.0260607	0.0582657	0.436875	151.313	159.218	1315	0
A3	5029	5037	4731	5004	OPP	GP	HOF	WA	-0.00137878	-0.00131296	0.0511608	0.0269499	162.932	163.382	1386	0
A3	5030	5037	4731	5004	OPP	GP	HOF	WA	0.0355784	0.0366326	0.0491213	0.724295	165.537	154.162	1398	0
A3	5032	5037	4731	5004	OPP	GP	HOF	WA	-0.0322152	-0.034403	0.0566009	0.569163	155.024	165.345	1326	0
A3	5033	5037	4731	5004	OPP	GP	HOF	WA	-0.00578915	-0.00643505	0.0555174	0.104276	134.84	136.411	1189	0
A3	5034	5037	4731	5004	OPP	GP	HOF	WA	0.000280848	0.000293125	0.059621	0.00471055	169.735	169.639	1385	0
A3	4976	5037	4967	5004	OPP	GP	HOF	WA	0.059589	0.0592312	0.0663274	0.898407	135.847	120.568	1270	0
A3	4977	5037	4967	5004	OPP	GP	HOF	WA	0.0350658	0.0365712	0.0651059	0.538596	138.369	128.994	1328	0
A3	5016	5037	4967	5004	OPP	GP	HOF	WA	0.0136812	0.0173901	0.0628561	0.217659	139.214	135.456	1336	0
A3	5017	5037	4967	5004	OPP	GP	HOF	WA	0.00415057	0.00455327	0.062161	0.0667713	133.272	132.17	1338	0
A3	5023	5037	4967	5004	OPP	GP	HOF	WA	-0.0518873	-0.049671	0.07025	0.738609	136.399	151.328	1349	0
A3	5024	5037	4967	5004	OPP	GP	HOF	WA	-0.0184379	-0.0212658	0.0620646	0.297076	138.987	144.208	1353	0
A3	5025	5037	4967	5004	OPP	GP	HOF	WA	0.0668649	0.0665013	0.0632849	1.05657	144.5	126.387	1313	0
A3	5026	5037	4967	5004	OPP	GP	HOF	WA	-0.00313809	0.00110264	0.0613426	0.0511569	138.289	139.16	1354	0
A3	5027	5037	4967	5004	OPP	GP	HOF	WA	-0.00870456	-0.00857117	0.0691858	0.125814	138.122	140.548	1351	0
A3	5028	5037	4967	5004	OPP	GP	HOF	WA	-0.0573311	-0.052754	0.0700947	0.817909	126.702	142.113	1279	0
A3	5029	5037	4967	5004	OPP	GP	HOF	WA	-0.0513241	-0.0520608	0.0609918	0.841492	135.662	150.341	1346	0
A3	5030	5037	4967	5004	OPP	GP	HOF	WA	0.00404307	0.00648722	0.0589842	0.0685448	142.859	141.708	1357	0
A3	5032	5037	4967	5004	OPP	GP	HOF	WA	-0.0252924	-0.0214212	0.0667142	0.379116	134.38	141.354	1288	0
A3	5033	5037	4967	5004	OPP	GP	HOF	WA	0.0482718	0.043567	0.0655631	0.736264	121.418	110.235	1163	0
A3	5034	5037	4967	5004	OPP	GP	HOF	WA	-0.038617	-0.0371289	0.0702067	0.550048	148.188	160.092	1345	0
A3	4976	5037	5044	5004	OPP	GP	HOF	WA	0.141252	0.140469	0.0469442	3.00894	168.793	127.01	1324	1
A3	4977	5037	5044	5004	OPP	GP	HOF	WA	0.0748303	0.078205	0.0581662	1.28649	174.768	150.433	1386	0
A3	5016	5037	5044	5004	OPP	GP	HOF	WA	0.00366635	0.00706224	0.0636136	0.0576347	163.042	161.851	1402	0
A3	5017	5037	5044	5004	OPP	GP	HOF	WA	0.00788163	0.00822217	0.0512529	0.153779	153.476	151.076	1394	0
A3	5023	5037	5044	5004	OPP	GP	HOF	WA	0.0599736	0.0589942	0.0641373	0.935081	176.8	156.793	1410	0
A3	5024	5037	5044	5004	OPP	GP	HOF	WA	0.0788823	0.0788801	0.0484599	1.62779	174.74	149.188	1415	0
A3	5025	5037	5044	5004	OPP	GP	HOF	WA	0.100756	0.0987259	0.0632912	1.59194	179.369	146.532	1368	0
A3	5026	5037	5044	5004	OPP	GP	HOF	WA	0.0751956	0.0744376	0.0599598	1.2541	176.104	151.471	1414	0
A3	5027	5037	5044	5004	OPP	GP	HOF	WA	0.0662569	0.0670906	0.0606357	1.0927	174.143	152.5	1414	0
A3	5028	5037	5044	5004	OPP	GP	HOF	WA	-0.00303755	-0.000885363	0.0641744	0.0473327	161.314	162.297	1330	0
A3	5029	5037	5044	5004	OPP	GP	HOF	WA	0.0691362	0.0710773	0.0601972	1.1485	175.186	152.529	1406	0
A3	5030	5037	5044	5004	OPP	GP	HOF	WA	0.0874933	0.0881793	0.0609657	1.43512	179.839	150.902	1418	0
A3	5032	5037	5044	5004	OPP	GP	HOF	WA	0.0412387	0.041513	0.0664752	0.620361	171.483	157.9	1343	0
A3	5033	5037	5044	5004	OPP	GP	HOF	WA	0.0771815	0.0791479	0.0524471	1.47161	148.872	127.538	1206	0
A3	5034	5037	5044	5004	OPP	GP	HOF	WA	0.0386256	0.0405749	0.0626027	0.616996	181.976	168.441	1405	0
A3	4976	5038	4728	5004	OPP	GP	HOF	WA	0.00124903	0.00594115	0.0624147	0.0200117	145.085	144.723	1250	0
A3	4977	5038	4728	5004	OPP	GP	HOF	WA	-0.0380361	-0.0376726	0.0532512	0.714276	147.91	159.607	1305	0
A3	5016	5038	4728	5004	OPP	GP	HOF	WA	-0.0701962	-0.0677146	0.062188	1.12877	137.993	158.829	1318	0
A3	5017	5038	4728	5004	OPP	GP	HOF	WA	-0.0824887	-0.0845327	0.0683475	1.2069	135.386	159.729	1313	0
A3	5023	5038	4728	5004	OPP	GP	HOF	WA	-0.0529116	-0.0502037	0.0625169	0.846357	149.426	166.122	1326	0
A3	5024	5038	4728	5004	OPP	GP	HOF	WA	-0.0693537	-0.0695175	0.0553996	1.25188	146.266	168.066	1332	0
A3	5025	5038	4728	5004	OPP	GP	HOF	WA	-0.00290248	-0.00210935	0.0634641	0.0457342	148.73	149.596	1295	0
A3	5026	5038	4728	5004	OPP	GP	HOF	WA	-0.054065	-0.0536139	0.0568009	0.951835	149.914	167.051	1331	0
A3	5027	5038	4728	5004	OPP	GP	HOF	WA	-0.0777541	-0.0771809	0.0615172	1.26394	144.255	168.579	1329	0
A3	5028	5038	4728	5004	OPP	GP	HOF	WA	-0.044586	-0.0440251	0.0650314	0.685607	143.011	156.358	1261	0
A3	5029	5038	4728	5004	OPP	GP	HOF	WA	-0.0824282	-0.0820274	0.0573887	1.43632	145.331	171.442	1327	0
A3	5030	5038	4728	5004	OPP	GP	HOF	WA	-0.0313138	-0.0312079	0.0599247	0.522554	151.08	160.848	1332	0
A3	5032	5038	4728	5004	OPP	GP	HOF	WA	-0.0575685	-0.0563529	0.0629763	0.914129	143.84	161.413	1278	0
A3	5033	5038	4728	5004	OPP	GP	HOF	WA	-0.0103998	-0.0135592	0.0612509	0.169789	124.232	126.843	1151	0
A3	5034	5038	4728	5004	OPP	GP	HOF	WA	-0.068197	-0.0715	0.066068	1.03222	151.585	173.773	1322	0
A3	4976	5038	4731	5004	OPP	GP	HOF	WA	0.0946853	0.0975074	0.0588451	1.60906	165.062	136.508	1259	0
A3	4977	5038	4731	5004	OPP	GP	HOF	WA	0.0590742	0.0568423	0.0556366	1.06179	172.213	153.001	1316	0
A3	5016	5038	4731	5004	OPP	GP	HOF	WA	-0.0197071	-0.0196812	0.0580071	0.339737	154.884	161.112	1333	0
A3	5017	5038	4731	5004	OPP	GP	HOF	WA	-0.0349699	-0.031478	0.0617754	0.566082	150.966	161.907	1325	0
A3	5023	5038	4731	5004	OPP	GP	HOF	WA	0.0193967	0.0150581	0.0599348	0.323629	164.642	158.377	1335	0
A3	5024	5038	4731	5004	OPP	GP	HOF	WA	0.0321142	0.0337238	0.05499	0.584	163.828	153.633	1342	0
A3	5025	5038	4731	5004	OPP	GP	HOF	WA	0.0528515	0.0502914	0.0564003	0.937077	164.973	148.41	1303	0
A3	5026	5038	4731	5004	OPP	GP	HOF	WA	0.0363712	0.0369516	0.0575775	0.631692	169.762	157.846	1343	0
A3	5027	5038	4731	5004	OPP	GP	HOF	WA	0.0286962	0.0280969	0.0580006	0.494758	165.096	155.885	1341	0
A3	5028	5038	4731	5004	OPP	GP	HOF	WA	-0.0180601	-0.0165506	0.0604727	0.298648	149.378	154.873	1274	0
A3	5029	5038	4731	5004	OPP	GP	HOF	WA	0.0185926	0.0196598	0.056186	0.330912	166.114	160.05	1337	0
A3	5030	5038	4731	5004	OPP	GP	HOF	WA	0.0712642	0.0725325	0.0543406	1.31144	169.105	146.606	1344	0
A3	5032	5038	4731	5004	OPP	GP	HOF	WA	-0.00329815	-0.0040028	0.0578737	0.0569887	160.347	161.408	1290	0
A3	5033	5038	4731	5004	OPP	GP	HOF	WA	0.0324438	0.0294877	0.0647052	0.501408	135.916	127.374	1163	0
A3	5034	5038	4731	5004	OPP	GP	HOF	WA	0.0279985	0.0249617	0.0603918	0.463614	171.846	162.485	1334	0
A3	4976	5038	4967	5004	OPP	GP	HOF	WA	0.0670022	0.0694196	0.0692604	0.967396	136.536	119.389	1229	0
A3	4977	5038	4967	5004	OPP	GP	HOF	WA	0.0340079	0.0374403	0.0641909	0.529794	141.076	131.796	1279	0
A3	5016	5038	4967	5004	OPP	GP	HOF	WA	0.024359	0.0280653	0.0647034	0.376472	141.518	134.788	1293	0
A3	5017	5038	4967	5004	OPP	GP	HOF	WA	0.0222443	0.0186576	0.0655769	0.339209	136.286	130.355	1292	0
A3	5023	5038	4967	5004	OPP	GP	HOF	WA	-0.0285026	-0.0251279	0.0749716	0.380179	138.536	146.665	1301	0
A3	5024	5038	4967	5004	OPP	GP	HOF	WA	-0.00563164	-0.0042134	0.0652965	0.0862473	139.568	141.149	1307	0
A3	5025	5038	4967	5004	OPP	GP	HOF	WA	0.0731585	0.0746532	0.0660082	1.10833	141.736	122.411	1272	0
A3	5026	5038	4967	5004	OPP	GP	HOF	WA	-0.00335811	0.000112422	0.0623738	0.0538384	138.217	139.149	1308	0
A3	5027	5038	4967	5004	OPP	GP	HOF	WA	-0.00557018	-0.00608441	0.0678965	0.0820394	140.249	141.82	1303	0
A3	5028	5038	4967	5004	OPP	GP	HOF	WA	-0.058147	-0.0566477	0.0690691	0.841868	125.336	140.812	1241	0
A3	5029	5038	4967	5004	OPP	GP	HOF	WA	-0.0382674	-0.03695	0.0622481	0.614756	138.583	149.612	1302	0
A3	5030	5038	4967	5004	OPP	GP	HOF	WA	0.0105895	0.0103414	0.0632073	0.167537	142.743	139.752	1308	0
A3	5032	5038	4967	5004	OPP	GP	HOF	WA	-0.0383137	-0.035061	0.0668155	0.573426	131.112	141.559	1258	0
A3	5033	5038	4967	5004	OPP	GP	HOF	WA	0.0391369	0.0375501	0.0719586	0.543881	117.199	108.371	1138	0
A3	5034	5038	4967	5004	OPP	GP	HOF	WA	-0.0416251	-0.0408599	0.0733196	0.567722	142.249	154.606	1299	0
A3	4976	5038	5044	5004	OPP	GP	HOF	WA	0.189149	0.188754	0.0519138	3.64352	172.905	117.899	1274	1
A3	4977	5038	5044	5004	OPP	GP	HOF	WA	0.130625	0.127157	0.0621148	2.10296	185.985	143.01	1333	0
A3	5016	5038	5044	5004	OPP	GP	HOF	WA	0.0611695	0.0619458	0.0642492	0.952067	166.284	147.114	1352	0
A3	5017	5038	5044	5004	OPP	GP	HOF	WA	0.0553574	0.0536112	0.0545281	1.01521	157.935	141.366	1343	0
A3	5023	5038	5044	5004	OPP	GP	HOF	WA	0.113287	0.114343	0.0620181	1.82668	180.752	143.966	1356	0
A3	5024	5038	5044	5004	OPP	GP	HOF	WA	0.130655	0.129539	0.0495445	2.63713	179.368	137.913	1362	1
A3	5025	5038	5044	5004	OPP	GP	HOF	WA	0.142939	0.143062	0.0615721	2.3215	178.923	134.17	1322	0
A3	5026	5038	5044	5004	OPP	GP	HOF	WA	0.120355	0.120917	0.0601436	2.00113	181.259	142.315	1363	0
A3	5027	5038	5044	5004	OPP	GP	HOF	WA	0.116703	0.115533	0.0601126	1.9414	178.401	141.113	1360	0
A3	5028	5038	5044	5004	OPP	GP	HOF	WA	0.0611362	0.0574415	0.0625355	0.977624	163.43	144.598	1291	0
A3	5029	5038	5044	5004	OPP	GP	HOF	WA	0.112443	0.112211	0.0596585	1.88477	176.302	140.662	1357	0
A3	5030	5038	5044	5004	OPP	GP	HOF	WA	0.137617	0.138312	0.060498	2.27473	182.745	138.532	1363	0
A3	5032	5038	5044	5004	OPP	GP	HOF	WA	0.100029	0.0982336	0.0611547	1.63567	173.808	142.198	1306	0
A3	5033	5038	5044	5004	OPP	GP	HOF	WA	0.11498	0.113587	0.0559253	2.05596	146.986	116.67	1179	0
A3	5034	5038	5044	5004	OPP	GP	HOF	WA	0.10554	0.107425	0.0575259	1.83466	180.886	146.35	1352	0
A3	4976	5039	4728	5004	OPP	GP	HOF	WA	-0.0348804	-0.0305589	0.0697579	0.500021	114.821	123.12	1014	0
A3	4977	5039	4728	5004	OPP	GP	HOF	WA	-0.0542946	-0.0526359	0.0582428	0.932211	114.025	127.118	1041	0
A3	5016	5039	4728	5004	OPP	GP	HOF	WA	-0.0574049	-0.0557915	0.06168	0.930689	114.754	128.732	1055	0
A3	5017	5039	4728	5004	OPP	GP	HOF	WA	-0.0864315	-0.086731	0.0638735	1.35317	110.775	131.735	1053	0
A3	5023	5039	4728	5004	OPP	GP	HOF	WA	-0.0941225	-0.0926286	0.069599	1.35236	108.359	130.876	1061	0
A3	5024	5039	4728	5004	OPP	GP	HOF	WA	-0.0850419	-0.0845268	0.0676359	1.25735	116.717	138.414	1063	0
A3	5025	5039	4728	5004	OPP	GP	HOF	WA	-0.0121631	-0.0114798	0.0665397	0.182795	121.177	124.161	1051	0
A3	5026	5039	4728	5004	OPP	GP	HOF	WA	-0.0401685	-0.0388696	0.0616884	0.651152	120.979	131.105	1069	0
A3	5027	5039	4728	5004	OPP	GP	HOF	WA	-0.082864	-0.0777997	0.0667943	1.24059	117.48	138.709	1063	0
A3	5028	5039	4728	5004	OPP	GP	HOF	WA	-0.054066	-0.0533165	0.0677288	0.798271	117.653	131.102	1037	0
A3	5029	5039	4728	5004	OPP	GP	HOF	WA	-0.11369	-0.115139	0.0668679	1.70022	111.488	140.09	1064	0
A3	5030	5039	4728	5004	OPP	GP	HOF	WA	-0.0103283	-0.00901341	0.0671333	0.153848	124.302	126.896	1068	0
A3	5032	5039	4728	5004	OPP	GP	HOF	WA	-0.0672296	-0.0643383	0.065583	1.02511	111.326	127.374	1016	0
A3	5033	5039	4728	5004	OPP	GP	HOF	WA	-0.0475407	-0.0456356	0.0746859	0.636541	98.1819	107.983	940	0
A3	5034	5039	4728	5004	OPP	GP	HOF	WA	-0.091858	-0.0893618	0.0682498	1.34591	119.101	143.195	1054	0
A3	4976	5039	4731	5004	OPP	GP	HOF	WA	0.0114779	0.0104477	0.064128	0.178984	128.782	125.859	1019	0
A3	4977	5039	4731	5004	OPP	GP	HOF	WA	-0.00136221	-0.00406676	0.0586886	0.0232107	133.798	134.163	1052	0
A3	5016	5039	4731	5004	OPP	GP	HOF	WA	-0.0339257	-0.0369662	0.0607055	0.558857	129.245	138.323	1067	0
A3	5017	5039	4731	5004	OPP	GP	HOF	WA	-0.0501329	-0.0521204	0.059906	0.83686	130.051	143.779	1063	0
A3	5023	5039	4731	5004	OPP	GP	HOF	WA	-0.0340547	-0.034748	0.0697365	0.488333	127.221	136.192	1067	0
A3	5024	5039	4731	5004	OPP	GP	HOF	WA	-0.00425303	-0.00262033	0.0595404	0.0714309	133.49	134.63	1070	0
A3	5025	5039	4731	5004	OPP	GP	HOF	WA	0.0137404	0.0150348	0.0604968	0.227127	135.66	131.982	1057	0
A3	5026	5039	4731	5004	OPP	GP	HOF	WA	-0.000930364	-0.000799095	0.0576775	0.0161304	133.897	134.146	1078	0
A3	5027	5039	4731	5004	OPP	GP	HOF	WA	-0.0170489	-0.0186973	0.0649997	0.262292	134.617	139.286	1072	0
A3	5028	5039	4731	5004	OPP	GP	HOF	WA	-0.0534538	-0.0506999	0.0656007	0.814837	123.57	137.526	1044	0
A3	5029	5039	4731	5004	OPP	GP	HOF	WA	-0.0201207	-0.0199636	0.063398	0.317371	134.946	140.488	1072	0
A3	5030	5039	4731	5004	OPP	GP	HOF	WA	0.0416095	0.0426282	0.0635716	0.654529	138.713	127.631	1077	0
A3	5032	5039	4731	5004	OPP	GP	HOF	WA	-0.0402865	-0.0427587	0.0625272	0.644303	126.824	137.472	1026	0
A3	5033	5039	4731	5004	OPP	GP	HOF	WA	-0.0182214	-0.0230295	0.0717489	0.25396	109.515	113.58	947	0
A3	5034	5039	4731	5004	OPP	GP	HOF	WA	-0.0239696	-0.0225012	0.0641132	0.373864	137.752	144.518	1065	0
A3	4976	5039	4967	5004	OPP	GP	HOF	WA	0.0233318	0.023928	0.0829464	0.281287	110.983	105.922	992	0
A3	4977	5039	4967	5004	OPP	GP	HOF	WA	0.012107	0.0157751	0.0831042	0.145685	108.209	105.62	1018	0
A3	5016	5039	4967	5004	OPP	GP	HOF	WA	-0.0057404	-0.00752881	0.0741526	0.0774134	113.049	114.354	1032	0
A3	5017	5039	4967	5004	OPP	GP	HOF	WA	0.0136212	0.0128193	0.0760924	0.179008	113.16	110.119	1034	0
A3	5023	5039	4967	5004	OPP	GP	HOF	WA	-0.0793265	-0.0768688	0.0813245	0.975431	104.374	122.36	1037	0
A3	5024	5039	4967	5004	OPP	GP	HOF	WA	-0.0156826	-0.0152602	0.0787582	0.199123	111.784	115.346	1040	0
A3	5025	5039	4967	5004	OPP	GP	HOF	WA	0.0553259	0.0557202	0.0726263	0.761789	118.803	106.346	1028	0
A3	5026	5039	4967	5004	OPP	GP	HOF	WA	-0.00157943	0.000802246	0.0721157	0.0219013	112.216	112.571	1045	0
A3	5027	5039	4967	5004	OPP	GP	HOF	WA	-0.0297425	-0.0319012	0.0826334	0.359934	111.26	118.081	1039	0
A3	5028	5039	4967	5004	OPP	GP	HOF	WA	-0.0553844	-0.0594518	0.0838132	0.660808	103	115.078	1016	0
A3	5029	5039	4967	5004	OPP	GP	HOF	WA	-0.0690845	-0.0681917	0.0736939	0.937453	107.463	123.413	1040	0
A3	5030	5039	4967	5004	OPP	GP	HOF	WA	-0.0031445	-0.0030332	0.0694694	0.0452645	112.689	113.4	1045	0
A3	5032	5039	4967	5004	OPP	GP	HOF	WA	-0.0261908	-0.025754	0.0770259	0.340026	106.799	112.544	997	0
A3	5033	5039	4967	5004	OPP	GP	HOF	WA	0.0154717	0.0148597	0.0853605	0.181252	100.559	97.4948	927	0
A3	5034	5039	4967	5004	OPP	GP	HOF	WA	-0.0501248	-0.0474535	0.0786562	0.637264	116.988	129.335	1035	0
A3	4976	5039	5044	5004	OPP	GP	HOF	WA	0.125288	0.127843	0.0565621	2.21506	134.518	104.564	1028	0
A3	4977	5039	5044	5004	OPP	GP	HOF	WA	0.1195	0.11836	0.0553319	2.1597	143.1	112.549	1058	0
A3	5016	5039	5044	5004	OPP	GP	HOF	WA	0.0732488	0.0725642	0.0570231	1.28455	134.008	115.716	1075	0
A3	5017	5039	5044	5004	OPP	GP	HOF	WA	0.0399986	0.0417585	0.0576632	0.69366	128.804	118.897	1070	0
A3	5023	5039	5044	5004	OPP	GP	HOF	WA	0.0937544	0.0924349	0.0575824	1.62818	136.082	112.753	1079	0
A3	5024	5039	5044	5004	OPP	GP	HOF	WA	0.0912718	0.0912178	0.0527458	1.73041	138.393	115.243	1082	0
A3	5025	5039	5044	5004	OPP	GP	HOF	WA	0.114661	0.115326	0.0568038	2.01854	139.278	110.624	1066	0
A3	5026	5039	5044	5004	OPP	GP	HOF	WA	0.118798	0.117456	0.054836	2.16643	141.757	111.652	1088	0
A3	5027	5039	5044	5004	OPP	GP	HOF	WA	0.110042	0.107183	0.0551249	1.99623	139.847	112.12	1082	0
A3	5028	5039	5044	5004	OPP	GP	HOF	WA	0.0545977	0.0557393	0.0570654	0.956757	132.062	118.388	1053	0
A3	5029	5039	5044	5004	OPP	GP	HOF	WA	0.0933754	0.0925836	0.0566335	1.64877	138.676	114.99	1082	0
A3	5030	5039	5044	5004	OPP	GP	HOF	WA	0.134388	0.134748	0.055538	2.41975	144.451	110.225	1087	0
A3	5032	5039	5044	5004	OPP	GP	HOF	WA	0.0954448	0.0937183	0.0596846	1.59915	132.241	109.197	1032	0
A3	5033	5039	5044	5004	OPP	GP	HOF	WA	0.071261	0.0709382	0.0657005	1.08464	119.407	103.521	960	0
A3	5034	5039	5044	5004	OPP	GP	HOF	WA	0.0812176	0.0816585	0.0538712	1.50763	140.88	119.715	1075	0
A3	4976	5040	4728	5004	OPP	GP	HOF	WA	-0.0661481	-0.0576069	0.0862725	0.766734	121.924	139.196	1094	0
A3	4977	5040	4728	5004	OPP	GP	HOF	WA	-0.107555	-0.106036	0.0759889	1.41541	124.19	154.124	1148	0
A3	5016	5040	4728	5004	OPP	GP	HOF	WA	-0.136441	-0.131797	0.0860782	1.58509	114.074	150.121	1157	0
A3	5017	5040	4728	5004	OPP	GP	HOF	WA	-0.161285	-0.152258	0.0904981	1.78219	112.849	156.251	1153	0
A3	5023	5040	4728	5004	OPP	GP	HOF	WA	-0.0815874	-0.0766587	0.0830664	0.982194	125.708	148.043	1160	0
A3	5024	5040	4728	5004	OPP	GP	HOF	WA	-0.13279	-0.131424	0.0785496	1.69052	124.363	162.448	1167	0
A3	5025	5040	4728	5004	OPP	GP	HOF	WA	-0.0235058	-0.0195245	0.0703225	0.334258	127.393	133.526	1130	0
A3	5026	5040	4728	5004	OPP	GP	HOF	WA	-0.118041	-0.115957	0.0779559	1.51421	131	166.066	1163	0
A3	5027	5040	4728	5004	OPP	GP	HOF	WA	-0.120779	-0.116959	0.0777815	1.5528	123.636	157.604	1163	0
A3	5028	5040	4728	5004	OPP	GP	HOF	WA	-0.14577	-0.140663	0.0812059	1.79507	116.484	156.239	1094	0
A3	5029	5040	4728	5004	OPP	GP	HOF	WA	-0.140279	-0.13422	0.0815161	1.72087	117.617	156	1160	0
A3	5030	5040	4728	5004	OPP	GP	HOF	WA	-0.0936059	-0.0874538	0.081476	1.14888	125.068	150.901	1164	0
A3	5032	5040	4728	5004	OPP	GP	HOF	WA	-0.0344188	-0.0371251	0.0696209	0.494374	127.996	137.121	1111	0
A3	5033	5040	4728	5004	OPP	GP	HOF	WA	-0.050564	-0.0539921	0.0688552	0.734352	105.946	117.231	1022	0
A3	5034	5040	4728	5004	OPP	GP	HOF	WA	-0.0920687	-0.0905078	0.0849113	1.08429	129.944	156.298	1154	0
A3	4976	5040	4731	5004	OPP	GP	HOF	WA	0.0487686	0.0520429	0.0647685	0.752967	122.048	110.698	1094	0
A3	4977	5040	4731	5004	OPP	GP	HOF	WA	-0.000201381	0.00104446	0.0605016	0.00332853	126.057	126.108	1147	0
A3	5016	5040	4731	5004	OPP	GP	HOF	WA	-0.052588	-0.0523468	0.0623254	0.843765	120.374	133.738	1161	0
A3	5017	5040	4731	5004	OPP	GP	HOF	WA	-0.0992271	-0.0967222	0.0710758	1.39608	117.191	143.011	1156	0
A3	5023	5040	4731	5004	OPP	GP	HOF	WA	0.0129447	0.0122195	0.0604585	0.214108	125.313	122.111	1161	0
A3	5024	5040	4731	5004	OPP	GP	HOF	WA	0.00596722	0.00567642	0.0569174	0.10484	127.243	125.733	1167	0
A3	5025	5040	4731	5004	OPP	GP	HOF	WA	0.0115131	0.013093	0.0652998	0.176311	129.339	126.395	1129	0
A3	5026	5040	4731	5004	OPP	GP	HOF	WA	-0.0246507	-0.0224977	0.0605879	0.406859	127.127	133.553	1166	0
A3	5027	5040	4731	5004	OPP	GP	HOF	WA	-0.000614751	-0.00151363	0.0568211	0.0108191	126.089	126.244	1165	0
A3	5028	5040	4731	5004	OPP	GP	HOF	WA	-0.0768789	-0.0790592	0.0666367	1.1537	112.276	130.977	1100	0
A3	5029	5040	4731	5004	OPP	GP	HOF	WA	-0.00177781	0.00116614	0.0591679	0.0300469	122.143	122.579	1162	0
A3	5030	5040	4731	5004	OPP	GP	HOF	WA	0.032789	0.0315666	0.0560553	0.584941	125.351	117.391	1166	0
A3	5032	5040	4731	5004	OPP	GP	HOF	WA	-0.0201478	-0.0234893	0.0652086	0.308974	124.939	130.077	1115	0
A3	5033	5040	4731	5004	OPP	GP	HOF	WA	-0.0161553	-0.0179892	0.0647568	0.249476	108.635	112.203	1025	0
A3	5034	5040	4731	5004	OPP	GP	HOF	WA	0.0205033	0.0174948	0.0591671	0.346532	130.815	125.559	1157	0
A3	4976	5040	4967	5004	OPP	GP	HOF	WA	0.0565895	0.0577799	0.0688669	0.821723	104.28	93.1094	1074	0
A3	4977	5040	4967	5004	OPP	GP	HOF	WA	0.0338364	0.0339634	0.0655766	0.515983	110.524	103.289	1121	0
A3	5016	5040	4967	5004	OPP	GP	HOF	WA	0.0392078	0.0349947	0.0657467	0.596346	108.646	100.448	1133	0
A3	5017	5040	4967	5004	OPP	GP	HOF	WA	0.0361554	0.0350768	0.0628867	0.57493	106.165	98.7562	1135	0
A3	5023	5040	4967	5004	OPP	GP	HOF	WA	0.0371451	0.036757	0.0692455	0.536426	111.235	103.267	1136	0
A3	5024	5040	4967	5004	OPP	GP	HOF	WA	0.0250734	0.0266	0.0653333	0.383777	108.925	103.596	1142	0
A3	5025	5040	4967	5004	OPP	GP	HOF	WA	0.0556329	0.0606827	0.0664618	0.837066	109.913	98.3281	1109	0
A3	5026	5040	4967	5004	OPP	GP	HOF	WA	0.0237303	0.0225797	0.0635029	0.373689	111.423	106.257	1142	0
A3	5027	5040	4967	5004	OPP	GP	HOF	WA	0.0368157	0.0357878	0.0619109	0.594656	107.916	100.253	1139	0
A3	5028	5040	4967	5004	OPP	GP	HOF	WA	-0.0675679	-0.0697436	0.0705007	0.958401	93.401	106.938	1077	0
A3	5029	5040	4967	5004	OPP	GP	HOF	WA	0.00543977	0.00509784	0.0624345	0.0871276	106.535	105.382	1136	0
A3	5030	5040	4967	5004	OPP	GP	HOF	WA	0.0434504	0.0437846	0.0581537	0.747164	108.435	99.4047	1141	0
A3	5032	5040	4967	5004	OPP	GP	HOF	WA	0.0459687	0.0464448	0.0691096	0.665157	109.799	100.148	1093	0
A3	5033	5040	4967	5004	OPP	GP	HOF	WA	0.040665	0.0404187	0.0726346	0.559857	98.7882	91.0677	1008	0
A3	5034	5040	4967	5004	OPP	GP	HOF	WA	0.0523574	0.0486166	0.0694651	0.753723	117.537	105.841	1133	0
A3	4976	5040	5044	5004	OPP	GP	HOF	WA	0.0885159	0.0892989	0.0635294	1.39331	130.001	108.858	1111	0
A3	4977	5040	5044	5004	OPP	GP	HOF	WA	0.0451217	0.0448278	0.0613622	0.735334	137.323	125.466	1164	0
A3	5016	5040	5044	5004	OPP	GP	HOF	WA	0.0266996	0.0281264	0.0594661	0.448988	128.037	121.378	1178	0
A3	5017	5040	5044	5004	OPP	GP	HOF	WA	-0.0303243	-0.0343104	0.0646608	0.468976	117.959	125.337	1173	0
A3	5023	5040	5044	5004	OPP	GP	HOF	WA	0.0645962	0.0627834	0.0601401	1.0741	137.472	120.79	1180	0
A3	5024	5040	5044	5004	OPP	GP	HOF	WA	0.0500659	0.0485561	0.056038	0.893429	139.913	126.571	1187	0
A3	5025	5040	5044	5004	OPP	GP	HOF	WA	0.0759473	0.0714064	0.0580818	1.30759	138.672	119.095	1147	0
A3	5026	5040	5044	5004	OPP	GP	HOF	WA	0.035666	0.036412	0.0616362	0.578653	137.565	128.09	1184	0
A3	5027	5040	5044	5004	OPP	GP	HOF	WA	0.0540682	0.0527463	0.0581966	0.929061	137.349	123.259	1183	0
A3	5028	5040	5044	5004	OPP	GP	HOF	WA	-0.026021	-0.025215	0.0627328	0.41479	122.57	129.12	1113	0
A3	5029	5040	5044	5004	OPP	GP	HOF	WA	0.0528026	0.0510401	0.0590343	0.894439	133.582	120.183	1180	0
A3	5030	5040	5044	5004	OPP	GP	HOF	WA	0.0587495	0.0579402	0.0610804	0.961839	137.06	121.849	1184	0
A3	5032	5040	5044	5004	OPP	GP	HOF	WA	0.0831213	0.0840084	0.0577047	1.44046	137.561	116.448	1130	0
A3	5033	5040	5044	5004	OPP	GP	HOF	WA	0.0366503	0.0375385	0.0665104	0.551046	118.07	109.721	1040	0
A3	5034	5040	5044	5004	OPP	GP	HOF	WA	0.0601726	0.0569102	0.0598821	1.00485	141.883	125.777	1176	0
A3	4976	5041	4728	5004	OPP	GP	HOF	WA	0.0303372	0.0305838	0.0682513	0.444492	151.543	142.619	1268	0
A3	4977	5041	4728	5004	OPP	GP	HOF	WA	0.0352477	0.0343559	0.0626982	0.56218	162.85	151.76	1324	0
A3	5016	5041	4728	5004	OPP	GP	HOF	WA	-0.0172685	-0.0158329	0.0656431	0.263067	152.039	157.382	1338	0
A3	5017	5041	4728	5004	OPP	GP	HOF	WA	-0.0529247	-0.0547273	0.0674538	0.784606	145.546	161.812	1334	0
A3	5023	5041	4728	5004	OPP	GP	HOF	WA	-0.0205406	-0.0188046	0.0694918	0.295583	158.852	165.515	1350	0
A3	5024	5041	4728	5004	OPP	GP	HOF	WA	-0.0216882	-0.0225811	0.0630713	0.343867	160.884	168.018	1353	0
A3	5025	5041	4728	5004	OPP	GP	HOF	WA	0.053487	0.051022	0.0613816	0.871385	162.241	145.766	1314	0
A3	5026	5041	4728	5004	OPP	GP	HOF	WA	-0.00397621	-0.00757566	0.0571599	0.0695628	161.619	162.91	1353	0
A3	5027	5041	4728	5004	OPP	GP	HOF	WA	-0.0124815	-0.0113543	0.0676735	0.184437	160.32	164.373	1350	0
A3	5028	5041	4728	5004	OPP	GP	HOF	WA	0.0084246	0.00849781	0.0681082	0.123694	152.093	149.552	1281	0
A3	5029	5041	4728	5004	OPP	GP	HOF	WA	-0.0353265	-0.0346278	0.0604889	0.584017	155.445	166.83	1346	0
A3	5030	5041	4728	5004	OPP	GP	HOF	WA	0.0239804	0.0252724	0.0620477	0.386483	164.243	156.55	1355	0
A3	5032	5041	4728	5004	OPP	GP	HOF	WA	0.00751984	0.00907039	0.0696263	0.108003	158.493	156.127	1280	0
A3	5033	5041	4728	5004	OPP	GP	HOF	WA	0.0231966	0.0229498	0.0638307	0.363409	128.203	122.39	1158	0
A3	5034	5041	4728	5004	OPP	GP	HOF	WA	-0.000863263	0.00321685	0.0674216	0.012804	172.127	172.425	1342	0
A3	4976	5041	4731	5004	OPP	GP	HOF	WA	0.0745874	0.0731942	0.0590383	1.26337	154.16	132.76	1276	0
A3	4977	5041	4731	5004	OPP	GP	HOF	WA	0.0663888	0.0673767	0.0543311	1.22193	166.735	145.975	1333	0
A3	5016	5041	4731	5004	OPP	GP	HOF	WA	-0.0124883	-0.0163903	0.0556025	0.224599	156.669	160.631	1351	0
A3	5017	5041	4731	5004	OPP	GP	HOF	WA	-0.043263	-0.0462094	0.058188	0.743504	152.139	165.899	1344	0
A3	5023	5041	4731	5004	OPP	GP	HOF	WA	0.0298057	0.0284934	0.0609792	0.488785	163.399	153.941	1359	0
A3	5024	5041	4731	5004	OPP	GP	HOF	WA	0.0441647	0.0453507	0.0556902	0.793042	164.854	150.909	1361	0
A3	5025	5041	4731	5004	OPP	GP	HOF	WA	0.0681235	0.0711997	0.0550345	1.23783	162.446	141.725	1323	0
A3	5026	5041	4731	5004	OPP	GP	HOF	WA	0.044277	0.0451756	0.0510195	0.867843	164.27	150.34	1364	0
A3	5027	5041	4731	5004	OPP	GP	HOF	WA	0.0366336	0.038098	0.0570511	0.642119	162.566	151.076	1361	0
A3	5028	5041	4731	5004	OPP	GP	HOF	WA	-0.0126742	-0.0144391	0.0575459	0.220244	144.492	148.201	1292	0
A3	5029	5041	4731	5004	OPP	GP	HOF	WA	0.0257022	0.0255016	0.0562049	0.457293	163.907	155.693	1356	0
A3	5030	5041	4731	5004	OPP	GP	HOF	WA	0.07285	0.073555	0.0533538	1.36541	167.004	144.323	1366	0
A3	5032	5041	4731	5004	OPP	GP	HOF	WA	0.0110995	0.0132022	0.0567488	0.195589	158.19	154.717	1293	0
A3	5033	5041	4731	5004	OPP	GP	HOF	WA	0.0603149	0.0589114	0.0602458	1.00115	132.45	117.382	1168	0
A3	5034	5041	4731	5004	OPP	GP	HOF	WA	0.0376273	0.0361809	0.0641437	0.58661	174.676	162.007	1354	0
A3	4976	5041	4967	5004	OPP	GP	HOF	WA	0.094597	0.0947736	0.0690484	1.37001	137.277	113.549	1237	0
A3	4977	5041	4967	5004	OPP	GP	HOF	WA	0.068919	0.0718568	0.0676325	1.01902	143.481	124.979	1287	0
A3	5016	5041	4967	5004	OPP	GP	HOF	WA	0.0546488	0.0577869	0.0663403	0.823765	142.122	127.393	1299	0
A3	5017	5041	4967	5004	OPP	GP	HOF	WA	0.0432354	0.0417801	0.0655575	0.659504	138.156	126.705	1302	0
A3	5023	5041	4967	5004	OPP	GP	HOF	WA	-0.0339057	-0.0290457	0.0708287	0.4787	135.758	145.287	1312	0
A3	5024	5041	4967	5004	OPP	GP	HOF	WA	0.00983064	0.0121699	0.0671606	0.146375	139.657	136.937	1315	0
A3	5025	5041	4967	5004	OPP	GP	HOF	WA	0.0987394	0.0987563	0.0646235	1.52792	145.529	119.373	1281	0
A3	5026	5041	4967	5004	OPP	GP	HOF	WA	0.020157	0.0203444	0.0640637	0.31464	142.426	136.798	1319	0
A3	5027	5041	4967	5004	OPP	GP	HOF	WA	0.00662144	0.0130405	0.0716447	0.0924205	138.643	136.819	1312	0
A3	5028	5041	4967	5004	OPP	GP	HOF	WA	-0.0446479	-0.0419817	0.0732531	0.609502	124.428	136.059	1251	0
A3	5029	5041	4967	5004	OPP	GP	HOF	WA	-0.0220741	-0.0192918	0.0664701	0.332091	135.998	142.137	1311	0
A3	5030	5041	4967	5004	OPP	GP	HOF	WA	0.0358259	0.0390729	0.0626894	0.571483	144.511	134.515	1319	0
A3	5032	5041	4967	5004	OPP	GP	HOF	WA	0.0138336	0.0172847	0.0711335	0.194474	137.987	134.221	1251	0
A3	5033	5041	4967	5004	OPP	GP	HOF	WA	0.102255	0.100362	0.0701735	1.45717	117.236	95.4844	1136	0
A3	5034	5041	4967	5004	OPP	GP	HOF	WA	-0.0119141	-0.013222	0.0734001	0.162317	150.822	154.459	1307	0
A3	4976	5041	5044	5004	OPP	GP	HOF	WA	0.230633	0.230535	0.0468494	4.92286	175.159	109.506	1292	1
A3	4977	5041	5044	5004	OPP	GP	HOF	WA	0.162478	0.162762	0.0548722	2.96102	186.229	134.171	1351	1
A3	5016	5041	5044	5004	OPP	GP	HOF	WA	0.0853937	0.0865485	0.0626155	1.36378	174.662	147.179	1369	0
A3	5017	5041	5044	5004	OPP	GP	HOF	WA	0.0959326	0.0965447	0.0495966	1.93426	167.339	138.043	1361	0
A3	5023	5041	5044	5004	OPP	GP	HOF	WA	0.146703	0.148612	0.0565514	2.59416	182.252	135.62	1379	1
A3	5024	5041	5044	5004	OPP	GP	HOF	WA	0.166682	0.16604	0.0429615	3.8798	184.603	131.855	1382	1
A3	5025	5041	5044	5004	OPP	GP	HOF	WA	0.185782	0.186584	0.0572467	3.2453	183.045	125.688	1342	1
A3	5026	5041	5044	5004	OPP	GP	HOF	WA	0.153858	0.154714	0.0519303	2.96277	183.184	134.332	1384	1
A3	5027	5041	5044	5004	OPP	GP	HOF	WA	0.144108	0.143311	0.0548654	2.62658	181.575	135.834	1380	1
A3	5028	5041	5044	5004	OPP	GP	HOF	WA	0.0718477	0.0748034	0.0622936	1.15337	164.864	142.762	1308	0
A3	5029	5041	5044	5004	OPP	GP	HOF	WA	0.151841	0.153041	0.053903	2.81693	182.237	134.191	1376	1
A3	5030	5041	5044	5004	OPP	GP	HOF	WA	0.176603	0.176735	0.054434	3.24435	187.654	131.322	1386	1
A3	5032	5041	5044	5004	OPP	GP	HOF	WA	0.120906	0.123509	0.0642846	1.88079	176.452	138.386	1307	0
A3	5033	5041	5044	5004	OPP	GP	HOF	WA	0.170364	0.170739	0.0543735	3.13321	150.731	106.848	1186	1
A3	5034	5041	5044	5004	OPP	GP	HOF	WA	0.11764	0.116146	0.058493	2.01118	190.975	150.772	1372	0
A3	4976	5042	4728	5004	OPP	GP	HOF	WA	-0.0325691	-0.0286396	0.0855066	0.380896	142.808	152.424	1244	0
A3	4977	5042	4728	5004	OPP	GP	HOF	WA	-0.0507961	-0.0507059	0.0737378	0.688875	144.555	160.026	1298	0
A3	5016	5042	4728	5004	OPP	GP	HOF	WA	-0.0674931	-0.0649057	0.0773219	0.872885	137.563	157.476	1309	0
A3	5017	5042	4728	5004	OPP	GP	HOF	WA	-0.0845945	-0.0784732	0.0827874	1.02183	137.092	162.43	1304	0
A3	5023	5042	4728	5004	OPP	GP	HOF	WA	-0.0717728	-0.0718423	0.0800201	0.896934	147.423	170.221	1313	0
A3	5024	5042	4728	5004	OPP	GP	HOF	WA	-0.0778304	-0.0738217	0.072895	1.06771	150.957	176.439	1320	0
A3	5025	5042	4728	5004	OPP	GP	HOF	WA	0.0323525	0.0306802	0.0602375	0.537083	148.309	139.013	1283	0
A3	5026	5042	4728	5004	OPP	GP	HOF	WA	-0.048279	-0.0446079	0.0750533	0.643263	150.771	166.068	1319	0
A3	5027	5042	4728	5004	OPP	GP	HOF	WA	-0.0696276	-0.0635368	0.0804084	0.865925	147.369	169.427	1318	0
A3	5028	5042	4728	5004	OPP	GP	HOF	WA	-0.0671282	-0.0631957	0.0806378	0.832466	141.324	161.663	1247	0
A3	5029	5042	4728	5004	OPP	GP	HOF	WA	-0.103567	-0.102844	0.0724441	1.42962	141.647	174.377	1312	0
A3	5030	5042	4728	5004	OPP	GP	HOF	WA	-0.0321125	-0.0321548	0.0775589	0.414039	154.433	164.681	1321	0
A3	5032	5042	4728	5004	OPP	GP	HOF	WA	-0.00159127	-0.00213807	0.0616844	0.0257969	143.514	143.971	1253	0
A3	5033	5042	4728	5004	OPP	GP	HOF	WA	0.0124345	0.0111817	0.0651556	0.190843	130.702	127.491	1133	0
A3	5034	5042	4728	5004	OPP	GP	HOF	WA	-0.0794398	-0.0860303	0.0787771	1.00841	148.436	174.054	1309	0
A3	4976	5042	4731	5004	OPP	GP	HOF	WA	0.138459	0.133681	0.0601911	2.30032	164.319	124.35	1244	0
A3	4977	5042	4731	5004	OPP	GP	HOF	WA	0.115019	0.112654	0.0561493	2.04844	174.902	138.819	1301	0
A3	5016	5042	4731	5004	OPP	GP	HOF	WA	0.0315221	0.0289766	0.0552676	0.570354	152.351	143.04	1315	0
A3	5017	5042	4731	5004	OPP	GP	HOF	WA	-0.00118521	0.00171417	0.0589759	0.0200965	150.77	151.128	1307	0
A3	5023	5042	4731	5004	OPP	GP	HOF	WA	0.0709549	0.0689642	0.0634263	1.1187	167.875	145.63	1314	0
A3	5024	5042	4731	5004	OPP	GP	HOF	WA	0.0762747	0.0756895	0.0531224	1.43583	166.139	142.591	1321	0
A3	5025	5042	4731	5004	OPP	GP	HOF	WA	0.090448	0.0939901	0.0532059	1.69996	161.744	134.912	1283	0
A3	5026	5042	4731	5004	OPP	GP	HOF	WA	0.0990222	0.0973244	0.0504465	1.96292	170.321	139.629	1322	0
A3	5027	5042	4731	5004	OPP	GP	HOF	WA	0.0850145	0.0864785	0.0559796	1.51867	168.922	142.451	1322	0
A3	5028	5042	4731	5004	OPP	GP	HOF	WA	0.0331972	0.0362084	0.0587628	0.564935	153.022	143.188	1251	0
A3	5029	5042	4731	5004	OPP	GP	HOF	WA	0.0743526	0.0744132	0.0549371	1.35341	168.865	145.492	1314	0
A3	5030	5042	4731	5004	OPP	GP	HOF	WA	0.120958	0.125799	0.0535693	2.25798	173.449	136.016	1324	0
A3	5032	5042	4731	5004	OPP	GP	HOF	WA	0.0843838	0.0854946	0.0574189	1.46962	165.895	140.076	1258	0
A3	5033	5042	4731	5004	OPP	GP	HOF	WA	0.0656529	0.0624495	0.0622425	1.05479	147.346	129.19	1137	0
A3	5034	5042	4731	5004	OPP	GP	HOF	WA	0.0906064	0.0881023	0.0609487	1.4866	176.525	147.194	1313	0
A3	4976	5042	4967	5004	OPP	GP	HOF	WA	0.120562	0.116812	0.0750765	1.60585	139.252	109.288	1209	0
A3	4977	5042	4967	5004	OPP	GP	HOF	WA	0.0756471	0.0714893	0.0653715	1.15719	137.893	118.498	1258	0
A3	5016	5042	4967	5004	OPP	GP	HOF	WA	0.0712516	0.0730731	0.0630418	1.13023	136.546	118.382	1267	0
A3	5017	5042	4967	5004	OPP	GP	HOF	WA	0.0819662	0.0789794	0.0664103	1.23424	136.036	115.425	1268	0
A3	5023	5042	4967	5004	OPP	GP	HOF	WA	0.0232615	0.0243026	0.0706275	0.329355	140.216	133.841	1272	0
A3	5024	5042	4967	5004	OPP	GP	HOF	WA	0.065438	0.0646199	0.0656805	0.996308	144.487	126.738	1280	0
A3	5025	5042	4967	5004	OPP	GP	HOF	WA	0.124177	0.123175	0.0628378	1.97616	142.117	110.72	1247	0
A3	5026	5042	4967	5004	OPP	GP	HOF	WA	0.0819308	0.081476	0.0603447	1.35771	141.567	120.127	1281	0
A3	5027	5042	4967	5004	OPP	GP	HOF	WA	0.0598384	0.0632402	0.0715648	0.836144	140.52	124.653	1278	0
A3	5028	5042	4967	5004	OPP	GP	HOF	WA	0.00294816	0.00602757	0.0694009	0.0424801	127.13	126.383	1213	0
A3	5029	5042	4967	5004	OPP	GP	HOF	WA	0.0133701	0.0129089	0.0653069	0.204727	135.613	132.034	1272	0
A3	5030	5042	4967	5004	OPP	GP	HOF	WA	0.079947	0.0814069	0.0645946	1.23767	145.029	123.556	1282	0
A3	5032	5042	4967	5004	OPP	GP	HOF	WA	0.06556	0.0678744	0.067539	0.970698	135.062	118.443	1219	0
A3	5033	5042	4967	5004	OPP	GP	HOF	WA	0.0852858	0.0816953	0.0730279	1.16785	131.688	110.991	1109	0
A3	5034	5042	4967	5004	OPP	GP	HOF	WA	0.0277639	0.0302146	0.0759321	0.365641	145.948	138.063	1272	0
A3	4976	5042	5044	5004	OPP	GP	HOF	WA	0.212544	0.213385	0.0613157	3.46639	180.629	117.305	1264	1
A3	4977	5042	5044	5004	OPP	GP	HOF	WA	0.177855	0.177822	0.0523905	3.39479	188.25	131.399	1324	1
A3	5016	5042	5044	5004	OPP	GP	HOF	WA	0.129968	0.130166	0.0557445	2.33149	168.472	129.717	1337	0
A3	5017	5042	5044	5004	OPP	GP	HOF	WA	0.114721	0.113989	0.0639542	1.7938	168.972	134.193	1329	0
A3	5023	5042	5044	5004	OPP	GP	HOF	WA	0.162391	0.160528	0.0551239	2.94593	184.963	133.282	1340	1
A3	5024	5042	5044	5004	OPP	GP	HOF	WA	0.165193	0.164445	0.0525139	3.14569	187.08	134.035	1347	1
A3	5025	5042	5044	5004	OPP	GP	HOF	WA	0.199076	0.198885	0.0510484	3.89974	176.237	117.718	1306	1
A3	5026	5042	5044	5004	OPP	GP	HOF	WA	0.183418	0.181321	0.0525261	3.49194	187.929	129.675	1347	1
A3	5027	5042	5044	5004	OPP	GP	HOF	WA	0.171044	0.170654	0.0538414	3.17682	185.133	131.052	1346	1
A3	5028	5042	5044	5004	OPP	GP	HOF	WA	0.101263	0.0988733	0.0568335	1.78175	165.694	135.222	1270	0
A3	5029	5042	5044	5004	OPP	GP	HOF	WA	0.154992	0.150714	0.0550089	2.81759	182.262	133.346	1339	1
A3	5030	5042	5044	5004	OPP	GP	HOF	WA	0.183582	0.186877	0.0525014	3.4967	190.217	131.209	1349	1
A3	5032	5042	5044	5004	OPP	GP	HOF	WA	0.175627	0.176087	0.0535698	3.27848	177.294	124.322	1278	1
A3	5033	5042	5044	5004	OPP	GP	HOF	WA	0.165385	0.163347	0.0612732	2.69914	167.858	120.215	1159	1
A3	5034	5042	5044	5004	OPP	GP	HOF	WA	0.153591	0.153809	0.0529274	2.90192	187.468	137.548	1337	1
															Total of significance tests	194
															% of significance tests	23.0952

## Sheet: B1
Hypothesis	p1	p2	p3	p4	taxap1	taxap2	taxap3	taxap4	dstat	bootmean	bootstd	Z	ABBA	BABA	nloci	significance
B1	4728	4976	4985	out	HOF	OPP	EA	OUT	-0.0266303	-0.0180774	0.172699	0.154201	13.0087	13.7205	229	0
B1	4731	4976	4985	out	HOF	OPP	EA	OUT	0.102969	0.107845	0.170109	0.605312	11.5764	9.41493	231	0
B1	4967	4976	4985	out	HOF	OPP	EA	OUT	-0.0672308	-0.0536393	0.190136	0.353593	10.3333	11.8229	226	0
B1	5044	4976	4985	out	HOF	OPP	EA	OUT	0.0525334	0.051943	0.159475	0.329415	10.5813	9.525	236	0
B1	4728	4977	4985	out	HOF	OPP	EA	OUT	0.0861323	0.0769147	0.206493	0.417119	17.6562	14.8559	240	0
B1	4731	4977	4985	out	HOF	OPP	EA	OUT	0.274075	0.248245	0.19099	1.43502	16.4922	9.3967	244	0
B1	4967	4977	4985	out	HOF	OPP	EA	OUT	0.0530497	0.0312753	0.22004	0.241091	14.9566	13.4497	238	0
B1	5044	4977	4985	out	HOF	OPP	EA	OUT	0.213205	0.18222	0.19314	1.10389	15.1653	9.83507	246	0
B1	4728	5016	4985	out	HOF	OPP	EA	OUT	-0.103752	-0.087614	0.166818	0.621949	10.9434	13.4771	245	0
B1	4731	5016	4985	out	HOF	OPP	EA	OUT	0.0969656	0.089179	0.140116	0.692039	12.2262	10.0648	247	0
B1	4967	5016	4985	out	HOF	OPP	EA	OUT	-0.0989332	-0.0901622	0.178055	0.555632	10.2937	12.5542	242	0
B1	5044	5016	4985	out	HOF	OPP	EA	OUT	0.0121273	0.0232859	0.12986	0.0933875	12.3594	12.0632	251	0
B1	4728	5017	4985	out	HOF	OPP	EA	OUT	-0.150146	-0.130674	0.188724	0.795584	9.61445	13.0117	244	0
B1	4731	5017	4985	out	HOF	OPP	EA	OUT	0.0133537	0.0114413	0.149329	0.0894246	10.3552	10.0823	245	0
B1	4967	5017	4985	out	HOF	OPP	EA	OUT	-0.137099	-0.136267	0.177082	0.774214	9.77865	12.8859	241	0
B1	5044	5017	4985	out	HOF	OPP	EA	OUT	-0.0198091	-0.0110753	0.133578	0.148296	11.563	12.0303	249	0
B1	4728	5023	4985	out	HOF	OPP	EA	OUT	-0.226567	-0.214941	0.157786	1.43591	10.416	16.5184	242	0
B1	4731	5023	4985	out	HOF	OPP	EA	OUT	-0.0752483	-0.0748208	0.143126	0.52575	9.26181	10.7691	244	0
B1	4967	5023	4985	out	HOF	OPP	EA	OUT	-0.254685	-0.251515	0.18163	1.40222	8.49271	14.2969	238	0
B1	5044	5023	4985	out	HOF	OPP	EA	OUT	-0.144243	-0.132126	0.141659	1.01824	9.57583	12.804	249	0
B1	4728	5024	4985	out	HOF	OPP	EA	OUT	-0.0874306	-0.0911427	0.16678	0.524228	14.5022	17.281	244	0
B1	4731	5024	4985	out	HOF	OPP	EA	OUT	0.0612113	0.0536637	0.147068	0.416212	13.1441	11.6278	246	0
B1	4967	5024	4985	out	HOF	OPP	EA	OUT	-0.114901	-0.114146	0.183591	0.625855	12.1538	15.3094	240	0
B1	5044	5024	4985	out	HOF	OPP	EA	OUT	0.012305	0.0143091	0.152043	0.0809309	13.1828	12.8623	251	0
B1	4728	5025	4985	out	HOF	OPP	EA	OUT	-0.118264	-0.110518	0.183798	0.643444	13.2092	16.7526	235	0
B1	4731	5025	4985	out	HOF	OPP	EA	OUT	0.0827984	0.0747463	0.166109	0.498457	12.544	10.6256	236	0
B1	4967	5025	4985	out	HOF	OPP	EA	OUT	-0.104164	-0.104789	0.189037	0.551025	11.8403	14.5938	231	0
B1	5044	5025	4985	out	HOF	OPP	EA	OUT	0.000655057	-0.00136263	0.157206	0.00416687	10.8734	10.8592	240	0
B1	4728	5026	4985	out	HOF	OPP	EA	OUT	0.0220259	0.0196833	0.207721	0.106036	16.1679	15.471	244	0
B1	4731	5026	4985	out	HOF	OPP	EA	OUT	0.207745	0.184781	0.186335	1.1149	14.5108	9.51875	246	0
B1	4967	5026	4985	out	HOF	OPP	EA	OUT	0.0219725	-0.0129159	0.228813	0.0960282	12.7422	12.1943	241	0
B1	5044	5026	4985	out	HOF	OPP	EA	OUT	0.141553	0.12809	0.179851	0.787056	14.1983	10.6771	250	0
B1	4728	5027	4985	out	HOF	OPP	EA	OUT	-0.0386945	-0.0498014	0.187575	0.206288	15.7903	17.0615	245	0
B1	4731	5027	4985	out	HOF	OPP	EA	OUT	0.116432	0.101174	0.177722	0.655135	14.4979	11.474	248	0
B1	4967	5027	4985	out	HOF	OPP	EA	OUT	-0.0341874	-0.0453035	0.206851	0.165276	12.6833	13.5813	241	0
B1	5044	5027	4985	out	HOF	OPP	EA	OUT	0.064957	0.0539782	0.173341	0.374736	13.1415	11.5383	251	0
B1	4728	5028	4985	out	HOF	OPP	EA	OUT	0.0102406	0.00709643	0.233238	0.0439062	14.2153	13.9271	231	0
B1	4731	5028	4985	out	HOF	OPP	EA	OUT	0.195032	0.179685	0.199855	0.975866	14.2812	9.61979	234	0
B1	4967	5028	4985	out	HOF	OPP	EA	OUT	0.056318	0.0386792	0.246836	0.22816	11.625	10.3854	228	0
B1	5044	5028	4985	out	HOF	OPP	EA	OUT	0.114905	0.0975985	0.186856	0.614938	12.9927	10.3146	237	0
B1	4728	5029	4985	out	HOF	OPP	EA	OUT	-0.174922	-0.162049	0.162764	1.0747	12.4881	17.7832	241	0
B1	4731	5029	4985	out	HOF	OPP	EA	OUT	-0.0395689	-0.0394115	0.157749	0.250834	10.9226	11.8226	243	0
B1	4967	5029	4985	out	HOF	OPP	EA	OUT	-0.230295	-0.225424	0.174465	1.32	8.7125	13.926	238	0
B1	5044	5029	4985	out	HOF	OPP	EA	OUT	-0.104167	-0.105573	0.132066	0.788747	9.95566	12.2709	247	0
B1	4728	5030	4985	out	HOF	OPP	EA	OUT	-0.11988	-0.103433	0.171276	0.699923	12.3292	15.6878	247	0
B1	4731	5030	4985	out	HOF	OPP	EA	OUT	0.041214	0.0487961	0.143152	0.287904	11.8292	10.8927	248	0
B1	4967	5030	4985	out	HOF	OPP	EA	OUT	-0.148249	-0.137303	0.181145	0.818397	8.81563	11.8844	243	0
B1	5044	5030	4985	out	HOF	OPP	EA	OUT	-0.0243719	-0.0211308	0.120521	0.202222	11.0849	11.6387	252	0
B1	4728	5032	4985	out	HOF	OPP	EA	OUT	-0.124265	-0.113336	0.173552	0.716011	10.3446	13.2804	236	0
B1	4731	5032	4985	out	HOF	OPP	EA	OUT	0.0714351	0.0672875	0.156209	0.457305	10.1944	8.83507	238	0
B1	4967	5032	4985	out	HOF	OPP	EA	OUT	-0.207948	-0.214443	0.197174	1.05464	7.57812	11.5573	232	0
B1	5044	5032	4985	out	HOF	OPP	EA	OUT	0.015964	0.0273725	0.155242	0.102832	11.7449	11.3758	243	0
B1	4728	5033	4985	out	HOF	OPP	EA	OUT	-0.142882	-0.128739	0.18801	0.759971	8.47222	11.2969	209	0
B1	4731	5033	4985	out	HOF	OPP	EA	OUT	-0.0247379	-0.0161434	0.151273	0.163531	8.31597	8.73785	210	0
B1	4967	5033	4985	out	HOF	OPP	EA	OUT	-0.164195	-0.152925	0.21375	0.768166	7.92708	11.0417	205	0
B1	5044	5033	4985	out	HOF	OPP	EA	OUT	-0.054561	-0.0439793	0.165378	0.329917	9.79219	10.9224	214	0
B1	4728	5034	4985	out	HOF	OPP	EA	OUT	-0.257273	-0.250623	0.136536	1.88429	10.4686	17.721	243	0
B1	4731	5034	4985	out	HOF	OPP	EA	OUT	-0.0999233	-0.0927767	0.14194	0.703981	9.98819	12.2059	246	0
B1	4967	5034	4985	out	HOF	OPP	EA	OUT	-0.28023	-0.266703	0.167699	1.67103	8.33958	14.8333	239	0
B1	5044	5034	4985	out	HOF	OPP	EA	OUT	-0.132217	-0.122447	0.130951	1.00967	9.73444	12.7008	250	0
B1	4728	4976	4877	out	HOF	OPP	EA	OUT	-0.0449339	-0.0328334	0.178011	0.252422	11.2917	12.3542	208	0
B1	4731	4976	4877	out	HOF	OPP	EA	OUT	0.103951	0.09145	0.180699	0.575275	9.45833	7.67708	210	0
B1	4967	4976	4877	out	HOF	OPP	EA	OUT	0.034965	0.040568	0.226766	0.15419	9.25	8.625	207	0
B1	5044	4976	4877	out	HOF	OPP	EA	OUT	-0.0107836	-0.0125448	0.181966	0.0592618	8.6	8.7875	212	0
B1	4728	4977	4877	out	HOF	OPP	EA	OUT	0.120599	0.092248	0.22265	0.541655	15.5833	12.2292	213	0
B1	4731	4977	4877	out	HOF	OPP	EA	OUT	0.335887	0.282382	0.204608	1.64161	14.2309	7.07465	216	0
B1	4967	4977	4877	out	HOF	OPP	EA	OUT	0.195933	0.16151	0.246335	0.795396	13.4792	9.0625	212	0
B1	5044	4977	4877	out	HOF	OPP	EA	OUT	0.223645	0.182385	0.215483	1.03788	12.9375	8.20833	216	0
B1	4728	5016	4877	out	HOF	OPP	EA	OUT	-0.068541	-0.0538534	0.182902	0.374741	9.8526	11.3026	217	0
B1	4731	5016	4877	out	HOF	OPP	EA	OUT	0.140624	0.146949	0.162709	0.864268	10.046	7.56892	219	0
B1	4967	5016	4877	out	HOF	OPP	EA	OUT	0.0390728	0.0517024	0.204491	0.191074	9.80625	9.06875	216	0
B1	5044	5016	4877	out	HOF	OPP	EA	OUT	-0.00253915	0.00484608	0.150487	0.0168728	9.82083	9.87083	220	0
B1	4728	5017	4877	out	HOF	OPP	EA	OUT	-0.0807928	-0.0558713	0.187462	0.430982	8.88854	10.451	217	0
B1	4731	5017	4877	out	HOF	OPP	EA	OUT	0.111185	0.119946	0.175452	0.633707	8.69271	6.95312	218	0
B1	4967	5017	4877	out	HOF	OPP	EA	OUT	0.0572246	0.0618641	0.218816	0.26152	9.2375	8.2375	215	0
B1	5044	5017	4877	out	HOF	OPP	EA	OUT	0.0196707	0.0293642	0.157052	0.12525	8.7475	8.41	219	0
B1	4728	5023	4877	out	HOF	OPP	EA	OUT	-0.191316	-0.183809	0.167006	1.14556	8.88542	13.0896	216	0
B1	4731	5023	4877	out	HOF	OPP	EA	OUT	-0.0268503	-0.0212346	0.171941	0.15616	7.28646	7.68854	218	0
B1	4967	5023	4877	out	HOF	OPP	EA	OUT	-0.11491	-0.11734	0.215822	0.532428	7.76667	9.78333	214	0
B1	5044	5023	4877	out	HOF	OPP	EA	OUT	-0.15481	-0.154751	0.165783	0.933811	7.45	10.1792	220	0
B1	4728	5024	4877	out	HOF	OPP	EA	OUT	-0.0861274	-0.0910627	0.179338	0.480251	12.1802	14.476	217	0
B1	4731	5024	4877	out	HOF	OPP	EA	OUT	0.0770666	0.0630452	0.176365	0.436971	10.5255	9.01927	219	0
B1	4967	5024	4877	out	HOF	OPP	EA	OUT	-0.0166344	-0.0316611	0.214436	0.077573	10.5917	10.95	215	0
B1	5044	5024	4877	out	HOF	OPP	EA	OUT	-0.0142497	-0.03264	0.187482	0.0760059	10.2324	10.5282	221	0
B1	4728	5025	4877	out	HOF	OPP	EA	OUT	-0.0560513	-0.0580848	0.190258	0.294607	11.7535	13.1493	212	0
B1	4731	5025	4877	out	HOF	OPP	EA	OUT	0.193791	0.191152	0.177836	1.08972	10.7483	7.25868	213	0
B1	4967	5025	4877	out	HOF	OPP	EA	OUT	0.0523139	0.0525145	0.222855	0.234744	10.8958	9.8125	210	0
B1	5044	5025	4877	out	HOF	OPP	EA	OUT	0.0835159	0.0733346	0.182958	0.456476	9.27083	7.84167	214	0
B1	4728	5026	4877	out	HOF	OPP	EA	OUT	0.0153581	0.00197843	0.201504	0.0762173	13.9111	13.4903	217	0
B1	4731	5026	4877	out	HOF	OPP	EA	OUT	0.210103	0.181036	0.196685	1.06822	12.1611	7.93819	219	0
B1	4967	5026	4877	out	HOF	OPP	EA	OUT	0.119701	0.0965994	0.250165	0.478487	11.225	8.825	216	0
B1	5044	5026	4877	out	HOF	OPP	EA	OUT	0.101225	0.0864032	0.209339	0.483543	11.6723	9.52646	220	0
B1	4728	5027	4877	out	HOF	OPP	EA	OUT	-0.00601526	-0.00656905	0.193291	0.0311202	14.1146	14.2854	218	0
B1	4731	5027	4877	out	HOF	OPP	EA	OUT	0.170182	0.148842	0.183019	0.92986	12.4844	8.85313	221	0
B1	4967	5027	4877	out	HOF	OPP	EA	OUT	0.098454	0.095078	0.226872	0.433963	11.25	9.23333	216	0
B1	5044	5027	4877	out	HOF	OPP	EA	OUT	0.0775366	0.0707134	0.192147	0.403528	11.1467	9.5425	221	0
B1	4728	5028	4877	out	HOF	OPP	EA	OUT	0.0358782	0.0294744	0.22995	0.156026	12.9323	12.0365	209	0
B1	4731	5028	4877	out	HOF	OPP	EA	OUT	0.234899	0.208451	0.211175	1.11235	12.4583	7.71875	212	0
B1	4967	5028	4877	out	HOF	OPP	EA	OUT	0.182482	0.156206	0.273915	0.666198	10.125	7	208	0
B1	5044	5028	4877	out	HOF	OPP	EA	OUT	0.133943	0.108005	0.203069	0.659595	10.8469	8.28438	212	0
B1	4728	5029	4877	out	HOF	OPP	EA	OUT	-0.180912	-0.163909	0.157749	1.14684	10.4417	15.0542	215	0
B1	4731	5029	4877	out	HOF	OPP	EA	OUT	-0.0450414	-0.0515282	0.166575	0.270396	8.59115	9.40156	217	0
B1	4967	5029	4877	out	HOF	OPP	EA	OUT	-0.159505	-0.150994	0.20063	0.795018	7.2125	9.95	213	0
B1	5044	5029	4877	out	HOF	OPP	EA	OUT	-0.156951	-0.148446	0.139494	1.12515	7.755	10.6425	218	0
B1	4728	5030	4877	out	HOF	OPP	EA	OUT	-0.137871	-0.137116	0.168996	0.815826	10.3958	13.7208	219	0
B1	4731	5030	4877	out	HOF	OPP	EA	OUT	0.0260998	0.0188909	0.15819	0.16499	9.37813	8.90104	220	0
B1	4967	5030	4877	out	HOF	OPP	EA	OUT	-0.0816932	-0.0768708	0.20136	0.405708	7.09583	8.35833	217	0
B1	5044	5030	4877	out	HOF	OPP	EA	OUT	-0.0925457	-0.0949971	0.143949	0.642905	8.21208	9.88708	221	0
B1	4728	5032	4877	out	HOF	OPP	EA	OUT	-0.255061	-0.238555	0.165319	1.54284	7.66667	12.9167	209	0
B1	4731	5032	4877	out	HOF	OPP	EA	OUT	-0.123882	-0.115064	0.162687	0.761477	6.88802	8.83594	211	0
B1	4967	5032	4877	out	HOF	OPP	EA	OUT	-0.244186	-0.2473	0.216685	1.12692	6.09375	10.0312	207	0
B1	5044	5032	4877	out	HOF	OPP	EA	OUT	-0.173802	-0.15942	0.162806	1.06754	8.08125	11.4812	214	0
B1	4728	5033	4877	out	HOF	OPP	EA	OUT	-0.145809	-0.1405	0.184259	0.791329	7.75	10.3958	190	0
B1	4731	5033	4877	out	HOF	OPP	EA	OUT	-0.0336918	-0.0221009	0.172218	0.195635	7.02083	7.51042	191	0
B1	4967	5033	4877	out	HOF	OPP	EA	OUT	-0.0839695	-0.085818	0.243561	0.344757	7.5	8.875	188	0
B1	5044	5033	4877	out	HOF	OPP	EA	OUT	-0.0783091	-0.0692863	0.195856	0.399829	8.3125	9.725	192	0
B1	4728	5034	4877	out	HOF	OPP	EA	OUT	-0.239162	-0.227826	0.157567	1.51784	8.775	14.2917	215	0
B1	4731	5034	4877	out	HOF	OPP	EA	OUT	-0.121945	-0.120202	0.159517	0.764463	7.22292	9.22917	218	0
B1	4967	5034	4877	out	HOF	OPP	EA	OUT	-0.193338	-0.185064	0.208767	0.926092	7.46667	11.0458	213	0
B1	5044	5034	4877	out	HOF	OPP	EA	OUT	-0.195387	-0.200941	0.165266	1.18226	7.035	10.4517	219	0
B1	4728	4976	ALE1	out	HOF	OPP	EA	OUT	-0.102329	-0.0941611	0.175503	0.583064	11.2396	13.8021	228	0
B1	4731	4976	ALE1	out	HOF	OPP	EA	OUT	-0.0339115	-0.0240971	0.191311	0.177259	9.71875	10.401	230	0
B1	4967	4976	ALE1	out	HOF	OPP	EA	OUT	-0.0898204	-0.0788062	0.215812	0.416197	9.5	11.375	225	0
B1	5044	4976	ALE1	out	HOF	OPP	EA	OUT	-0.0189791	-0.0273737	0.165551	0.114642	9.36875	9.73125	232	0
B1	4728	4977	ALE1	out	HOF	OPP	EA	OUT	0.042905	0.0257117	0.216567	0.198115	16.2049	14.8715	241	0
B1	4731	4977	ALE1	out	HOF	OPP	EA	OUT	0.173479	0.144091	0.21437	0.80925	14.6033	10.2856	244	0
B1	4967	4977	ALE1	out	HOF	OPP	EA	OUT	0.0545596	0.0394026	0.245711	0.222048	14.0938	12.6354	238	0
B1	5044	4977	ALE1	out	HOF	OPP	EA	OUT	0.192691	0.180006	0.203373	0.947476	14.2104	9.61875	244	0
B1	4728	5016	ALE1	out	HOF	OPP	EA	OUT	-0.165955	-0.146505	0.172431	0.962444	9.56458	13.3708	245	0
B1	4731	5016	ALE1	out	HOF	OPP	EA	OUT	-0.0201337	-0.017294	0.148114	0.135934	10.2659	10.6878	247	0
B1	4967	5016	ALE1	out	HOF	OPP	EA	OUT	-0.0993854	-0.0882528	0.181367	0.547978	9.76979	11.926	242	0
B1	5044	5016	ALE1	out	HOF	OPP	EA	OUT	-0.00531838	-0.00293258	0.13458	0.0395183	11.4944	11.6173	248	0
B1	4728	5017	ALE1	out	HOF	OPP	EA	OUT	-0.19459	-0.179495	0.180192	1.0799	8.46771	12.5594	243	0
B1	4731	5017	ALE1	out	HOF	OPP	EA	OUT	0.00441463	0.00446974	0.168707	0.0261675	9.12448	9.04427	244	0
B1	4967	5017	ALE1	out	HOF	OPP	EA	OUT	-0.131957	-0.122214	0.190192	0.693811	8.93542	11.6521	240	0
B1	5044	5017	ALE1	out	HOF	OPP	EA	OUT	-0.026418	-0.0172374	0.146594	0.180212	10.2881	10.8465	245	0
B1	4728	5023	ALE1	out	HOF	OPP	EA	OUT	-0.23765	-0.225236	0.156011	1.52329	9.00208	14.6146	242	0
B1	4731	5023	ALE1	out	HOF	OPP	EA	OUT	-0.156106	-0.151979	0.14421	1.08249	8.09479	11.0896	244	0
B1	4967	5023	ALE1	out	HOF	OPP	EA	OUT	-0.218648	-0.206821	0.198061	1.10394	8.45	13.1792	238	0
B1	5044	5023	ALE1	out	HOF	OPP	EA	OUT	-0.139578	-0.132858	0.147389	0.947005	9.02833	11.9575	246	0
B1	4728	5024	ALE1	out	HOF	OPP	EA	OUT	-0.131787	-0.134539	0.17641	0.747048	12.2427	15.9594	244	0
B1	4731	5024	ALE1	out	HOF	OPP	EA	OUT	-0.0320171	-0.040897	0.171039	0.187191	11.0698	11.8021	246	0
B1	4967	5024	ALE1	out	HOF	OPP	EA	OUT	-0.110154	-0.117315	0.195297	0.564033	10.9729	13.6896	240	0
B1	5044	5024	ALE1	out	HOF	OPP	EA	OUT	-0.0202042	-0.0253907	0.16818	0.120134	11.6185	12.0977	248	0
B1	4728	5025	ALE1	out	HOF	OPP	EA	OUT	-0.0923194	-0.0891113	0.184004	0.501725	12.3924	14.9132	235	0
B1	4731	5025	ALE1	out	HOF	OPP	EA	OUT	0.0608466	0.0501648	0.1819	0.334505	11.487	10.1693	236	0
B1	4967	5025	ALE1	out	HOF	OPP	EA	OUT	-0.0479042	-0.0511968	0.200953	0.238385	11.5938	12.7604	232	0
B1	5044	5025	ALE1	out	HOF	OPP	EA	OUT	0.0550694	0.0534856	0.164328	0.335118	10.2979	9.22292	237	0
B1	4728	5026	ALE1	out	HOF	OPP	EA	OUT	0.00618914	-0.00948391	0.200361	0.0308899	14.8179	14.6356	244	0
B1	4731	5026	ALE1	out	HOF	OPP	EA	OUT	0.134072	0.117108	0.201721	0.664642	13.3929	10.2262	246	0
B1	4967	5026	ALE1	out	HOF	OPP	EA	OUT	0.0511559	0.0306374	0.23312	0.219441	12.575	11.351	241	0
B1	5044	5026	ALE1	out	HOF	OPP	EA	OUT	0.13789	0.119432	0.19062	0.723374	13.543	10.2607	247	0
B1	4728	5027	ALE1	out	HOF	OPP	EA	OUT	-0.0583322	-0.0680809	0.188071	0.310161	14.5625	16.3667	245	0
B1	4731	5027	ALE1	out	HOF	OPP	EA	OUT	0.0479902	0.0316765	0.205856	0.233125	12.8865	11.7063	248	0
B1	4967	5027	ALE1	out	HOF	OPP	EA	OUT	-0.0229271	-0.0190751	0.220439	0.104007	11.8083	12.3625	241	0
B1	5044	5027	ALE1	out	HOF	OPP	EA	OUT	0.0611492	0.0503078	0.185126	0.330311	12.1113	10.7154	248	0
B1	4728	5028	ALE1	out	HOF	OPP	EA	OUT	0.0350209	0.0338159	0.228012	0.153593	14.1615	13.2031	230	0
B1	4731	5028	ALE1	out	HOF	OPP	EA	OUT	0.170397	0.157651	0.201702	0.844792	13.7552	9.75	233	0
B1	4967	5028	ALE1	out	HOF	OPP	EA	OUT	0.102639	0.0996504	0.247523	0.414666	11.75	9.5625	228	0
B1	5044	5028	ALE1	out	HOF	OPP	EA	OUT	0.182796	0.154453	0.186247	0.981469	13.0625	9.025	233	0
B1	4728	5029	ALE1	out	HOF	OPP	EA	OUT	-0.17828	-0.17142	0.16595	1.0743	11.2396	16.1167	241	0
B1	4731	5029	ALE1	out	HOF	OPP	EA	OUT	-0.114014	-0.108451	0.174199	0.654505	9.55573	12.0151	243	0
B1	4967	5029	ALE1	out	HOF	OPP	EA	OUT	-0.212622	-0.206507	0.193066	1.10129	8.34375	12.85	238	0
B1	5044	5029	ALE1	out	HOF	OPP	EA	OUT	-0.0953275	-0.0814906	0.136024	0.700815	9.53958	11.55	244	0
B1	4728	5030	ALE1	out	HOF	OPP	EA	OUT	-0.142607	-0.136681	0.172299	0.827673	11.2354	14.9729	247	0
B1	4731	5030	ALE1	out	HOF	OPP	EA	OUT	-0.0346397	-0.04176	0.156143	0.221847	10.4943	11.2474	248	0
B1	4967	5030	ALE1	out	HOF	OPP	EA	OUT	-0.135363	-0.135055	0.199032	0.680106	8.34375	10.9563	243	0
B1	5044	5030	ALE1	out	HOF	OPP	EA	OUT	-0.0125803	-0.0179273	0.126508	0.0994427	10.4652	10.7319	249	0
B1	4728	5032	ALE1	out	HOF	OPP	EA	OUT	-0.196771	-0.184307	0.179573	1.09577	8.29167	12.3542	235	0
B1	4731	5032	ALE1	out	HOF	OPP	EA	OUT	-0.057894	-0.0573489	0.177999	0.325249	8.77214	9.85026	237	0
B1	4967	5032	ALE1	out	HOF	OPP	EA	OUT	-0.181172	-0.171406	0.216463	0.836965	7.20312	10.3906	231	0
B1	5044	5032	ALE1	out	HOF	OPP	EA	OUT	-0.0180667	-0.0134143	0.151792	0.119023	10.9833	11.3875	240	0
B1	4728	5033	ALE1	out	HOF	OPP	EA	OUT	-0.119385	-0.0981842	0.192541	0.62005	7.76042	9.86458	206	0
B1	4731	5033	ALE1	out	HOF	OPP	EA	OUT	-0.110404	-0.10183	0.176933	0.623989	7.28125	9.08854	206	0
B1	4967	5033	ALE1	out	HOF	OPP	EA	OUT	-0.149826	-0.140399	0.22567	0.663914	7.625	10.3125	203	0
B1	5044	5033	ALE1	out	HOF	OPP	EA	OUT	-0.059198	-0.0511932	0.173793	0.340623	9.2375	10.4	208	0
B1	4728	5034	ALE1	out	HOF	OPP	EA	OUT	-0.30947	-0.305174	0.139815	2.21342	8.90208	16.8813	243	0
B1	4731	5034	ALE1	out	HOF	OPP	EA	OUT	-0.201791	-0.195954	0.162195	1.24413	8.35417	12.5781	246	0
B1	4967	5034	ALE1	out	HOF	OPP	EA	OUT	-0.277035	-0.272746	0.182285	1.51979	7.88333	13.925	239	0
B1	5044	5034	ALE1	out	HOF	OPP	EA	OUT	-0.158432	-0.153888	0.136577	1.16002	8.78667	12.095	247	0
B1	4728	4976	ALE2	out	HOF	OPP	EA	OUT	-0.0354556	-0.0271498	0.160163	0.221372	13.1771	14.1458	230	0
B1	4731	4976	ALE2	out	HOF	OPP	EA	OUT	0.136342	0.135289	0.156608	0.870596	12.7188	9.66667	232	0
B1	4967	4976	ALE2	out	HOF	OPP	EA	OUT	0.0138504	0.0138426	0.195448	0.0708649	11.4375	11.125	226	0
B1	5044	4976	ALE2	out	HOF	OPP	EA	OUT	0.0225199	0.0184725	0.160116	0.140648	10.9729	10.4896	236	0
B1	4728	4977	ALE2	out	HOF	OPP	EA	OUT	0.0400776	0.0287035	0.206649	0.19394	16.7604	15.4688	240	0
B1	4731	4977	ALE2	out	HOF	OPP	EA	OUT	0.280516	0.256927	0.186081	1.50749	17.0469	9.57812	244	0
B1	4967	4977	ALE2	out	HOF	OPP	EA	OUT	0.0829054	0.0680684	0.228135	0.363405	15.375	13.0208	237	0
B1	5044	4977	ALE2	out	HOF	OPP	EA	OUT	0.175016	0.14054	0.196324	0.891465	15.05	10.5667	246	0
B1	4728	5016	ALE2	out	HOF	OPP	EA	OUT	-0.107327	-0.0938764	0.160417	0.669051	10.8125	13.4125	245	0
B1	4731	5016	ALE2	out	HOF	OPP	EA	OUT	0.181188	0.185227	0.136501	1.32738	13.371	9.26892	247	0
B1	4967	5016	ALE2	out	HOF	OPP	EA	OUT	0.00491266	0.0152113	0.172317	0.0285094	11.5062	11.3938	241	0
B1	5044	5016	ALE2	out	HOF	OPP	EA	OUT	0.0361072	0.043772	0.127107	0.28407	12.7933	11.9017	251	0
B1	4728	5017	ALE2	out	HOF	OPP	EA	OUT	-0.155418	-0.140254	0.168787	0.920795	9.96849	13.6372	244	0
B1	4731	5017	ALE2	out	HOF	OPP	EA	OUT	0.0932121	0.0836687	0.149014	0.625527	11.7771	9.76875	245	0
B1	4967	5017	ALE2	out	HOF	OPP	EA	OUT	0.000815217	-6.64e-06	0.177822	0.00458446	11.5094	11.4906	240	0
B1	5044	5017	ALE2	out	HOF	OPP	EA	OUT	-0.00317188	0.00412572	0.128342	0.0247143	12.1125	12.1896	249	0
B1	4728	5023	ALE2	out	HOF	OPP	EA	OUT	-0.290376	-0.274535	0.155201	1.87097	9.80069	17.8215	243	0
B1	4731	5023	ALE2	out	HOF	OPP	EA	OUT	-0.0750329	-0.0829728	0.149127	0.503148	9.51528	11.059	245	0
B1	4967	5023	ALE2	out	HOF	OPP	EA	OUT	-0.224265	-0.217157	0.185404	1.2096	8.79167	13.875	238	0
B1	5044	5023	ALE2	out	HOF	OPP	EA	OUT	-0.195622	-0.190259	0.135084	1.44815	9.2775	13.79	249	0
B1	4728	5024	ALE2	out	HOF	OPP	EA	OUT	-0.137462	-0.135901	0.166977	0.823236	14.262	18.8078	245	0
B1	4731	5024	ALE2	out	HOF	OPP	EA	OUT	0.0624153	0.0487687	0.151774	0.411239	13.8833	12.2521	247	0
B1	4967	5024	ALE2	out	HOF	OPP	EA	OUT	-0.0656923	-0.0676801	0.182416	0.360124	12.9187	14.7354	240	0
B1	5044	5024	ALE2	out	HOF	OPP	EA	OUT	-0.029703	-0.0253718	0.153579	0.193406	13.2708	14.0833	251	0
B1	4728	5025	ALE2	out	HOF	OPP	EA	OUT	-0.153546	-0.151348	0.180026	0.852911	12.8056	17.4514	235	0
B1	4731	5025	ALE2	out	HOF	OPP	EA	OUT	0.121449	0.113629	0.16362	0.742262	13.2257	10.3611	236	0
B1	4967	5025	ALE2	out	HOF	OPP	EA	OUT	-0.0383387	-0.0425809	0.189408	0.202414	12.5417	13.5417	230	0
B1	5044	5025	ALE2	out	HOF	OPP	EA	OUT	0.00207625	0.0070158	0.163459	0.012702	11.0604	11.0146	240	0
B1	4728	5026	ALE2	out	HOF	OPP	EA	OUT	-0.0614071	-0.0645399	0.201388	0.30492	14.8867	16.8346	244	0
B1	4731	5026	ALE2	out	HOF	OPP	EA	OUT	0.171455	0.145324	0.182257	0.94073	14.4477	10.2186	246	0
B1	4967	5026	ALE2	out	HOF	OPP	EA	OUT	0.0178677	-0.00381746	0.229155	0.0779722	12.5208	12.0813	240	0
B1	5044	5026	ALE2	out	HOF	OPP	EA	OUT	0.0586579	0.0416799	0.189108	0.310182	13.63	12.1196	250	0
B1	4728	5027	ALE2	out	HOF	OPP	EA	OUT	-0.121836	-0.120418	0.193974	0.628103	14.6708	18.7417	245	0
B1	4731	5027	ALE2	out	HOF	OPP	EA	OUT	0.0817121	0.0700877	0.175609	0.465306	14.7688	12.5375	248	0
B1	4967	5027	ALE2	out	HOF	OPP	EA	OUT	-0.0175887	-0.0310709	0.215108	0.0817671	12.8	13.2583	240	0
B1	5044	5027	ALE2	out	HOF	OPP	EA	OUT	-0.0213162	-0.0258155	0.173476	0.122877	12.9129	13.4754	251	0
B1	4728	5028	ALE2	out	HOF	OPP	EA	OUT	-0.0394144	-0.035538	0.231296	0.170407	13.3281	14.4219	232	0
B1	4731	5028	ALE2	out	HOF	OPP	EA	OUT	0.215855	0.1934	0.197687	1.0919	14.6979	9.47917	235	0
B1	4967	5028	ALE2	out	HOF	OPP	EA	OUT	0.108504	0.0870944	0.242634	0.447194	11.8125	9.5	228	0
B1	5044	5028	ALE2	out	HOF	OPP	EA	OUT	0.10039	0.0954057	0.18021	0.557074	12.925	10.5667	238	0
B1	4728	5029	ALE2	out	HOF	OPP	EA	OUT	-0.251866	-0.242123	0.149884	1.6804	11.2224	18.7786	241	0
B1	4731	5029	ALE2	out	HOF	OPP	EA	OUT	-0.0548361	-0.0554724	0.15484	0.354147	11.024	12.3031	243	0
B1	4967	5029	ALE2	out	HOF	OPP	EA	OUT	-0.224501	-0.224194	0.17363	1.29299	8.625	13.6188	237	0
B1	5044	5029	ALE2	out	HOF	OPP	EA	OUT	-0.169011	-0.163761	0.122623	1.3783	9.62354	13.5381	247	0
B1	4728	5030	ALE2	out	HOF	OPP	EA	OUT	-0.208876	-0.196748	0.155117	1.34656	10.9839	16.7839	247	0
B1	4731	5030	ALE2	out	HOF	OPP	EA	OUT	0.0162631	0.0158594	0.147908	0.109954	11.7818	11.4047	248	0
B1	4967	5030	ALE2	out	HOF	OPP	EA	OUT	-0.147561	-0.141352	0.179371	0.822659	8.62917	11.6167	242	0
B1	5044	5030	ALE2	out	HOF	OPP	EA	OUT	-0.0989347	-0.0963799	0.119527	0.827722	10.6256	12.959	252	0
B1	4728	5032	ALE2	out	HOF	OPP	EA	OUT	-0.212508	-0.203313	0.167271	1.27044	9.14844	14.0859	235	0
B1	4731	5032	ALE2	out	HOF	OPP	EA	OUT	0.0639441	0.0514843	0.170629	0.374755	10.3125	9.07292	237	0
B1	4967	5032	ALE2	out	HOF	OPP	EA	OUT	-0.195286	-0.189813	0.201555	0.9689	7.46875	11.0938	231	0
B1	5044	5032	ALE2	out	HOF	OPP	EA	OUT	-0.0407842	-0.0394478	0.159992	0.254913	11.4167	12.3875	242	0
B1	4728	5033	ALE2	out	HOF	OPP	EA	OUT	-0.212968	-0.196478	0.178777	1.19125	7.77604	11.9844	206	0
B1	4731	5033	ALE2	out	HOF	OPP	EA	OUT	-0.00761124	-0.00653332	0.164213	0.0463498	8.82812	8.96354	207	0
B1	4967	5033	ALE2	out	HOF	OPP	EA	OUT	-0.135484	-0.143274	0.213376	0.634953	8.375	11	202	0
B1	5044	5033	ALE2	out	HOF	OPP	EA	OUT	-0.103848	-0.102662	0.159578	0.650763	9.51042	11.7146	210	0
B1	4728	5034	ALE2	out	HOF	OPP	EA	OUT	-0.33588	-0.330953	0.126772	2.64948	9.59792	19.3062	244	1
B1	4731	5034	ALE2	out	HOF	OPP	EA	OUT	-0.118279	-0.116833	0.1397	0.846662	10.5219	13.3448	247	0
B1	4967	5034	ALE2	out	HOF	OPP	EA	OUT	-0.234942	-0.231103	0.166397	1.41193	8.78542	14.1813	239	0
B1	5044	5034	ALE2	out	HOF	OPP	EA	OUT	-0.19708	-0.195864	0.129685	1.51968	9.76083	14.5525	250	0
B1	4728	4976	4986	out	HOF	OPP	EA	OUT	-0.0306209	-0.0241249	0.164751	0.185861	13.1411	13.9714	231	0
B1	4731	4976	4986	out	HOF	OPP	EA	OUT	0.105566	0.107682	0.171146	0.616818	11.6146	9.39653	233	0
B1	4967	4976	4986	out	HOF	OPP	EA	OUT	-0.0424852	-0.0338992	0.211809	0.200583	10.3063	11.2208	228	0
B1	5044	4976	4986	out	HOF	OPP	EA	OUT	0.0342132	0.0409555	0.161053	0.212434	10.4729	9.78	237	0
B1	4728	4977	4986	out	HOF	OPP	EA	OUT	0.0808946	0.080191	0.207811	0.389271	17.6371	14.9971	243	0
B1	4731	4977	4986	out	HOF	OPP	EA	OUT	0.276371	0.246601	0.190962	1.44726	16.3966	9.29595	247	0
B1	4967	4977	4986	out	HOF	OPP	EA	OUT	0.0783399	0.0425087	0.230071	0.340504	14.9215	12.7535	241	0
B1	5044	4977	4986	out	HOF	OPP	EA	OUT	0.19406	0.165714	0.196034	0.98993	14.8498	10.023	248	0
B1	4728	5016	4986	out	HOF	OPP	EA	OUT	-0.100047	-0.0991454	0.170141	0.588027	11.1582	13.6391	248	0
B1	4731	5016	4986	out	HOF	OPP	EA	OUT	0.1079	0.110128	0.148844	0.724917	12.2181	9.83821	250	0
B1	4967	5016	4986	out	HOF	OPP	EA	OUT	-0.0644619	-0.062187	0.173796	0.370905	10.3607	11.7885	245	0
B1	5044	5016	4986	out	HOF	OPP	EA	OUT	0.000243763	0.000491451	0.129461	0.00188291	12.253	12.2471	253	0
B1	4728	5017	4986	out	HOF	OPP	EA	OUT	-0.130917	-0.121971	0.180514	0.725247	9.98458	12.9927	247	0
B1	4731	5017	4986	out	HOF	OPP	EA	OUT	0.0407041	0.0438804	0.156677	0.259797	10.5803	9.75271	248	0
B1	4967	5017	4986	out	HOF	OPP	EA	OUT	-0.0901708	-0.0787557	0.189177	0.476647	9.98917	11.9692	244	0
B1	5044	5017	4986	out	HOF	OPP	EA	OUT	-0.0181662	-0.0181774	0.132124	0.137494	11.3837	11.805	251	0
B1	4728	5023	4986	out	HOF	OPP	EA	OUT	-0.225685	-0.215496	0.154786	1.45805	10.4144	16.4852	245	0
B1	4731	5023	4986	out	HOF	OPP	EA	OUT	-0.0726166	-0.0692641	0.150748	0.481707	9.16361	10.5987	247	0
B1	4967	5023	4986	out	HOF	OPP	EA	OUT	-0.234567	-0.226178	0.176319	1.33036	8.35	13.4677	241	0
B1	5044	5023	4986	out	HOF	OPP	EA	OUT	-0.161877	-0.152523	0.138277	1.17067	9.34273	12.9517	251	0
B1	4728	5024	4986	out	HOF	OPP	EA	OUT	-0.0855572	-0.092684	0.164167	0.521161	14.4634	17.1699	247	0
B1	4731	5024	4986	out	HOF	OPP	EA	OUT	0.0666909	0.0546903	0.155111	0.429957	13.03	11.4007	249	0
B1	4967	5024	4986	out	HOF	OPP	EA	OUT	-0.0916439	-0.0942374	0.195755	0.468157	12.0346	14.4629	243	0
B1	5044	5024	4986	out	HOF	OPP	EA	OUT	-0.000757623	-0.00783791	0.153236	0.00494418	12.9144	12.934	253	0
B1	4728	5025	4986	out	HOF	OPP	EA	OUT	-0.119188	-0.110627	0.175489	0.679176	13.0828	16.6234	238	0
B1	4731	5025	4986	out	HOF	OPP	EA	OUT	0.0891524	0.0776859	0.174153	0.51192	12.1531	10.1635	239	0
B1	4967	5025	4986	out	HOF	OPP	EA	OUT	-0.0856857	-0.0870862	0.192276	0.44564	11.4042	13.5417	234	0
B1	5044	5025	4986	out	HOF	OPP	EA	OUT	-0.0149513	-0.020727	0.167581	0.0892185	10.2806	10.5927	242	0
B1	4728	5026	4986	out	HOF	OPP	EA	OUT	0.0159218	0.0223753	0.199388	0.0798534	15.965	15.4646	247	0
B1	4731	5026	4986	out	HOF	OPP	EA	OUT	0.203651	0.188804	0.183248	1.11134	14.2918	9.45562	249	0
B1	4967	5026	4986	out	HOF	OPP	EA	OUT	0.0425076	0.0167797	0.223173	0.190469	12.5104	11.4902	244	0
B1	5044	5026	4986	out	HOF	OPP	EA	OUT	0.117337	0.103739	0.179403	0.654043	13.8661	10.9538	252	0
B1	4728	5027	4986	out	HOF	OPP	EA	OUT	-0.040361	-0.0521896	0.186827	0.216034	15.6404	16.956	248	0
B1	4731	5027	4986	out	HOF	OPP	EA	OUT	0.117301	0.104623	0.18437	0.636226	14.3835	11.3634	251	0
B1	4967	5027	4986	out	HOF	OPP	EA	OUT	-0.0113282	-0.0253764	0.208997	0.0542027	12.5458	12.8333	244	0
B1	5044	5027	4986	out	HOF	OPP	EA	OUT	0.0466023	0.0216828	0.171403	0.271887	12.8713	11.7251	253	0
B1	4728	5028	4986	out	HOF	OPP	EA	OUT	0.0101757	0.0101839	0.228523	0.0445282	14.1154	13.831	234	0
B1	4731	5028	4986	out	HOF	OPP	EA	OUT	0.201921	0.179222	0.206283	0.978854	14.2052	9.43229	237	0
B1	4967	5028	4986	out	HOF	OPP	EA	OUT	0.0927033	0.0866597	0.256776	0.361028	11.4187	9.48125	231	0
B1	5044	5028	4986	out	HOF	OPP	EA	OUT	0.101882	0.0917979	0.180687	0.563859	12.7327	10.3781	239	0
B1	4728	5029	4986	out	HOF	OPP	EA	OUT	-0.183661	-0.169347	0.161023	1.14059	12.339	17.891	244	0
B1	4731	5029	4986	out	HOF	OPP	EA	OUT	-0.044041	-0.0467137	0.155295	0.283595	10.7589	11.7502	246	0
B1	4967	5029	4986	out	HOF	OPP	EA	OUT	-0.216567	-0.208283	0.184459	1.17407	8.52187	13.2333	241	0
B1	5044	5029	4986	out	HOF	OPP	EA	OUT	-0.131844	-0.12635	0.124145	1.06202	9.59792	12.5131	249	0
B1	4728	5030	4986	out	HOF	OPP	EA	OUT	-0.132023	-0.131271	0.165431	0.798055	12.1367	15.8287	250	0
B1	4731	5030	4986	out	HOF	OPP	EA	OUT	0.0343026	0.0377647	0.15026	0.228288	11.5887	10.8201	251	0
B1	4967	5030	4986	out	HOF	OPP	EA	OUT	-0.134701	-0.129862	0.185079	0.727802	8.55646	11.2204	246	0
B1	5044	5030	4986	out	HOF	OPP	EA	OUT	-0.0550686	-0.0517837	0.115487	0.476838	10.5547	11.7849	254	0
B1	4728	5032	4986	out	HOF	OPP	EA	OUT	-0.14475	-0.132071	0.171179	0.845607	10.1706	13.6133	239	0
B1	4731	5032	4986	out	HOF	OPP	EA	OUT	0.0546556	0.0576198	0.156765	0.348647	9.8224	8.80434	241	0
B1	4967	5032	4986	out	HOF	OPP	EA	OUT	-0.202021	-0.196135	0.208935	0.96691	7.2375	10.9021	235	0
B1	5044	5032	4986	out	HOF	OPP	EA	OUT	-0.015456	-0.0136353	0.145485	0.106238	11.3332	11.6891	246	0
B1	4728	5033	4986	out	HOF	OPP	EA	OUT	-0.136607	-0.123162	0.184243	0.741454	8.63438	11.3667	210	0
B1	4731	5033	4986	out	HOF	OPP	EA	OUT	-0.0196679	-0.0186265	0.155438	0.126532	8.22083	8.55069	211	0
B1	4967	5033	4986	out	HOF	OPP	EA	OUT	-0.151295	-0.149004	0.226857	0.666917	7.78333	10.5583	206	0
B1	5044	5033	4986	out	HOF	OPP	EA	OUT	-0.0516801	-0.047038	0.160107	0.322785	9.73687	10.7981	214	0
B1	4728	5034	4986	out	HOF	OPP	EA	OUT	-0.259469	-0.242032	0.14557	1.78244	10.4398	17.7556	246	0
B1	4731	5034	4986	out	HOF	OPP	EA	OUT	-0.098536	-0.0930745	0.146328	0.673392	9.81979	11.9665	249	0
B1	4967	5034	4986	out	HOF	OPP	EA	OUT	-0.260407	-0.260972	0.184753	1.40949	8.21896	14.0067	242	0
B1	5044	5034	4986	out	HOF	OPP	EA	OUT	-0.154586	-0.149807	0.131069	1.17943	9.30796	12.7119	252	0
B1	4728	4976	4989	out	HOF	OPP	EA	OUT	0.284878	0.255393	0.203682	1.39864	17.724	9.86458	219	0
B1	4731	4976	4989	out	HOF	OPP	EA	OUT	0.285144	0.259128	0.210112	1.3571	16.7604	9.32292	221	0
B1	4967	4976	4989	out	HOF	OPP	EA	OUT	0.301435	0.254998	0.238757	1.26252	17	9.125	216	0
B1	5044	4976	4989	out	HOF	OPP	EA	OUT	0.194592	0.152651	0.231321	0.841219	16.1979	10.9208	227	0
B1	4728	4977	4989	out	HOF	OPP	EA	OUT	0.257953	0.238401	0.201902	1.27761	17.3351	10.2257	231	0
B1	4731	4977	4989	out	HOF	OPP	EA	OUT	0.285869	0.261631	0.194324	1.4711	16.4462	9.13368	235	0
B1	4967	4977	4989	out	HOF	OPP	EA	OUT	0.223256	0.203235	0.218309	1.02266	16.4375	10.4375	229	0
B1	5044	4977	4989	out	HOF	OPP	EA	OUT	0.182772	0.173846	0.193155	0.946247	15.6188	10.7917	238	0
B1	4728	5016	4989	out	HOF	OPP	EA	OUT	-0.00577077	-0.00480229	0.159818	0.0361084	10.3193	10.4391	237	0
B1	4731	5016	4989	out	HOF	OPP	EA	OUT	0.0225046	0.0335232	0.148372	0.151677	10.9802	10.4969	239	0
B1	4967	5016	4989	out	HOF	OPP	EA	OUT	0.0317617	0.0427889	0.189022	0.168032	10.8958	10.225	234	0
B1	5044	5016	4989	out	HOF	OPP	EA	OUT	-0.0656023	-0.0570398	0.149273	0.439478	11.7656	13.4177	244	0
B1	4728	5017	4989	out	HOF	OPP	EA	OUT	-0.0460953	-0.0301734	0.167641	0.274965	8.74115	9.58594	236	0
B1	4731	5017	4989	out	HOF	OPP	EA	OUT	-0.0309766	-0.0342936	0.170083	0.182126	10.0365	10.6781	237	0
B1	4967	5017	4989	out	HOF	OPP	EA	OUT	-0.0222222	-0.026402	0.194416	0.114302	9.99167	10.4458	233	0
B1	5044	5017	4989	out	HOF	OPP	EA	OUT	-0.116087	-0.110681	0.152486	0.761293	10.5727	13.3498	241	0
B1	4728	5023	4989	out	HOF	OPP	EA	OUT	0.00841078	0.0207534	0.176609	0.0476238	12.3017	12.0965	233	0
B1	4731	5023	4989	out	HOF	OPP	EA	OUT	0.0323974	0.0233875	0.180224	0.179762	11.2861	10.5778	235	0
B1	4967	5023	4989	out	HOF	OPP	EA	OUT	0.0435556	0.030487	0.217339	0.200403	12.2292	11.2083	229	0
B1	5044	5023	4989	out	HOF	OPP	EA	OUT	-0.0536472	-0.0479632	0.174789	0.306926	12.5871	14.0142	241	0
B1	4728	5024	4989	out	HOF	OPP	EA	OUT	0.0386538	0.0397194	0.169273	0.228352	13.3094	12.3187	235	0
B1	4731	5024	4989	out	HOF	OPP	EA	OUT	0.0505146	0.0463631	0.177964	0.283847	12.4128	11.219	237	0
B1	4967	5024	4989	out	HOF	OPP	EA	OUT	0.0357656	0.0254383	0.182508	0.195968	12.7604	11.8792	231	0
B1	5044	5024	4989	out	HOF	OPP	EA	OUT	-0.0479481	-0.0525467	0.162971	0.294213	12.8236	14.1153	243	0
B1	4728	5025	4989	out	HOF	OPP	EA	OUT	0.0384281	0.0314886	0.180153	0.213309	12.4557	11.5339	227	0
B1	4731	5025	4989	out	HOF	OPP	EA	OUT	0.104348	0.0982918	0.170879	0.610654	12.1267	9.83507	228	0
B1	4967	5025	4989	out	HOF	OPP	EA	OUT	0.0876882	0.0773294	0.18802	0.466378	12.7917	10.7292	223	0
B1	5044	5025	4989	out	HOF	OPP	EA	OUT	-0.037542	-0.0420658	0.173832	0.215967	11.0292	11.8896	233	0
B1	4728	5026	4989	out	HOF	OPP	EA	OUT	0.163024	0.15585	0.196155	0.831098	15.2305	10.9607	235	0
B1	4731	5026	4989	out	HOF	OPP	EA	OUT	0.191537	0.161198	0.2009	0.953396	13.9128	9.43993	237	0
B1	4967	5026	4989	out	HOF	OPP	EA	OUT	0.192672	0.171308	0.222608	0.865524	13.4958	9.13542	232	0
B1	5044	5026	4989	out	HOF	OPP	EA	OUT	0.0761804	0.0814588	0.191862	0.397058	14.0384	12.0509	242	0
B1	4728	5027	4989	out	HOF	OPP	EA	OUT	0.150178	0.14144	0.179783	0.835327	16.3427	12.075	236	0
B1	4731	5027	4989	out	HOF	OPP	EA	OUT	0.167499	0.158361	0.180828	0.92629	15.5813	11.1104	239	0
B1	4967	5027	4989	out	HOF	OPP	EA	OUT	0.201432	0.189069	0.188791	1.06696	15.3833	10.225	232	0
B1	5044	5027	4989	out	HOF	OPP	EA	OUT	0.0848818	0.0660229	0.175851	0.482691	14.9246	12.5892	243	0
B1	4728	5028	4989	out	HOF	OPP	EA	OUT	0.326369	0.298814	0.218787	1.49172	19.5898	9.94922	224	0
B1	4731	5028	4989	out	HOF	OPP	EA	OUT	0.406773	0.382874	0.187971	2.16403	19.9036	8.39323	227	0
B1	4967	5028	4989	out	HOF	OPP	EA	OUT	0.422222	0.388976	0.23585	1.79022	19	7.71875	221	0
B1	5044	5028	4989	out	HOF	OPP	EA	OUT	0.336974	0.306468	0.195013	1.72795	19.0609	9.4526	231	0
B1	4728	5029	4989	out	HOF	OPP	EA	OUT	-0.062083	-0.0593832	0.159584	0.389029	11.4958	13.0177	233	0
B1	4731	5029	4989	out	HOF	OPP	EA	OUT	-0.055938	-0.0731255	0.169808	0.32942	10.2844	11.5031	235	0
B1	4967	5029	4989	out	HOF	OPP	EA	OUT	-0.0563687	-0.0593615	0.18829	0.299371	9.46875	10.6	230	0
B1	5044	5029	4989	out	HOF	OPP	EA	OUT	-0.159146	-0.159891	0.142224	1.11899	9.78552	13.4897	240	0
B1	4728	5030	4989	out	HOF	OPP	EA	OUT	-0.0110868	-0.00784118	0.162593	0.0681873	11.2891	11.5422	238	0
B1	4731	5030	4989	out	HOF	OPP	EA	OUT	-0.00227909	0.00168019	0.154291	0.0147714	10.9443	10.9943	239	0
B1	4967	5030	4989	out	HOF	OPP	EA	OUT	0.033745	0.0432618	0.183876	0.183521	9.76458	9.12708	234	0
B1	5044	5030	4989	out	HOF	OPP	EA	OUT	-0.0913151	-0.0829764	0.132146	0.691018	10.8736	13.0591	244	0
B1	4728	5032	4989	out	HOF	OPP	EA	OUT	-0.0231753	-0.0245644	0.185576	0.124883	9.54948	10.0026	228	0
B1	4731	5032	4989	out	HOF	OPP	EA	OUT	-0.0135785	-0.00633154	0.172651	0.0786472	9.08073	9.33073	230	0
B1	4967	5032	4989	out	HOF	OPP	EA	OUT	-0.0752688	-0.0709014	0.211352	0.356129	8.0625	9.375	224	0
B1	5044	5032	4989	out	HOF	OPP	EA	OUT	-0.107214	-0.100874	0.152394	0.703529	10.7646	13.35	236	0
B1	4728	5033	4989	out	HOF	OPP	EA	OUT	-0.0416803	-0.0281084	0.184612	0.225773	7.60417	8.26562	203	0
B1	4731	5033	4989	out	HOF	OPP	EA	OUT	-0.103633	-0.102159	0.181916	0.569675	7.83854	9.65104	204	0
B1	4967	5033	4989	out	HOF	OPP	EA	OUT	-0.020979	-0.0229954	0.229719	0.0913248	8.75	9.125	199	0
B1	5044	5033	4989	out	HOF	OPP	EA	OUT	-0.184273	-0.177168	0.161459	1.1413	8.90417	12.9271	209	0
B1	4728	5034	4989	out	HOF	OPP	EA	OUT	-0.138599	-0.129809	0.147755	0.938035	9.24167	12.2156	234	0
B1	4731	5034	4989	out	HOF	OPP	EA	OUT	-0.10855	-0.0915323	0.156876	0.691946	8.98229	11.1698	237	0
B1	4967	5034	4989	out	HOF	OPP	EA	OUT	-0.0879451	-0.0695125	0.191693	0.45878	8.85833	10.5667	230	0
B1	5044	5034	4989	out	HOF	OPP	EA	OUT	-0.192269	-0.182492	0.140359	1.36983	9.25542	13.6617	242	0
B1	4728	4976	4990	out	HOF	OPP	EA	OUT	0.0884974	0.0879159	0.154599	0.572433	13.9974	11.7214	230	0
B1	4731	4976	4990	out	HOF	OPP	EA	OUT	0.134177	0.132534	0.166984	0.803535	12.25	9.35156	232	0
B1	4967	4976	4990	out	HOF	OPP	EA	OUT	0.0962013	0.114032	0.192664	0.49932	11.5729	9.54167	226	0
B1	5044	4976	4990	out	HOF	OPP	EA	OUT	0.0696063	0.0693952	0.162971	0.427107	11.0927	9.64896	236	0
B1	4728	4977	4990	out	HOF	OPP	EA	OUT	0.250556	0.238441	0.179045	1.39941	19.0243	11.401	242	0
B1	4731	4977	4990	out	HOF	OPP	EA	OUT	0.328238	0.303256	0.177835	1.84575	17.0838	8.64019	246	0
B1	4967	4977	4990	out	HOF	OPP	EA	OUT	0.237266	0.207749	0.221124	1.073	16.2778	10.0347	239	0
B1	5044	4977	4990	out	HOF	OPP	EA	OUT	0.247998	0.222666	0.192741	1.28669	15.4778	9.32639	247	0
B1	4728	5016	4990	out	HOF	OPP	EA	OUT	0.0640178	0.0775223	0.157291	0.407001	11.7355	10.3233	247	0
B1	4731	5016	4990	out	HOF	OPP	EA	OUT	0.109694	0.113986	0.138059	0.794541	11.6083	9.31332	249	0
B1	4967	5016	4990	out	HOF	OPP	EA	OUT	0.0548432	0.0574823	0.184955	0.296521	11.1262	9.96927	243	0
B1	5044	5016	4990	out	HOF	OPP	EA	OUT	-0.00230748	-0.000323411	0.136811	0.0168662	12.0104	12.0659	252	0
B1	4728	5017	4990	out	HOF	OPP	EA	OUT	0.0583406	0.0692395	0.162762	0.358441	10.7427	9.55833	246	0
B1	4731	5017	4990	out	HOF	OPP	EA	OUT	0.0997539	0.101966	0.163053	0.611788	10.706	8.7638	247	0
B1	4967	5017	4990	out	HOF	OPP	EA	OUT	0.0641656	0.0651988	0.19482	0.329359	10.8146	9.51042	242	0
B1	5044	5017	4990	out	HOF	OPP	EA	OUT	0.00956287	0.0118978	0.148447	0.0644195	11.4369	11.2202	250	0
B1	4728	5023	4990	out	HOF	OPP	EA	OUT	-0.0320257	-0.0258338	0.142919	0.224083	11.7594	12.5375	244	0
B1	4731	5023	4990	out	HOF	OPP	EA	OUT	-0.00615805	0.00473245	0.139737	0.0440687	10.0448	10.1693	246	0
B1	4967	5023	4990	out	HOF	OPP	EA	OUT	-0.0562995	-0.0548195	0.181459	0.310259	10.0573	11.2573	239	0
B1	5044	5023	4990	out	HOF	OPP	EA	OUT	-0.104331	-0.0996127	0.142333	0.733011	10.266	12.6577	250	0
B1	4728	5024	4990	out	HOF	OPP	EA	OUT	0.0552288	0.0486958	0.148182	0.372709	15.1359	13.5516	246	0
B1	4731	5024	4990	out	HOF	OPP	EA	OUT	0.0983806	0.0933156	0.149379	0.658598	13.4237	11.019	248	0
B1	4967	5024	4990	out	HOF	OPP	EA	OUT	0.0456286	0.0390435	0.185878	0.245477	13.0813	11.9396	241	0
B1	5044	5024	4990	out	HOF	OPP	EA	OUT	0.0232619	0.018386	0.161655	0.143899	13.4716	12.8591	252	0
B1	4728	5025	4990	out	HOF	OPP	EA	OUT	0.0594079	0.0629744	0.161499	0.367852	13.8854	12.3281	236	0
B1	4731	5025	4990	out	HOF	OPP	EA	OUT	0.167398	0.158735	0.154641	1.08249	12.9397	9.22873	237	0
B1	4967	5025	4990	out	HOF	OPP	EA	OUT	0.0849721	0.0903885	0.187031	0.45432	12.8351	10.8247	232	0
B1	5044	5025	4990	out	HOF	OPP	EA	OUT	0.0637307	0.054921	0.165774	0.384443	11.0288	9.70729	240	0
B1	4728	5026	4990	out	HOF	OPP	EA	OUT	0.186238	0.17629	0.174292	1.06854	17.2374	11.8249	246	0
B1	4731	5026	4990	out	HOF	OPP	EA	OUT	0.259275	0.238816	0.175617	1.47636	15.1361	8.9033	248	0
B1	4967	5026	4990	out	HOF	OPP	EA	OUT	0.217377	0.181694	0.205933	1.05557	13.9161	8.94635	242	0
B1	5044	5026	4990	out	HOF	OPP	EA	OUT	0.165688	0.15404	0.175121	0.946137	14.6681	10.4983	251	0
B1	4728	5027	4990	out	HOF	OPP	EA	OUT	0.136611	0.121012	0.161656	0.84507	17.4245	13.2359	247	0
B1	4731	5027	4990	out	HOF	OPP	EA	OUT	0.193474	0.185933	0.164861	1.17356	15.449	10.4401	250	0
B1	4967	5027	4990	out	HOF	OPP	EA	OUT	0.163804	0.158305	0.204503	0.800984	13.9729	10.0396	242	0
B1	5044	5027	4990	out	HOF	OPP	EA	OUT	0.122121	0.111422	0.164542	0.74219	13.7446	10.7529	252	0
B1	4728	5028	4990	out	HOF	OPP	EA	OUT	0.196841	0.178194	0.201922	0.974835	14.9948	10.0625	232	0
B1	4731	5028	4990	out	HOF	OPP	EA	OUT	0.271239	0.249402	0.178293	1.52131	14.3594	8.23177	235	0
B1	4967	5028	4990	out	HOF	OPP	EA	OUT	0.268104	0.24459	0.232809	1.15161	11.9479	6.89583	229	0
B1	5044	5028	4990	out	HOF	OPP	EA	OUT	0.173508	0.163682	0.172026	1.00861	12.7167	8.95625	237	0
B1	4728	5029	4990	out	HOF	OPP	EA	OUT	-0.0230369	-0.0275885	0.146039	0.157745	13.4073	14.0396	243	0
B1	4731	5029	4990	out	HOF	OPP	EA	OUT	0.00096705	-0.00179505	0.149536	0.006467	11.0516	11.0302	245	0
B1	4967	5029	4990	out	HOF	OPP	EA	OUT	-0.0671581	-0.0603186	0.181963	0.369075	9.49167	10.8583	239	0
B1	5044	5029	4990	out	HOF	OPP	EA	OUT	-0.0895255	-0.0838899	0.130352	0.686796	10.0641	12.0432	248	0
B1	4728	5030	4990	out	HOF	OPP	EA	OUT	0.0532096	0.0508364	0.144676	0.367784	13.7112	12.3258	249	0
B1	4731	5030	4990	out	HOF	OPP	EA	OUT	0.098393	0.0986514	0.134943	0.729145	12.3116	10.1059	250	0
B1	4967	5030	4990	out	HOF	OPP	EA	OUT	0.0543335	0.0478414	0.180799	0.30052	9.75295	8.74774	244	0
B1	5044	5030	4990	out	HOF	OPP	EA	OUT	0.00745693	0.00630912	0.127633	0.0584248	11.329	11.1613	253	0
B1	4728	5032	4990	out	HOF	OPP	EA	OUT	-0.0298143	-0.032251	0.161732	0.184343	10.3385	10.974	238	0
B1	4731	5032	4990	out	HOF	OPP	EA	OUT	-0.0173166	-0.0143788	0.150912	0.114747	8.94076	9.25586	240	0
B1	4967	5032	4990	out	HOF	OPP	EA	OUT	-0.100296	-0.0981119	0.217385	0.461374	7.91927	9.6849	233	0
B1	5044	5032	4990	out	HOF	OPP	EA	OUT	-0.0850149	-0.0791943	0.142217	0.597782	10.5328	12.4901	244	0
B1	4728	5033	4990	out	HOF	OPP	EA	OUT	-0.0192363	-0.0111252	0.168271	0.114317	8.89583	9.24479	207	0
B1	4731	5033	4990	out	HOF	OPP	EA	OUT	-0.035333	-0.0335295	0.156073	0.226389	8.35417	8.96615	207	0
B1	4967	5033	4990	out	HOF	OPP	EA	OUT	-0.0614334	-0.0577494	0.211733	0.290146	8.59375	9.71875	203	0
B1	5044	5033	4990	out	HOF	OPP	EA	OUT	-0.0833998	-0.0838852	0.163905	0.508832	9.57083	11.3125	211	0
B1	4728	5034	4990	out	HOF	OPP	EA	OUT	-0.124549	-0.123125	0.129125	0.964565	11.499	14.7708	245	0
B1	4731	5034	4990	out	HOF	OPP	EA	OUT	-0.121819	-0.117297	0.141265	0.862339	9.5875	12.2474	248	0
B1	4967	5034	4990	out	HOF	OPP	EA	OUT	-0.168439	-0.159556	0.170981	0.985135	9.52917	13.3896	240	0
B1	5044	5034	4990	out	HOF	OPP	EA	OUT	-0.179668	-0.182924	0.131938	1.36176	9.26958	13.33	251	0
B1	4728	4976	4991	out	HOF	OPP	EA	OUT	0.0727717	0.068926	0.152147	0.478299	14.3562	12.4085	234	0
B1	4731	4976	4991	out	HOF	OPP	EA	OUT	0.0778833	0.0679326	0.154736	0.503329	11.8606	10.1466	237	0
B1	4967	4976	4991	out	HOF	OPP	EA	OUT	-0.0170901	-0.0276827	0.189071	0.09039	10.9036	11.2827	230	0
B1	5044	4976	4991	out	HOF	OPP	EA	OUT	0.011053	0.0106381	0.158751	0.0696248	10.6337	10.4012	240	0
B1	4728	4977	4991	out	HOF	OPP	EA	OUT	0.20218	0.21036	0.18172	1.11259	20.2447	13.4353	246	0
B1	4731	4977	4991	out	HOF	OPP	EA	OUT	0.288	0.269441	0.175136	1.64443	17.7307	9.80146	251	0
B1	4967	4977	4991	out	HOF	OPP	EA	OUT	0.135623	0.106026	0.222977	0.608237	16.4793	12.5432	243	0
B1	5044	4977	4991	out	HOF	OPP	EA	OUT	0.210199	0.177877	0.182616	1.15105	15.8244	10.3273	251	0
B1	4728	5016	4991	out	HOF	OPP	EA	OUT	0.0563106	0.0627273	0.142799	0.394334	13.3255	11.9048	251	0
B1	4731	5016	4991	out	HOF	OPP	EA	OUT	0.121978	0.123607	0.122368	0.99681	13.6061	10.6477	254	0
B1	4967	5016	4991	out	HOF	OPP	EA	OUT	0.00627207	0.0119062	0.15708	0.0399292	12.4943	12.3386	247	0
B1	5044	5016	4991	out	HOF	OPP	EA	OUT	0.0162105	0.0143334	0.121816	0.133073	13.3599	12.9337	256	0
B1	4728	5017	4991	out	HOF	OPP	EA	OUT	0.035713	0.0466302	0.171403	0.208357	12.0092	11.1811	250	0
B1	4731	5017	4991	out	HOF	OPP	EA	OUT	0.0795491	0.0900495	0.153003	0.519919	11.9611	10.1984	252	0
B1	4967	5017	4991	out	HOF	OPP	EA	OUT	-0.0157514	-0.010475	0.172598	0.091261	11.824	12.2025	246	0
B1	5044	5017	4991	out	HOF	OPP	EA	OUT	-0.00270642	-0.00545198	0.133983	0.0201997	12.2173	12.2836	254	0
B1	4728	5023	4991	out	HOF	OPP	EA	OUT	-0.0944077	-0.0876152	0.15399	0.613075	12.4308	15.0226	248	0
B1	4731	5023	4991	out	HOF	OPP	EA	OUT	-0.0365801	-0.0343426	0.151913	0.240796	10.4949	11.2919	251	0
B1	4967	5023	4991	out	HOF	OPP	EA	OUT	-0.139553	-0.141765	0.178298	0.782699	10.2714	13.6032	243	0
B1	5044	5023	4991	out	HOF	OPP	EA	OUT	-0.138477	-0.126584	0.14424	0.960042	10.3172	13.6339	254	0
B1	4728	5024	4991	out	HOF	OPP	EA	OUT	0.0206989	0.0222611	0.153764	0.134615	16.6177	15.9437	250	0
B1	4731	5024	4991	out	HOF	OPP	EA	OUT	0.072202	0.0693816	0.146642	0.492368	14.2473	12.3285	253	0
B1	4967	5024	4991	out	HOF	OPP	EA	OUT	-0.0394575	-0.0446595	0.176067	0.224105	13.5837	14.6997	245	0
B1	5044	5024	4991	out	HOF	OPP	EA	OUT	0.00404352	0.00416838	0.146251	0.0276478	13.859	13.7474	256	0
B1	4728	5025	4991	out	HOF	OPP	EA	OUT	0.0204757	0.0198714	0.166219	0.123185	15.4682	14.8475	240	0
B1	4731	5025	4991	out	HOF	OPP	EA	OUT	0.125404	0.122429	0.158603	0.790683	13.6327	10.5945	242	0
B1	4967	5025	4991	out	HOF	OPP	EA	OUT	-0.00934456	-0.00719134	0.186201	0.0501854	13.3885	13.6411	236	0
B1	5044	5025	4991	out	HOF	OPP	EA	OUT	0.0270955	0.0223466	0.155643	0.174088	11.7111	11.0932	244	0
B1	4728	5026	4991	out	HOF	OPP	EA	OUT	0.118109	0.119776	0.182625	0.646727	18.0052	14.2013	250	0
B1	4731	5026	4991	out	HOF	OPP	EA	OUT	0.191419	0.168613	0.173543	1.10301	15.3229	10.3992	253	0
B1	4967	5026	4991	out	HOF	OPP	EA	OUT	0.0819733	0.0674042	0.215563	0.380275	13.8774	11.7746	246	0
B1	5044	5026	4991	out	HOF	OPP	EA	OUT	0.108683	0.0851945	0.177444	0.612494	14.4932	11.6517	255	0
B1	4728	5027	4991	out	HOF	OPP	EA	OUT	0.0737738	0.0726136	0.175822	0.419593	18.0861	15.6009	251	0
B1	4731	5027	4991	out	HOF	OPP	EA	OUT	0.13317	0.121527	0.170042	0.783158	15.8699	12.1399	255	0
B1	4967	5027	4991	out	HOF	OPP	EA	OUT	0.0530525	0.0503364	0.191204	0.277466	14.3435	12.8982	246	0
B1	5044	5027	4991	out	HOF	OPP	EA	OUT	0.0645377	0.06053	0.166901	0.386683	14.0029	12.3051	256	0
B1	4728	5028	4991	out	HOF	OPP	EA	OUT	0.120477	0.12184	0.219889	0.547901	15.8165	12.4153	236	0
B1	4731	5028	4991	out	HOF	OPP	EA	OUT	0.195455	0.181758	0.187996	1.03968	14.8347	9.98378	240	0
B1	4967	5028	4991	out	HOF	OPP	EA	OUT	0.120632	0.103958	0.244011	0.494372	12.2839	9.63929	233	0
B1	5044	5028	4991	out	HOF	OPP	EA	OUT	0.101155	0.083929	0.177463	0.570005	12.8537	10.4921	241	0
B1	4728	5029	4991	out	HOF	OPP	EA	OUT	-0.0825815	-0.0850824	0.155208	0.532068	13.9158	16.421	247	0
B1	4731	5029	4991	out	HOF	OPP	EA	OUT	-0.0378859	-0.0370867	0.14807	0.255864	11.56	12.4705	250	0
B1	4967	5029	4991	out	HOF	OPP	EA	OUT	-0.148037	-0.139866	0.176295	0.839714	9.90179	13.3429	243	0
B1	5044	5029	4991	out	HOF	OPP	EA	OUT	-0.136407	-0.133493	0.1274	1.0707	10.0666	13.2468	252	0
B1	4728	5030	4991	out	HOF	OPP	EA	OUT	-0.00683623	-0.00767631	0.159981	0.0427315	14.257	14.4533	253	0
B1	4731	5030	4991	out	HOF	OPP	EA	OUT	0.0401193	0.0370076	0.135831	0.295362	12.7823	11.7962	255	0
B1	4967	5030	4991	out	HOF	OPP	EA	OUT	-0.0624008	-0.0669843	0.169682	0.36775	10.0702	11.4106	248	0
B1	5044	5030	4991	out	HOF	OPP	EA	OUT	-0.0487598	-0.0475217	0.124903	0.39038	11.4236	12.5948	257	0
B1	4728	5032	4991	out	HOF	OPP	EA	OUT	0.022056	0.0334094	0.151493	0.14559	12.3318	11.7996	242	0
B1	4731	5032	4991	out	HOF	OPP	EA	OUT	0.0779394	0.0785885	0.15597	0.499708	11.4246	9.77247	245	0
B1	4967	5032	4991	out	HOF	OPP	EA	OUT	-0.100801	-0.0995468	0.192499	0.523642	9.32679	11.4179	237	0
B1	5044	5032	4991	out	HOF	OPP	EA	OUT	0.00482086	0.0140435	0.149374	0.0322738	12.4935	12.3736	249	0
B1	4728	5033	4991	out	HOF	OPP	EA	OUT	-0.041911	-0.0382316	0.155156	0.270121	9.50804	10.3399	212	0
B1	4731	5033	4991	out	HOF	OPP	EA	OUT	-0.0453968	-0.0446299	0.153975	0.294832	8.94628	9.79717	213	0
B1	4967	5033	4991	out	HOF	OPP	EA	OUT	-0.115171	-0.116925	0.198232	0.580991	9.05238	11.4089	208	0
B1	5044	5033	4991	out	HOF	OPP	EA	OUT	-0.0947409	-0.0923737	0.14782	0.640921	9.96006	12.0448	216	0
B1	4728	5034	4991	out	HOF	OPP	EA	OUT	-0.119766	-0.1178	0.131766	0.908927	12.5563	15.9731	249	0
B1	4731	5034	4991	out	HOF	OPP	EA	OUT	-0.0647627	-0.0713259	0.146815	0.441118	11.11	12.6486	253	0
B1	4967	5034	4991	out	HOF	OPP	EA	OUT	-0.169806	-0.165343	0.174099	0.975342	10.2023	14.3758	244	0
B1	5044	5034	4991	out	HOF	OPP	EA	OUT	-0.121202	-0.108483	0.136231	0.889676	10.7101	13.6643	255	0
B1	4728	4976	4992	out	HOF	OPP	EA	OUT	0.0701453	0.0791151	0.159422	0.439997	13.9292	12.1031	233	0
B1	4731	4976	4992	out	HOF	OPP	EA	OUT	-0.000790183	0.00211566	0.169253	0.00466864	11.1964	11.2141	236	0
B1	4967	4976	4992	out	HOF	OPP	EA	OUT	-0.0333586	-0.041586	0.194726	0.171311	10.625	11.3583	228	0
B1	5044	4976	4992	out	HOF	OPP	EA	OUT	-0.0199156	-0.012666	0.159905	0.124546	10.7907	11.2293	239	0
B1	4728	4977	4992	out	HOF	OPP	EA	OUT	0.214628	0.200234	0.187982	1.14175	19.4231	12.5589	244	0
B1	4731	4977	4992	out	HOF	OPP	EA	OUT	0.219672	0.190329	0.187229	1.17328	16.783	10.7375	249	0
B1	4967	4977	4992	out	HOF	OPP	EA	OUT	0.130333	0.0956265	0.226825	0.574596	15.7403	12.1104	240	0
B1	5044	4977	4992	out	HOF	OPP	EA	OUT	0.179468	0.146484	0.187535	0.956983	15.7813	10.9787	249	0
B1	4728	5016	4992	out	HOF	OPP	EA	OUT	0.0610622	0.0649835	0.154794	0.394474	12.8582	11.3783	249	0
B1	4731	5016	4992	out	HOF	OPP	EA	OUT	0.0456405	0.0445345	0.134625	0.339019	12.156	11.0948	252	0
B1	4967	5016	4992	out	HOF	OPP	EA	OUT	-0.00447076	-0.00961582	0.171494	0.0260695	11.6286	11.7331	244	0
B1	5044	5016	4992	out	HOF	OPP	EA	OUT	-0.0101063	-0.00762189	0.130692	0.0773296	12.2673	12.5178	254	0
B1	4728	5017	4992	out	HOF	OPP	EA	OUT	-0.0287263	-0.0203993	0.171562	0.167439	11.3515	12.0229	248	0
B1	4731	5017	4992	out	HOF	OPP	EA	OUT	-0.0377165	-0.030549	0.154329	0.244391	10.4393	11.2576	250	0
B1	4967	5017	4992	out	HOF	OPP	EA	OUT	-0.0606425	-0.0547828	0.179206	0.338396	10.4042	11.7475	243	0
B1	5044	5017	4992	out	HOF	OPP	EA	OUT	-0.0951505	-0.0882726	0.133544	0.712504	11.2422	13.6066	252	0
B1	4728	5023	4992	out	HOF	OPP	EA	OUT	-0.0818108	-0.0719075	0.148216	0.551971	12.1465	14.311	246	0
B1	4731	5023	4992	out	HOF	OPP	EA	OUT	-0.118896	-0.10841	0.136444	0.871389	9.7109	12.3317	249	0
B1	4967	5023	4992	out	HOF	OPP	EA	OUT	-0.147035	-0.146404	0.171112	0.859293	9.85861	13.2575	240	0
B1	5044	5023	4992	out	HOF	OPP	EA	OUT	-0.154162	-0.152856	0.136799	1.12692	10.3508	14.1239	252	0
B1	4728	5024	4992	out	HOF	OPP	EA	OUT	-0.00593917	-0.00719661	0.153548	0.0386796	15.5867	15.7729	248	0
B1	4731	5024	4992	out	HOF	OPP	EA	OUT	-0.0375702	-0.0460117	0.162871	0.230674	12.8725	13.8775	251	0
B1	4967	5024	4992	out	HOF	OPP	EA	OUT	-0.0650643	-0.0626725	0.187476	0.347055	12.6017	14.3556	242	0
B1	5044	5024	4992	out	HOF	OPP	EA	OUT	-0.0604603	-0.0681259	0.162861	0.371238	13.2169	14.918	254	0
B1	4728	5025	4992	out	HOF	OPP	EA	OUT	-0.0181075	-0.0134686	0.162255	0.111599	14.0931	14.6128	238	0
B1	4731	5025	4992	out	HOF	OPP	EA	OUT	-0.00254095	0.0130664	0.171972	0.0147753	11.9266	11.9873	240	0
B1	4967	5025	4992	out	HOF	OPP	EA	OUT	-0.052718	-0.0550059	0.192377	0.274035	12.0167	13.3542	233	0
B1	5044	5025	4992	out	HOF	OPP	EA	OUT	-0.0612534	-0.0690142	0.159273	0.384582	10.7615	12.1658	242	0
B1	4728	5026	4992	out	HOF	OPP	EA	OUT	0.118357	0.114355	0.182765	0.647595	17.1155	13.4927	248	0
B1	4731	5026	4992	out	HOF	OPP	EA	OUT	0.108817	0.0843751	0.184142	0.590941	14.2858	11.4818	251	0
B1	4967	5026	4992	out	HOF	OPP	EA	OUT	0.0692956	0.0449954	0.215612	0.321391	13.2192	11.5058	243	0
B1	5044	5026	4992	out	HOF	OPP	EA	OUT	0.0704445	0.0460127	0.183081	0.384772	14.1873	12.32	253	0
B1	4728	5027	4992	out	HOF	OPP	EA	OUT	0.0427326	0.0388504	0.182637	0.233976	16.9649	15.5744	249	0
B1	4731	5027	4992	out	HOF	OPP	EA	OUT	0.0202099	0.0125574	0.179507	0.112586	14.4308	13.8591	253	0
B1	4967	5027	4992	out	HOF	OPP	EA	OUT	0.0273233	0.0200603	0.206401	0.13238	13.2744	12.5683	243	0
B1	5044	5027	4992	out	HOF	OPP	EA	OUT	-0.0112148	-0.0181917	0.172355	0.0650683	13.3323	13.6347	254	0
B1	4728	5028	4992	out	HOF	OPP	EA	OUT	0.117022	0.111687	0.208986	0.559951	15.2677	12.0687	234	0
B1	4731	5028	4992	out	HOF	OPP	EA	OUT	0.154833	0.135364	0.197386	0.78442	13.8281	10.1201	238	0
B1	4967	5028	4992	out	HOF	OPP	EA	OUT	0.100682	0.0880011	0.240528	0.418587	11.6042	9.48125	230	0
B1	5044	5028	4992	out	HOF	OPP	EA	OUT	0.11023	0.102625	0.176613	0.62413	12.8932	10.333	239	0
B1	4728	5029	4992	out	HOF	OPP	EA	OUT	-0.0767661	-0.0709088	0.154306	0.497494	13.1929	15.3869	245	0
B1	4731	5029	4992	out	HOF	OPP	EA	OUT	-0.119153	-0.115502	0.155277	0.767356	10.5352	13.3854	248	0
B1	4967	5029	4992	out	HOF	OPP	EA	OUT	-0.170528	-0.165677	0.180196	0.946348	9.25	13.0533	240	0
B1	5044	5029	4992	out	HOF	OPP	EA	OUT	-0.160355	-0.164472	0.127074	1.2619	9.95527	13.7578	250	0
B1	4728	5030	4992	out	HOF	OPP	EA	OUT	-0.00755614	-0.00316915	0.157025	0.0481207	13.5721	13.7788	251	0
B1	4731	5030	4992	out	HOF	OPP	EA	OUT	-0.0422682	-0.0379677	0.151499	0.279001	11.6172	12.6426	253	0
B1	4967	5030	4992	out	HOF	OPP	EA	OUT	-0.0824186	-0.086411	0.178557	0.461582	9.41333	11.1044	245	0
B1	5044	5030	4992	out	HOF	OPP	EA	OUT	-0.0828052	-0.0879562	0.12503	0.66228	11.1261	13.1351	255	0
B1	4728	5032	4992	out	HOF	OPP	EA	OUT	4.48E-05	0.00214133	0.156888	0.000285559	11.626	11.625	239	0
B1	4731	5032	4992	out	HOF	OPP	EA	OUT	-0.0226665	-0.021791	0.158209	0.143269	10.0833	10.551	242	0
B1	4967	5032	4992	out	HOF	OPP	EA	OUT	-0.127485	-0.11069	0.20591	0.619129	8.4125	10.8708	234	0
B1	5044	5032	4992	out	HOF	OPP	EA	OUT	-0.0457171	-0.0446747	0.139997	0.326557	11.9958	13.1452	246	0
B1	4728	5033	4992	out	HOF	OPP	EA	OUT	-0.0783236	-0.0738465	0.159155	0.49212	8.64792	10.1177	210	0
B1	4731	5033	4992	out	HOF	OPP	EA	OUT	-0.160691	-0.164696	0.152439	1.05413	7.71771	10.6729	211	0
B1	4967	5033	4992	out	HOF	OPP	EA	OUT	-0.15472	-0.147163	0.207399	0.746005	8.05833	11.0083	206	0
B1	5044	5033	4992	out	HOF	OPP	EA	OUT	-0.148636	-0.145322	0.155403	0.956456	9.66333	13.0375	214	0
B1	4728	5034	4992	out	HOF	OPP	EA	OUT	-0.188924	-0.184787	0.139035	1.35882	11.1307	16.316	247	0
B1	4731	5034	4992	out	HOF	OPP	EA	OUT	-0.220781	-0.206628	0.143366	1.53998	9.25715	14.5029	251	0
B1	4967	5034	4992	out	HOF	OPP	EA	OUT	-0.227469	-0.220222	0.174115	1.30643	8.86361	14.0833	241	0
B1	5044	5034	4992	out	HOF	OPP	EA	OUT	-0.225236	-0.219965	0.135416	1.66329	9.57253	15.1383	253	0
															Total of significance tests	1
															% of significance tests	0.185185
															% of significance set of tests B	4.515

## Sheet: B2
Hypothesis	p1	p2	p3	p4	taxap1	taxap2	taxap3	taxap4	dstat	bootmean	bootstd	Z	ABBA	BABA	nloci	significance
B2	4728	4976	4997	out	HOF	OPP	CA	OUT	-0.0359656	-0.0255064	0.162755	0.22098	12.8438	13.8021	193	0
B2	4731	4976	4997	out	HOF	OPP	CA	OUT	0.132407	0.129198	0.169963	0.779036	12.7396	9.76042	198	0
B2	4967	4976	4997	out	HOF	OPP	CA	OUT	-0.0326087	-0.0283661	0.206524	0.157893	11.125	11.875	195	0
B2	5044	4976	4997	out	HOF	OPP	CA	OUT	0.143063	0.140251	0.172217	0.830716	11.5687	8.67292	200	0
B2	4728	4977	4997	out	HOF	OPP	CA	OUT	0.0223976	0.0156679	0.201975	0.110893	16.6424	15.9132	202	0
B2	4731	4977	4997	out	HOF	OPP	CA	OUT	0.280309	0.261076	0.192775	1.45407	17.2708	9.70833	208	0
B2	4967	4977	4997	out	HOF	OPP	CA	OUT	0.0367232	0.0178934	0.235845	0.155709	15.2917	14.2083	205	0
B2	5044	4977	4997	out	HOF	OPP	CA	OUT	0.277257	0.262422	0.197108	1.40662	16.45	9.30833	208	0
B2	4728	5016	4997	out	HOF	OPP	CA	OUT	-0.338347	-0.339262	0.130632	2.59008	8.33958	16.8687	203	1
B2	4731	5016	4997	out	HOF	OPP	CA	OUT	-0.0471059	-0.0436352	0.146218	0.322163	11.4208	12.55	208	0
B2	4967	5016	4997	out	HOF	OPP	CA	OUT	-0.273119	-0.267159	0.16347	1.67076	8.79375	15.4021	205	0
B2	5044	5016	4997	out	HOF	OPP	CA	OUT	-0.0646314	-0.0553935	0.14508	0.445488	11.6683	13.2808	209	0
B2	4728	5017	4997	out	HOF	OPP	CA	OUT	-0.344846	-0.337185	0.139896	2.46501	7.66667	15.7375	203	0
B2	4731	5017	4997	out	HOF	OPP	CA	OUT	-0.0480464	-0.051183	0.156154	0.307687	10.6083	11.6792	207	0
B2	4967	5017	4997	out	HOF	OPP	CA	OUT	-0.282328	-0.273619	0.170754	1.65341	8.325	14.875	204	0
B2	5044	5017	4997	out	HOF	OPP	CA	OUT	-0.0666607	-0.051173	0.137996	0.483061	10.8802	12.4344	207	0
B2	4728	5023	4997	out	HOF	OPP	CA	OUT	-0.261474	-0.247769	0.165025	1.58446	9.73264	16.6243	202	0
B2	4731	5023	4997	out	HOF	OPP	CA	OUT	-0.00141481	0.00635842	0.175876	0.00804434	10.2931	10.3222	207	0
B2	4967	5023	4997	out	HOF	OPP	CA	OUT	-0.22506	-0.208177	0.196408	1.14588	9.48333	14.9917	203	0
B2	5044	5023	4997	out	HOF	OPP	CA	OUT	-0.0240025	-0.0157517	0.158481	0.151453	10.4197	10.9322	209	0
B2	4728	5024	4997	out	HOF	OPP	CA	OUT	-0.177471	-0.185134	0.165714	1.07094	12.649	18.1073	203	0
B2	4731	5024	4997	out	HOF	OPP	CA	OUT	0.0437222	0.0367393	0.159044	0.274907	13.1792	12.075	208	0
B2	4967	5024	4997	out	HOF	OPP	CA	OUT	-0.155648	-0.164692	0.185838	0.837545	11.8667	16.2417	204	0
B2	5044	5024	4997	out	HOF	OPP	CA	OUT	0.0250347	0.0205198	0.157617	0.158833	12.7099	12.089	210	0
B2	4728	5025	4997	out	HOF	OPP	CA	OUT	-0.109609	-0.105566	0.164062	0.668092	13.0312	16.2396	198	0
B2	4731	5025	4997	out	HOF	OPP	CA	OUT	0.103734	0.0989071	0.168425	0.61591	13.8542	11.25	202	0
B2	4967	5025	4997	out	HOF	OPP	CA	OUT	-0.0864947	-0.0770627	0.194637	0.444391	12.5417	14.9167	199	0
B2	5044	5025	4997	out	HOF	OPP	CA	OUT	0.0947027	0.0963761	0.17344	0.546026	11.9688	9.89792	203	0
B2	4728	5026	4997	out	HOF	OPP	CA	OUT	-0.0399964	-0.0439136	0.193111	0.207116	14.7514	15.9806	204	0
B2	4731	5026	4997	out	HOF	OPP	CA	OUT	0.208455	0.199305	0.179888	1.15881	15.4592	10.1259	209	0
B2	4967	5026	4997	out	HOF	OPP	CA	OUT	-0.00539208	-0.000484742	0.23321	0.0231211	13.45	13.5958	205	0
B2	5044	5026	4997	out	HOF	OPP	CA	OUT	0.196303	0.184455	0.184344	1.06487	14.7783	9.92833	210	0
B2	4728	5027	4997	out	HOF	OPP	CA	OUT	-0.07432	-0.0851171	0.178963	0.415282	15.1021	17.5271	203	0
B2	4731	5027	4997	out	HOF	OPP	CA	OUT	0.154769	0.144467	0.171972	0.89997	15.4354	11.2979	209	0
B2	4967	5027	4997	out	HOF	OPP	CA	OUT	-0.049432	-0.0610905	0.204028	0.24228	12.9	14.2417	204	0
B2	5044	5027	4997	out	HOF	OPP	CA	OUT	0.149904	0.145018	0.171573	0.873708	14.0154	10.3613	209	0
B2	4728	5028	4997	out	HOF	OPP	CA	OUT	-0.0306159	-0.0279344	0.212658	0.143968	14.1823	15.0781	195	0
B2	4731	5028	4997	out	HOF	OPP	CA	OUT	0.2	0.184879	0.182097	1.09832	15.875	10.5833	201	0
B2	4967	5028	4997	out	HOF	OPP	CA	OUT	0.0339426	0.0319511	0.244051	0.13908	12.375	11.5625	196	0
B2	5044	5028	4997	out	HOF	OPP	CA	OUT	0.218573	0.202265	0.183128	1.19355	14.3792	9.22083	201	0
B2	4728	5029	4997	out	HOF	OPP	CA	OUT	-0.252116	-0.247961	0.142356	1.77102	11.0437	18.4896	204	0
B2	4731	5029	4997	out	HOF	OPP	CA	OUT	-0.0148387	-0.00974239	0.151474	0.0979619	11.4802	11.826	209	0
B2	4967	5029	4997	out	HOF	OPP	CA	OUT	-0.251078	-0.236757	0.169299	1.48304	8.6875	14.5125	205	0
B2	5044	5029	4997	out	HOF	OPP	CA	OUT	-0.0377273	-0.0309871	0.142497	0.264759	10.5744	11.4035	210	0
B2	4728	5030	4997	out	HOF	OPP	CA	OUT	-0.102813	-0.100841	0.154453	0.665658	13.1896	16.2125	205	0
B2	4731	5030	4997	out	HOF	OPP	CA	OUT	0.157573	0.156593	0.133965	1.17623	14.6083	10.6312	209	0
B2	4967	5030	4997	out	HOF	OPP	CA	OUT	-0.064106	-0.0613426	0.17564	0.364984	10.9646	12.4667	206	0
B2	5044	5030	4997	out	HOF	OPP	CA	OUT	0.142942	0.146167	0.127862	1.11794	13.9677	10.474	210	0
B2	4728	5032	4997	out	HOF	OPP	CA	OUT	-0.241769	-0.236495	0.173316	1.39495	8.39583	13.75	196	0
B2	4731	5032	4997	out	HOF	OPP	CA	OUT	0.0741107	0.0713695	0.194231	0.38156	11.3229	9.76042	201	0
B2	4967	5032	4997	out	HOF	OPP	CA	OUT	-0.203593	-0.191589	0.214337	0.949872	8.3125	12.5625	197	0
B2	5044	5032	4997	out	HOF	OPP	CA	OUT	0.0424757	0.0434116	0.166587	0.254976	12.5271	11.5062	204	0
B2	4728	5033	4997	out	HOF	OPP	CA	OUT	-0.219713	-0.212347	0.183999	1.1941	7.91667	12.375	177	0
B2	4731	5033	4997	out	HOF	OPP	CA	OUT	-0.00770077	-0.00151529	0.193053	0.0398893	9.39583	9.54167	180	0
B2	4967	5033	4997	out	HOF	OPP	CA	OUT	-0.225806	-0.218925	0.228616	0.987712	7.5	11.875	177	0
B2	5044	5033	4997	out	HOF	OPP	CA	OUT	-0.0188017	-0.0167432	0.18463	0.101834	9.89375	10.2729	182	0
B2	4728	5034	4997	out	HOF	OPP	CA	OUT	-0.263541	-0.260988	0.148821	1.77086	10.5375	18.0792	204	0
B2	4731	5034	4997	out	HOF	OPP	CA	OUT	0.0181354	0.020427	0.159127	0.113968	12.8656	12.4073	209	0
B2	4967	5034	4997	out	HOF	OPP	CA	OUT	-0.198028	-0.19865	0.177977	1.11266	10.1667	15.1875	205	0
B2	5044	5034	4997	out	HOF	OPP	CA	OUT	-0.00105123	0.00208604	0.158846	0.00661792	11.8783	11.9033	211	0
B2	4728	4976	4993	out	HOF	OPP	CA	OUT	0.0852664	0.085125	0.13803	0.617738	15.6359	13.179	239	0
B2	4731	4976	4993	out	HOF	OPP	CA	OUT	0.0859532	0.0764646	0.144143	0.596303	14.8606	12.5082	243	0
B2	4967	4976	4993	out	HOF	OPP	CA	OUT	-0.00576738	-0.00275863	0.173865	0.0331715	12.9292	13.0792	234	0
B2	5044	4976	4993	out	HOF	OPP	CA	OUT	0.124181	0.117234	0.145529	0.853307	13.3896	10.4315	246	0
B2	4728	4977	4993	out	HOF	OPP	CA	OUT	0.183629	0.173249	0.179833	1.02111	21.1635	14.5969	251	0
B2	4731	4977	4993	out	HOF	OPP	CA	OUT	0.268026	0.249346	0.163473	1.63957	20.6677	11.9305	257	0
B2	4967	4977	4993	out	HOF	OPP	CA	OUT	0.112571	0.0957294	0.199684	0.563748	17.9924	14.3514	247	0
B2	5044	4977	4993	out	HOF	OPP	CA	OUT	0.293277	0.283989	0.169042	1.73493	19.3492	10.5735	257	0
B2	4728	5016	4993	out	HOF	OPP	CA	OUT	-0.109153	-0.104181	0.138307	0.789202	12.007	14.9494	255	0
B2	4731	5016	4993	out	HOF	OPP	CA	OUT	-0.00668944	-0.00780613	0.127637	0.05241	14.9263	15.1273	259	0
B2	4967	5016	4993	out	HOF	OPP	CA	OUT	-0.147115	-0.144565	0.158956	0.925508	12.0337	16.1851	250	0
B2	5044	5016	4993	out	HOF	OPP	CA	OUT	-0.0056394	0.00447662	0.132346	0.0426111	14.3294	14.4919	261	0
B2	4728	5017	4993	out	HOF	OPP	CA	OUT	-0.215645	-0.207078	0.13785	1.56434	10.0522	15.5796	254	0
B2	4731	5017	4993	out	HOF	OPP	CA	OUT	-0.104811	-0.105344	0.132466	0.791233	12.9075	15.93	257	0
B2	4967	5017	4993	out	HOF	OPP	CA	OUT	-0.207327	-0.19971	0.150591	1.37676	11.2421	17.1229	249	0
B2	5044	5017	4993	out	HOF	OPP	CA	OUT	-0.0951359	-0.0874165	0.124567	0.763732	12.6303	15.2862	259	0
B2	4728	5023	4993	out	HOF	OPP	CA	OUT	-0.167244	-0.158325	0.143237	1.1676	11.9496	16.7493	253	0
B2	4731	5023	4993	out	HOF	OPP	CA	OUT	-0.0395909	-0.0383284	0.139598	0.283607	12.6354	13.6771	257	0
B2	4967	5023	4993	out	HOF	OPP	CA	OUT	-0.154673	-0.143831	0.172867	0.89475	11.3871	15.5542	247	0
B2	5044	5023	4993	out	HOF	OPP	CA	OUT	-0.060397	-0.0574863	0.131528	0.459194	11.9847	13.5254	260	0
B2	4728	5024	4993	out	HOF	OPP	CA	OUT	-0.0436803	-0.0437748	0.148763	0.293622	17.0793	18.6395	255	0
B2	4731	5024	4993	out	HOF	OPP	CA	OUT	0.0218127	0.0155777	0.132399	0.164749	16.6364	15.9262	259	0
B2	4967	5024	4993	out	HOF	OPP	CA	OUT	-0.0864245	-0.0963951	0.163606	0.528246	14.5925	17.3534	249	0
B2	5044	5024	4993	out	HOF	OPP	CA	OUT	0.0332627	0.033674	0.13813	0.240807	15.9983	14.9683	262	0
B2	4728	5025	4993	out	HOF	OPP	CA	OUT	-0.00724544	-0.00767827	0.153149	0.0473098	16.0806	16.3153	246	0
B2	4731	5025	4993	out	HOF	OPP	CA	OUT	0.0611146	0.0592158	0.140436	0.435178	15.744	13.9304	249	0
B2	4967	5025	4993	out	HOF	OPP	CA	OUT	-0.0623177	-0.0666897	0.172205	0.361882	13.6205	15.4309	241	0
B2	5044	5025	4993	out	HOF	OPP	CA	OUT	0.0741037	0.0621351	0.158266	0.468222	13.9156	11.9955	251	0
B2	4728	5026	4993	out	HOF	OPP	CA	OUT	0.076668	0.0716293	0.172784	0.443721	18.6015	15.9523	255	0
B2	4731	5026	4993	out	HOF	OPP	CA	OUT	0.156148	0.150157	0.156128	1.00013	18.213	13.2933	259	0
B2	4967	5026	4993	out	HOF	OPP	CA	OUT	0.037525	0.0230313	0.196164	0.191293	15.493	14.3723	250	0
B2	5044	5026	4993	out	HOF	OPP	CA	OUT	0.172192	0.156431	0.155092	1.11026	17.1741	12.1284	261	0
B2	4728	5027	4993	out	HOF	OPP	CA	OUT	0.0249703	0.0297369	0.160938	0.155155	18.728	17.8155	256	0
B2	4731	5027	4993	out	HOF	OPP	CA	OUT	0.0953007	0.0901192	0.145303	0.655874	18.6503	15.4049	261	0
B2	4967	5027	4993	out	HOF	OPP	CA	OUT	0.0230004	0.01257	0.17388	0.132278	16.015	15.2949	250	0
B2	5044	5027	4993	out	HOF	OPP	CA	OUT	0.117045	0.103426	0.150761	0.776361	16.8637	13.3297	262	0
B2	4728	5028	4993	out	HOF	OPP	CA	OUT	0.0650951	0.0699567	0.192398	0.338336	16.7002	14.6589	241	0
B2	4731	5028	4993	out	HOF	OPP	CA	OUT	0.146741	0.130602	0.155413	0.944197	17.3634	12.9196	246	0
B2	4967	5028	4993	out	HOF	OPP	CA	OUT	0.0584717	0.0462853	0.206331	0.283388	13.6427	12.1354	237	0
B2	5044	5028	4993	out	HOF	OPP	CA	OUT	0.181009	0.173408	0.16975	1.06633	15.728	10.9069	247	0
B2	4728	5029	4993	out	HOF	OPP	CA	OUT	-0.137072	-0.132634	0.136291	1.00573	13.4254	17.6906	252	0
B2	4731	5029	4993	out	HOF	OPP	CA	OUT	-0.0267964	-0.0315275	0.129564	0.20682	13.9763	14.7459	256	0
B2	4967	5029	4993	out	HOF	OPP	CA	OUT	-0.157443	-0.153895	0.151058	1.04226	11.1133	15.2667	247	0
B2	5044	5029	4993	out	HOF	OPP	CA	OUT	-0.0404099	-0.035188	0.126068	0.32054	12.243	13.2742	258	0
B2	4728	5030	4993	out	HOF	OPP	CA	OUT	-0.017376	-0.011896	0.133941	0.129728	15.1145	15.6491	258	0
B2	4731	5030	4993	out	HOF	OPP	CA	OUT	0.0585144	0.0641193	0.11382	0.514096	16.2667	14.4682	261	0
B2	4967	5030	4993	out	HOF	OPP	CA	OUT	-0.060047	-0.0597079	0.153326	0.391629	12.2769	13.8455	252	0
B2	5044	5030	4993	out	HOF	OPP	CA	OUT	0.0774702	0.0798174	0.112154	0.690746	14.7301	12.6119	263	0
B2	4728	5032	4993	out	HOF	OPP	CA	OUT	-0.0986806	-0.0893172	0.141193	0.698903	11.3854	13.8785	245	0
B2	4731	5032	4993	out	HOF	OPP	CA	OUT	0.0132671	0.0117752	0.152018	0.0872731	13.4583	13.1059	249	0
B2	4967	5032	4993	out	HOF	OPP	CA	OUT	-0.156965	-0.161653	0.176338	0.890134	10.6578	14.6266	240	0
B2	5044	5032	4993	out	HOF	OPP	CA	OUT	0.00899664	0.00837564	0.149467	0.0601914	13.6511	13.4076	253	0
B2	4728	5033	4993	out	HOF	OPP	CA	OUT	-0.113939	-0.112735	0.149216	0.763589	9.89896	12.4448	213	0
B2	4731	5033	4993	out	HOF	OPP	CA	OUT	-0.0210851	-0.0210234	0.143468	0.146968	11.5181	12.0142	215	0
B2	4967	5033	4993	out	HOF	OPP	CA	OUT	-0.105619	-0.0993699	0.205754	0.51333	10.0469	12.4198	209	0
B2	5044	5033	4993	out	HOF	OPP	CA	OUT	-0.0477048	-0.0431276	0.149818	0.318419	11.0447	12.1513	218	0
B2	4728	5034	4993	out	HOF	OPP	CA	OUT	-0.178222	-0.174725	0.115448	1.54375	12.619	18.0925	254	0
B2	4731	5034	4993	out	HOF	OPP	CA	OUT	-0.0767555	-0.0741384	0.126898	0.604859	14.2515	16.6212	259	0
B2	4967	5034	4993	out	HOF	OPP	CA	OUT	-0.183957	-0.186484	0.158566	1.16013	11.6613	16.9187	248	0
B2	5044	5034	4993	out	HOF	OPP	CA	OUT	-0.0533191	-0.0468277	0.12806	0.416361	13.3338	14.8358	261	0
B2	4728	4976	4994	out	HOF	OPP	CA	OUT	0.0356505	0.0364395	0.153909	0.231633	15.1404	14.098	241	0
B2	4731	4976	4994	out	HOF	OPP	CA	OUT	0.00166294	0.00385135	0.158013	0.010524	13.9083	13.8622	244	0
B2	4967	4976	4994	out	HOF	OPP	CA	OUT	-0.00929103	-0.00920091	0.180497	0.0514747	12.3292	12.5604	236	0
B2	5044	4976	4994	out	HOF	OPP	CA	OUT	0.085533	0.0826156	0.152008	0.562688	13.2969	11.2015	247	0
B2	4728	4977	4994	out	HOF	OPP	CA	OUT	0.178402	0.171787	0.188426	0.9468	20.926	14.5899	252	0
B2	4731	4977	4994	out	HOF	OPP	CA	OUT	0.197023	0.188028	0.178895	1.10133	19.7276	13.2335	257	0
B2	4967	4977	4994	out	HOF	OPP	CA	OUT	0.133738	0.108835	0.216377	0.618081	17.5021	13.3729	248	0
B2	5044	4977	4994	out	HOF	OPP	CA	OUT	0.264142	0.254946	0.17146	1.54055	19.2092	11.1817	257	0
B2	4728	5016	4994	out	HOF	OPP	CA	OUT	-0.156407	-0.146048	0.144504	1.08237	11.669	15.996	257	0
B2	4731	5016	4994	out	HOF	OPP	CA	OUT	-0.111101	-0.10719	0.13481	0.824133	13.7608	17.2007	260	0
B2	4967	5016	4994	out	HOF	OPP	CA	OUT	-0.15869	-0.162321	0.166175	0.954956	11.6983	16.1115	252	0
B2	5044	5016	4994	out	HOF	OPP	CA	OUT	-0.0538673	-0.0564496	0.127485	0.422539	13.9836	15.5759	262	0
B2	4728	5017	4994	out	HOF	OPP	CA	OUT	-0.246493	-0.24527	0.144043	1.71125	10.0718	16.6613	255	0
B2	4731	5017	4994	out	HOF	OPP	CA	OUT	-0.13014	-0.136318	0.141164	0.921906	12.4569	16.1842	257	0
B2	4967	5017	4994	out	HOF	OPP	CA	OUT	-0.217641	-0.215648	0.161916	1.34416	10.3584	16.1216	250	0
B2	5044	5017	4994	out	HOF	OPP	CA	OUT	-0.12771	-0.127541	0.124677	1.02433	12.8231	16.5779	259	0
B2	4728	5023	4994	out	HOF	OPP	CA	OUT	-0.173235	-0.164357	0.14429	1.2006	11.7188	16.6298	254	0
B2	4731	5023	4994	out	HOF	OPP	CA	OUT	-0.139346	-0.134563	0.144902	0.961653	11.2168	14.849	257	0
B2	4967	5023	4994	out	HOF	OPP	CA	OUT	-0.16157	-0.168031	0.174359	0.926648	10.2413	14.1883	248	0
B2	5044	5023	4994	out	HOF	OPP	CA	OUT	-0.0822926	-0.0735759	0.133376	0.617	11.7628	13.8724	260	0
B2	4728	5024	4994	out	HOF	OPP	CA	OUT	-0.0655787	-0.0657683	0.152084	0.431201	15.8296	18.0515	256	0
B2	4731	5024	4994	out	HOF	OPP	CA	OUT	-0.0671145	-0.0739226	0.147732	0.4543	14.6335	16.7391	259	0
B2	4967	5024	4994	out	HOF	OPP	CA	OUT	-0.0931983	-0.0977467	0.173373	0.537558	12.9714	15.6377	250	0
B2	5044	5024	4994	out	HOF	OPP	CA	OUT	-0.0133726	-0.0229021	0.145378	0.0919852	14.9583	15.3638	262	0
B2	4728	5025	4994	out	HOF	OPP	CA	OUT	-0.0511703	-0.0551386	0.168977	0.302825	14.9306	16.5411	246	0
B2	4731	5025	4994	out	HOF	OPP	CA	OUT	-0.0605198	-0.0777442	0.161198	0.375439	13.699	15.4639	248	0
B2	4967	5025	4994	out	HOF	OPP	CA	OUT	-0.09539	-0.0974381	0.184564	0.516839	12.3118	14.9083	241	0
B2	5044	5025	4994	out	HOF	OPP	CA	OUT	-0.0171524	-0.0195483	0.155582	0.110247	12.6022	13.0421	250	0
B2	4728	5026	4994	out	HOF	OPP	CA	OUT	0.0991336	0.093148	0.173763	0.570509	18.6284	15.2681	256	0
B2	4731	5026	4994	out	HOF	OPP	CA	OUT	0.11107	0.0896951	0.183177	0.606354	17.3888	13.9122	259	0
B2	4967	5026	4994	out	HOF	OPP	CA	OUT	0.0940435	0.0810045	0.213428	0.440634	15.0943	12.4993	251	0
B2	5044	5026	4994	out	HOF	OPP	CA	OUT	0.175636	0.160715	0.163688	1.07299	17.3253	12.1486	261	0
B2	4728	5027	4994	out	HOF	OPP	CA	OUT	0.0301403	0.0285457	0.169113	0.178226	18.6248	17.5349	257	0
B2	4731	5027	4994	out	HOF	OPP	CA	OUT	0.0409491	0.0357611	0.165702	0.247125	17.82	16.418	261	0
B2	4967	5027	4994	out	HOF	OPP	CA	OUT	0.0593605	0.0566861	0.187838	0.316019	15.4258	13.6971	251	0
B2	5044	5027	4994	out	HOF	OPP	CA	OUT	0.10644	0.0990772	0.153115	0.695165	16.7163	13.5001	262	0
B2	4728	5028	4994	out	HOF	OPP	CA	OUT	0.0733348	0.0668715	0.183172	0.400361	18.1401	15.6613	242	0
B2	4731	5028	4994	out	HOF	OPP	CA	OUT	0.121795	0.112195	0.173625	0.701485	17.9701	14.068	246	0
B2	4967	5028	4994	out	HOF	OPP	CA	OUT	0.105382	0.0958339	0.211846	0.497446	14.5594	11.7833	238	0
B2	5044	5028	4994	out	HOF	OPP	CA	OUT	0.201855	0.194535	0.158205	1.2759	17.2574	11.4606	247	0
B2	4728	5029	4994	out	HOF	OPP	CA	OUT	-0.113492	-0.111349	0.148396	0.76479	13.9623	17.5372	253	0
B2	4731	5029	4994	out	HOF	OPP	CA	OUT	-0.0843714	-0.0875006	0.153223	0.550643	13.2052	15.6388	256	0
B2	4967	5029	4994	out	HOF	OPP	CA	OUT	-0.122901	-0.126885	0.175002	0.702286	10.8558	13.8981	248	0
B2	5044	5029	4994	out	HOF	OPP	CA	OUT	-0.0412592	-0.0398133	0.126794	0.325404	12.4923	13.5675	258	0
B2	4728	5030	4994	out	HOF	OPP	CA	OUT	-0.00484589	0.00063346	0.147578	0.0328362	15.5981	15.75	259	0
B2	4731	5030	4994	out	HOF	OPP	CA	OUT	0.00815512	0.00646227	0.146604	0.0556269	15.5708	15.3189	261	0
B2	4967	5030	4994	out	HOF	OPP	CA	OUT	-0.00821305	-0.00831711	0.178387	0.0460406	12.1072	12.3077	253	0
B2	5044	5030	4994	out	HOF	OPP	CA	OUT	0.0776525	0.0838279	0.118474	0.655441	15.1464	12.9636	263	0
B2	4728	5032	4994	out	HOF	OPP	CA	OUT	-0.0562935	-0.0548822	0.157759	0.356832	12.5323	14.0274	246	0
B2	4731	5032	4994	out	HOF	OPP	CA	OUT	-0.0348261	-0.0193619	0.155835	0.223481	13.3615	14.3257	249	0
B2	4967	5032	4994	out	HOF	OPP	CA	OUT	-0.11182	-0.106315	0.18871	0.592551	10.4417	13.0708	241	0
B2	5044	5032	4994	out	HOF	OPP	CA	OUT	0.0153242	0.0140486	0.138692	0.110492	14.7144	14.2702	253	0
B2	4728	5033	4994	out	HOF	OPP	CA	OUT	-0.147657	-0.147308	0.159329	0.926738	9.34219	12.579	215	0
B2	4731	5033	4994	out	HOF	OPP	CA	OUT	-0.153734	-0.148501	0.15323	1.00329	9.60938	13.1007	216	0
B2	4967	5033	4994	out	HOF	OPP	CA	OUT	-0.158333	-0.159039	0.205635	0.769971	8.41667	11.5833	211	0
B2	5044	5033	4994	out	HOF	OPP	CA	OUT	-0.106852	-0.101692	0.148265	0.720684	10.6365	13.1815	219	0
B2	4728	5034	4994	out	HOF	OPP	CA	OUT	-0.200418	-0.19503	0.127911	1.56686	12.484	18.7423	255	0
B2	4731	5034	4994	out	HOF	OPP	CA	OUT	-0.169984	-0.164993	0.139007	1.22285	12.5336	17.6673	259	0
B2	4967	5034	4994	out	HOF	OPP	CA	OUT	-0.196221	-0.203659	0.15686	1.25093	10.511	15.6429	249	0
B2	5044	5034	4994	out	HOF	OPP	CA	OUT	-0.111956	-0.108583	0.126179	0.887284	12.428	15.5616	261	0
B2	4728	4976	4995	out	HOF	OPP	CA	OUT	0.0613825	0.0574763	0.152613	0.402211	13.851	12.249	237	0
B2	4731	4976	4995	out	HOF	OPP	CA	OUT	0.064256	0.0610086	0.150803	0.426093	12.7844	11.2406	240	0
B2	4967	4976	4995	out	HOF	OPP	CA	OUT	0.0511216	0.0423132	0.180295	0.283544	11.3729	10.2667	233	0
B2	5044	4976	4995	out	HOF	OPP	CA	OUT	0.0707258	0.072683	0.147597	0.47918	11.9252	10.3498	243	0
B2	4728	4977	4995	out	HOF	OPP	CA	OUT	0.136987	0.134686	0.159352	0.859651	18.3377	13.9189	249	0
B2	4731	4977	4995	out	HOF	OPP	CA	OUT	0.207772	0.210409	0.144042	1.44244	17.4207	11.427	254	0
B2	4967	4977	4995	out	HOF	OPP	CA	OUT	0.130875	0.113013	0.194738	0.672056	15.3646	11.8083	246	0
B2	5044	4977	4995	out	HOF	OPP	CA	OUT	0.191379	0.188961	0.153632	1.2457	16.6071	11.2717	254	0
B2	4728	5016	4995	out	HOF	OPP	CA	OUT	-0.188738	-0.179089	0.129536	1.45703	10.5922	15.5206	254	0
B2	4731	5016	4995	out	HOF	OPP	CA	OUT	-0.0965311	-0.0962356	0.131598	0.733531	12.8074	15.5442	257	0
B2	4967	5016	4995	out	HOF	OPP	CA	OUT	-0.167509	-0.162321	0.156874	1.06779	10.6524	14.9392	250	0
B2	5044	5016	4995	out	HOF	OPP	CA	OUT	-0.121823	-0.12219	0.119916	1.0159	12.0344	15.3733	259	0
B2	4728	5017	4995	out	HOF	OPP	CA	OUT	-0.275497	-0.272969	0.133066	2.07038	8.53226	15.0211	252	0
B2	4731	5017	4995	out	HOF	OPP	CA	OUT	-0.140931	-0.140326	0.137364	1.02597	10.7923	14.3333	254	0
B2	4967	5017	4995	out	HOF	OPP	CA	OUT	-0.247786	-0.242014	0.151239	1.63837	9.15361	15.1842	248	0
B2	5044	5017	4995	out	HOF	OPP	CA	OUT	-0.193799	-0.189022	0.120619	1.6067	10.3725	15.3593	256	0
B2	4728	5023	4995	out	HOF	OPP	CA	OUT	-0.154455	-0.151002	0.147279	1.04872	10.2229	13.9577	252	0
B2	4731	5023	4995	out	HOF	OPP	CA	OUT	-0.0594743	-0.0547928	0.133131	0.446734	10.1259	11.4065	255	0
B2	4967	5023	4995	out	HOF	OPP	CA	OUT	-0.106113	-0.0875858	0.185356	0.572483	9.29	11.4956	247	0
B2	5044	5023	4995	out	HOF	OPP	CA	OUT	-0.0965186	-0.0942555	0.139157	0.693593	10.2158	12.3985	258	0
B2	4728	5024	4995	out	HOF	OPP	CA	OUT	-0.072513	-0.0719681	0.137436	0.527614	13.9271	16.1048	253	0
B2	4731	5024	4995	out	HOF	OPP	CA	OUT	-0.0295201	-0.0303746	0.132908	0.222109	12.9891	13.7793	256	0
B2	4967	5024	4995	out	HOF	OPP	CA	OUT	-0.0905332	-0.100673	0.161337	0.561143	11.6708	13.9943	248	0
B2	5044	5024	4995	out	HOF	OPP	CA	OUT	-0.0453583	-0.0475714	0.127101	0.356869	12.7771	13.9913	259	0
B2	4728	5025	4995	out	HOF	OPP	CA	OUT	-0.00434257	-0.00424555	0.15777	0.0275247	14.0911	14.214	243	0
B2	4731	5025	4995	out	HOF	OPP	CA	OUT	0.0223018	0.0223161	0.142881	0.156086	13.1311	12.5582	245	0
B2	4967	5025	4995	out	HOF	OPP	CA	OUT	-0.0309356	-0.0257953	0.181706	0.170251	12.0406	12.8094	239	0
B2	5044	5025	4995	out	HOF	OPP	CA	OUT	-0.00017799	-0.00754586	0.143875	0.00123712	11.7027	11.7069	247	0
B2	4728	5026	4995	out	HOF	OPP	CA	OUT	0.0431471	0.0426899	0.16498	0.26153	15.7861	14.4802	253	0
B2	4731	5026	4995	out	HOF	OPP	CA	OUT	0.0992683	0.0931836	0.143327	0.692599	14.8668	12.1818	256	0
B2	4967	5026	4995	out	HOF	OPP	CA	OUT	0.056998	0.050747	0.196336	0.290308	12.8041	11.4232	249	0
B2	5044	5026	4995	out	HOF	OPP	CA	OUT	0.0815498	0.070809	0.152128	0.53606	14.3101	12.1521	258	0
B2	4728	5027	4995	out	HOF	OPP	CA	OUT	0.0168048	0.0134721	0.161678	0.10394	15.9712	15.4433	254	0
B2	4731	5027	4995	out	HOF	OPP	CA	OUT	0.0660409	0.0555083	0.146107	0.452004	15.3922	13.4851	258	0
B2	4967	5027	4995	out	HOF	OPP	CA	OUT	0.04459	0.0385857	0.182878	0.243824	13.2604	12.1283	249	0
B2	5044	5027	4995	out	HOF	OPP	CA	OUT	0.0561659	0.0478521	0.146453	0.383509	14.0328	12.5403	259	0
B2	4728	5028	4995	out	HOF	OPP	CA	OUT	0.0507143	0.0495555	0.175898	0.288317	16.1646	14.6042	239	0
B2	4731	5028	4995	out	HOF	OPP	CA	OUT	0.125821	0.119292	0.155697	0.808112	16.5255	12.8318	243	0
B2	4967	5028	4995	out	HOF	OPP	CA	OUT	0.105813	0.104837	0.199721	0.529806	13.3354	10.7833	236	0
B2	5044	5028	4995	out	HOF	OPP	CA	OUT	0.125861	0.122582	0.154927	0.812386	14.6815	11.399	244	0
B2	4728	5029	4995	out	HOF	OPP	CA	OUT	-0.110907	-0.107934	0.147751	0.750637	12.7496	15.9305	250	0
B2	4731	5029	4995	out	HOF	OPP	CA	OUT	-0.0207122	-0.0181108	0.135446	0.152919	12.4506	12.9772	253	0
B2	4967	5029	4995	out	HOF	OPP	CA	OUT	-0.0656979	-0.0659677	0.182827	0.359345	10.1	11.5204	246	0
B2	5044	5029	4995	out	HOF	OPP	CA	OUT	-0.0593555	-0.0614596	0.126598	0.468851	11.3212	12.7499	255	0
B2	4728	5030	4995	out	HOF	OPP	CA	OUT	-0.0290255	-0.030301	0.149102	0.194669	13.7155	14.5355	256	0
B2	4731	5030	4995	out	HOF	OPP	CA	OUT	0.0360314	0.0334513	0.123945	0.290705	13.9695	12.9978	258	0
B2	4967	5030	4995	out	HOF	OPP	CA	OUT	0.00745242	0.0115343	0.175647	0.0424284	10.7584	10.5993	251	0
B2	5044	5030	4995	out	HOF	OPP	CA	OUT	0.0197781	0.0312743	0.123516	0.160126	13.1534	12.6432	260	0
B2	4728	5032	4995	out	HOF	OPP	CA	OUT	-0.103812	-0.102626	0.152423	0.681079	10.9888	13.5346	244	0
B2	4731	5032	4995	out	HOF	OPP	CA	OUT	-0.0235404	-0.0230572	0.147706	0.159373	11.9688	12.5458	247	0
B2	4967	5032	4995	out	HOF	OPP	CA	OUT	-0.124927	-0.122973	0.187008	0.668034	9.41979	12.1094	239	0
B2	5044	5032	4995	out	HOF	OPP	CA	OUT	-0.0461408	-0.049521	0.146014	0.316003	12.5759	13.7926	251	0
B2	4728	5033	4995	out	HOF	OPP	CA	OUT	-0.0923618	-0.0814159	0.162352	0.5689	9.14115	11.0016	216	0
B2	4731	5033	4995	out	HOF	OPP	CA	OUT	-0.0436531	-0.0329549	0.156121	0.27961	10.1552	11.0823	217	0
B2	4967	5033	4995	out	HOF	OPP	CA	OUT	-0.0743968	-0.0746842	0.203753	0.365133	8.63125	10.0188	212	0
B2	5044	5033	4995	out	HOF	OPP	CA	OUT	-0.0706497	-0.0597586	0.153355	0.460692	10.0494	11.5773	220	0
B2	4728	5034	4995	out	HOF	OPP	CA	OUT	-0.153527	-0.146549	0.133634	1.14886	12.2151	16.646	253	0
B2	4731	5034	4995	out	HOF	OPP	CA	OUT	-0.056257	-0.0465135	0.138623	0.405826	12.9114	14.4507	257	0
B2	4967	5034	4995	out	HOF	OPP	CA	OUT	-0.125737	-0.117261	0.170125	0.739086	10.6967	13.7735	248	0
B2	5044	5034	4995	out	HOF	OPP	CA	OUT	-0.072887	-0.0706079	0.131598	0.553862	12.1881	14.1045	259	0
B2	4728	4976	4998	out	HOF	OPP	CA	OUT	0.0881823	0.0952079	0.137506	0.6413	15.5133	12.999	243	0
B2	4731	4976	4998	out	HOF	OPP	CA	OUT	0.0732459	0.0822876	0.154369	0.474486	13.9393	12.0366	247	0
B2	4967	4976	4998	out	HOF	OPP	CA	OUT	0.065943	0.0699418	0.169551	0.388928	12.9906	11.3833	238	0
B2	5044	4976	4998	out	HOF	OPP	CA	OUT	0.097138	0.0952385	0.151727	0.640216	13.2318	10.8888	250	0
B2	4728	4977	4998	out	HOF	OPP	CA	OUT	0.106409	0.103202	0.13705	0.776431	18.6147	15.0341	255	0
B2	4731	4977	4998	out	HOF	OPP	CA	OUT	0.166254	0.164331	0.141369	1.17603	17.1985	12.2951	261	0
B2	4967	4977	4998	out	HOF	OPP	CA	OUT	0.071266	0.0685891	0.164517	0.433184	15.9114	13.7944	251	0
B2	5044	4977	4998	out	HOF	OPP	CA	OUT	0.161783	0.157852	0.13668	1.18367	16.5937	11.9722	261	0
B2	4728	5016	4998	out	HOF	OPP	CA	OUT	-0.129102	-0.128456	0.128015	1.00849	12.1549	15.7586	259	0
B2	4731	5016	4998	out	HOF	OPP	CA	OUT	-0.0616817	-0.0630883	0.137606	0.448249	13.6607	15.4567	263	0
B2	4967	5016	4998	out	HOF	OPP	CA	OUT	-0.143346	-0.146337	0.151847	0.944011	11.7784	15.7202	254	0
B2	5044	5016	4998	out	HOF	OPP	CA	OUT	-0.0652662	-0.062698	0.123629	0.527921	13.4862	15.3695	265	0
B2	4728	5017	4998	out	HOF	OPP	CA	OUT	-0.198794	-0.196605	0.139591	1.42412	10.6397	15.9195	258	0
B2	4731	5017	4998	out	HOF	OPP	CA	OUT	-0.0709856	-0.0660789	0.146569	0.484314	12.5428	14.4595	261	0
B2	4967	5017	4998	out	HOF	OPP	CA	OUT	-0.182043	-0.17243	0.156767	1.16123	10.7501	15.5351	253	0
B2	5044	5017	4998	out	HOF	OPP	CA	OUT	-0.130733	-0.136598	0.1286	1.01659	12.0948	15.7328	263	0
B2	4728	5023	4998	out	HOF	OPP	CA	OUT	-0.0615762	-0.0598685	0.157932	0.389889	13.022	14.7309	257	0
B2	4731	5023	4998	out	HOF	OPP	CA	OUT	0.0156495	0.021799	0.147386	0.106181	12.1965	11.8207	261	0
B2	4967	5023	4998	out	HOF	OPP	CA	OUT	-0.0274782	-0.0282911	0.172632	0.159172	12.1317	12.8172	251	0
B2	5044	5023	4998	out	HOF	OPP	CA	OUT	-0.00671547	-0.00389072	0.139066	0.0482897	12.7308	12.903	264	0
B2	4728	5024	4998	out	HOF	OPP	CA	OUT	-0.0695507	-0.072064	0.12974	0.536077	15.3264	17.6177	259	0
B2	4731	5024	4998	out	HOF	OPP	CA	OUT	-0.0327155	-0.0362032	0.128863	0.253877	14.1405	15.097	263	0
B2	4967	5024	4998	out	HOF	OPP	CA	OUT	-0.0717515	-0.0833168	0.151487	0.473646	13.2955	15.351	253	0
B2	5044	5024	4998	out	HOF	OPP	CA	OUT	-0.04608	-0.0520999	0.125892	0.366029	14.0818	15.4423	266	0
B2	4728	5025	4998	out	HOF	OPP	CA	OUT	-0.0179784	-0.0169333	0.140623	0.127849	14.9033	15.449	249	0
B2	4731	5025	4998	out	HOF	OPP	CA	OUT	0.0236183	0.0247356	0.142068	0.166247	14.3478	13.6857	252	0
B2	4967	5025	4998	out	HOF	OPP	CA	OUT	-0.0253527	-0.0221221	0.161304	0.157174	13.7356	14.4501	244	0
B2	5044	5025	4998	out	HOF	OPP	CA	OUT	-0.00480851	0.00197851	0.132079	0.0364063	12.7736	12.897	254	0
B2	4728	5026	4998	out	HOF	OPP	CA	OUT	0.036559	0.0371669	0.132132	0.276685	16.7574	15.5753	259	0
B2	4731	5026	4998	out	HOF	OPP	CA	OUT	0.0882306	0.0895894	0.137423	0.642036	15.5212	13.0044	263	0
B2	4967	5026	4998	out	HOF	OPP	CA	OUT	0.0398626	0.037183	0.166003	0.240132	14.0376	12.9614	254	0
B2	5044	5026	4998	out	HOF	OPP	CA	OUT	0.0738168	0.0714399	0.128357	0.575089	15.0736	13.0012	265	0
B2	4728	5027	4998	out	HOF	OPP	CA	OUT	-0.00266732	-0.0158224	0.13911	0.0191743	17.2821	17.3745	260	0
B2	4731	5027	4998	out	HOF	OPP	CA	OUT	0.0396664	0.0331361	0.141164	0.280994	16.2809	15.0386	265	0
B2	4967	5027	4998	out	HOF	OPP	CA	OUT	0.035388	0.0377538	0.161078	0.219695	14.7157	13.7098	254	0
B2	5044	5027	4998	out	HOF	OPP	CA	OUT	0.0322823	0.0269638	0.12668	0.254834	15.0412	14.1004	266	0
B2	4728	5028	4998	out	HOF	OPP	CA	OUT	0.0196795	0.0135073	0.158327	0.124297	15.6792	15.074	244	0
B2	4731	5028	4998	out	HOF	OPP	CA	OUT	0.062679	0.0610458	0.148405	0.42235	15.7054	13.8528	249	0
B2	4967	5028	4998	out	HOF	OPP	CA	OUT	0.0444244	0.0474177	0.174644	0.25437	13.4204	12.2787	240	0
B2	5044	5028	4998	out	HOF	OPP	CA	OUT	0.0838954	0.0819968	0.142356	0.589336	14.2443	12.0393	250	0
B2	4728	5029	4998	out	HOF	OPP	CA	OUT	-0.095518	-0.0939191	0.141726	0.673963	13.4064	16.2379	256	0
B2	4731	5029	4998	out	HOF	OPP	CA	OUT	-0.0333797	-0.032143	0.153777	0.217066	12.653	13.5269	260	0
B2	4967	5029	4998	out	HOF	OPP	CA	OUT	-0.090765	-0.0872869	0.164545	0.551612	10.6742	12.8053	251	0
B2	5044	5029	4998	out	HOF	OPP	CA	OUT	-0.0512787	-0.0457463	0.129539	0.395854	11.8675	13.1504	262	0
B2	4728	5030	4998	out	HOF	OPP	CA	OUT	0.0137558	0.0140958	0.142506	0.0965281	14.9992	14.5921	262	0
B2	4731	5030	4998	out	HOF	OPP	CA	OUT	0.0640052	0.061243	0.140103	0.456843	15.0839	13.2691	265	0
B2	4967	5030	4998	out	HOF	OPP	CA	OUT	0.029987	0.0330151	0.152868	0.196163	12.2936	11.5778	256	0
B2	5044	5030	4998	out	HOF	OPP	CA	OUT	0.0648976	0.0658267	0.127202	0.510194	14.3926	12.6383	267	0
B2	4728	5032	4998	out	HOF	OPP	CA	OUT	-0.0290803	-0.0344952	0.159535	0.182281	12.6694	13.4283	249	0
B2	4731	5032	4998	out	HOF	OPP	CA	OUT	0.0360918	0.0481216	0.159523	0.226248	12.9688	12.0652	253	0
B2	4967	5032	4998	out	HOF	OPP	CA	OUT	-0.0626403	-0.0601092	0.181608	0.344921	11.0016	12.4719	244	0
B2	5044	5032	4998	out	HOF	OPP	CA	OUT	0.0150212	0.0260227	0.146759	0.102353	13.9424	13.5297	257	0
B2	4728	5033	4998	out	HOF	OPP	CA	OUT	-0.0837104	-0.0744651	0.165462	0.505918	9.4083	11.1273	217	0
B2	4731	5033	4998	out	HOF	OPP	CA	OUT	-0.0448485	-0.0414844	0.173045	0.259172	10.3536	11.3259	219	0
B2	4967	5033	4998	out	HOF	OPP	CA	OUT	-0.0937917	-0.0995976	0.205596	0.456195	9.0372	10.9079	213	0
B2	5044	5033	4998	out	HOF	OPP	CA	OUT	-0.0734304	-0.062875	0.158988	0.461861	10.4707	12.1303	222	0
B2	4728	5034	4998	out	HOF	OPP	CA	OUT	-0.127406	-0.125224	0.135045	0.943434	13.1097	16.9379	258	0
B2	4731	5034	4998	out	HOF	OPP	CA	OUT	-0.0552689	-0.0526096	0.152253	0.363008	13.5656	15.1529	263	0
B2	4967	5034	4998	out	HOF	OPP	CA	OUT	-0.0829216	-0.0812936	0.160047	0.518108	11.8585	14.003	252	0
B2	5044	5034	4998	out	HOF	OPP	CA	OUT	-0.0529917	-0.0456447	0.141174	0.375364	13.2819	14.7684	265	0
B2	4728	4976	4999	out	HOF	OPP	CA	OUT	-0.0354941	-0.0325056	0.13146	0.269999	13.2519	14.2273	239	0
B2	4731	4976	4999	out	HOF	OPP	CA	OUT	0.0468325	0.0425661	0.136415	0.343308	13.4349	12.2328	242	0
B2	4967	4976	4999	out	HOF	OPP	CA	OUT	-0.0202655	-0.021594	0.167834	0.120747	11.6833	12.1667	234	0
B2	5044	4976	4999	out	HOF	OPP	CA	OUT	0.0672781	0.0696663	0.140368	0.479298	11.5392	10.0844	245	0
B2	4728	4977	4999	out	HOF	OPP	CA	OUT	-0.00555343	-0.00604642	0.141851	0.0391497	16.9431	17.1324	251	0
B2	4731	4977	4999	out	HOF	OPP	CA	OUT	0.157889	0.153276	0.128126	1.23229	17.7024	12.8747	256	0
B2	4967	4977	4999	out	HOF	OPP	CA	OUT	0.00512617	-0.0012075	0.157853	0.0324744	15.7951	15.634	247	0
B2	5044	4977	4999	out	HOF	OPP	CA	OUT	0.146372	0.140585	0.121072	1.20897	15.9141	11.8502	256	0
B2	4728	5016	4999	out	HOF	OPP	CA	OUT	-0.249379	-0.243347	0.126359	1.97357	10.8864	18.1199	256	0
B2	4731	5016	4999	out	HOF	OPP	CA	OUT	-0.0620405	-0.0581906	0.137863	0.450014	13.9836	15.8334	259	0
B2	4967	5016	4999	out	HOF	OPP	CA	OUT	-0.191194	-0.18646	0.150078	1.27396	11.3774	16.7565	251	0
B2	5044	5016	4999	out	HOF	OPP	CA	OUT	-0.0781871	-0.0745652	0.132685	0.589269	13.3444	15.6081	261	0
B2	4728	5017	4999	out	HOF	OPP	CA	OUT	-0.229678	-0.219329	0.131717	1.74372	11.032	17.6105	254	0
B2	4731	5017	4999	out	HOF	OPP	CA	OUT	-0.00624477	-0.0075913	0.133275	0.0468561	14.1784	14.3566	256	0
B2	4967	5017	4999	out	HOF	OPP	CA	OUT	-0.151965	-0.148298	0.15269	0.995252	11.5651	15.71	249	0
B2	5044	5017	4999	out	HOF	OPP	CA	OUT	-0.0562481	-0.0472539	0.129641	0.433875	13.356	14.948	258	0
B2	4728	5023	4999	out	HOF	OPP	CA	OUT	-0.221152	-0.208634	0.151228	1.46238	11.1668	17.5084	254	0
B2	4731	5023	4999	out	HOF	OPP	CA	OUT	-0.0470125	-0.0502344	0.136939	0.34331	11.6093	12.7548	257	0
B2	4967	5023	4999	out	HOF	OPP	CA	OUT	-0.160778	-0.164941	0.15758	1.0203	10.8625	15.0246	248	0
B2	5044	5023	4999	out	HOF	OPP	CA	OUT	-0.0722931	-0.0623416	0.128159	0.564089	11.288	13.0473	260	0
B2	4728	5024	4999	out	HOF	OPP	CA	OUT	-0.183533	-0.187329	0.128235	1.43122	13.6259	19.7518	255	0
B2	4731	5024	4999	out	HOF	OPP	CA	OUT	-0.0417541	-0.0481441	0.115559	0.361323	14.1109	15.3406	258	0
B2	4967	5024	4999	out	HOF	OPP	CA	OUT	-0.142171	-0.146353	0.145142	0.979531	12.5343	16.6891	249	0
B2	5044	5024	4999	out	HOF	OPP	CA	OUT	-0.0713918	-0.0733931	0.117208	0.609104	12.9654	14.959	261	0
B2	4728	5025	4999	out	HOF	OPP	CA	OUT	-0.140093	-0.130631	0.138357	1.01255	13.4793	17.8714	245	0
B2	4731	5025	4999	out	HOF	OPP	CA	OUT	0.0160014	0.0160613	0.124159	0.128878	14.5729	14.1139	247	0
B2	4967	5025	4999	out	HOF	OPP	CA	OUT	-0.0907459	-0.0943356	0.1506	0.602561	13.1892	15.8219	240	0
B2	5044	5025	4999	out	HOF	OPP	CA	OUT	-0.0240979	-0.0205626	0.130343	0.184881	11.7407	12.3206	249	0
B2	4728	5026	4999	out	HOF	OPP	CA	OUT	-0.0828468	-0.0789857	0.140981	0.587647	15.12	17.8516	255	0
B2	4731	5026	4999	out	HOF	OPP	CA	OUT	0.0751361	0.0676567	0.125896	0.596809	15.4867	13.3221	258	0
B2	4967	5026	4999	out	HOF	OPP	CA	OUT	-0.038023	-0.0467591	0.164607	0.230992	13.4142	14.4746	250	0
B2	5044	5026	4999	out	HOF	OPP	CA	OUT	0.0523706	0.0495196	0.125897	0.415978	14.0736	12.6729	260	0
B2	4728	5027	4999	out	HOF	OPP	CA	OUT	-0.110842	-0.110108	0.142887	0.775727	15.6441	19.5444	256	0
B2	4731	5027	4999	out	HOF	OPP	CA	OUT	0.0311188	0.0273011	0.12437	0.250212	16.4984	15.5026	260	0
B2	4967	5027	4999	out	HOF	OPP	CA	OUT	-0.035386	-0.0396263	0.150491	0.235137	14.2546	15.3004	250	0
B2	5044	5027	4999	out	HOF	OPP	CA	OUT	0.013612	0.0120102	0.118317	0.115047	14.222	13.84	261	0
B2	4728	5028	4999	out	HOF	OPP	CA	OUT	-0.0879817	-0.0815342	0.163896	0.536814	14.3234	17.087	240	0
B2	4731	5028	4999	out	HOF	OPP	CA	OUT	0.0457362	0.0435126	0.135656	0.337147	15.6479	14.2792	244	0
B2	4967	5028	4999	out	HOF	OPP	CA	OUT	0.0023606	0.00320587	0.175841	0.0134247	12.8271	12.7667	236	0
B2	5044	5028	4999	out	HOF	OPP	CA	OUT	0.0599811	0.0592994	0.138092	0.434357	13.4095	11.8919	245	0
B2	4728	5029	4999	out	HOF	OPP	CA	OUT	-0.194606	-0.192142	0.133114	1.46195	12.4139	18.413	253	0
B2	4731	5029	4999	out	HOF	OPP	CA	OUT	-0.0338854	-0.0293806	0.131316	0.258044	13.0498	13.9653	256	0
B2	4967	5029	4999	out	HOF	OPP	CA	OUT	-0.169089	-0.161452	0.155239	1.08921	10.2448	14.4144	248	0
B2	5044	5029	4999	out	HOF	OPP	CA	OUT	-0.0617158	-0.0551958	0.11494	0.536938	11.2449	12.7242	258	0
B2	4728	5030	4999	out	HOF	OPP	CA	OUT	-0.109256	-0.103082	0.134844	0.810239	13.4835	16.7913	258	0
B2	4731	5030	4999	out	HOF	OPP	CA	OUT	0.0585306	0.0623282	0.120254	0.486727	15.155	13.4791	260	0
B2	4967	5030	4999	out	HOF	OPP	CA	OUT	-0.0519988	-0.0526754	0.154354	0.33688	11.7655	13.0561	252	0
B2	5044	5030	4999	out	HOF	OPP	CA	OUT	0.0494887	0.0542221	0.115249	0.429406	13.3826	12.1205	262	0
B2	4728	5032	4999	out	HOF	OPP	CA	OUT	-0.140656	-0.141811	0.145116	0.969268	11.2464	14.928	245	0
B2	4731	5032	4999	out	HOF	OPP	CA	OUT	0.0696983	0.0669803	0.156333	0.445832	13.0294	11.3315	248	0
B2	4967	5032	4999	out	HOF	OPP	CA	OUT	-0.0924861	-0.0929592	0.178724	0.51748	10.4359	12.563	240	0
B2	5044	5032	4999	out	HOF	OPP	CA	OUT	0.0384133	0.0421232	0.152101	0.252552	13.3826	12.3925	252	0
B2	4728	5033	4999	out	HOF	OPP	CA	OUT	-0.126342	-0.114799	0.165841	0.761828	9.02674	11.6375	215	0
B2	4731	5033	4999	out	HOF	OPP	CA	OUT	0.0276475	0.0277513	0.154866	0.178526	10.9573	10.3677	216	0
B2	4967	5033	4999	out	HOF	OPP	CA	OUT	-0.0645324	-0.0641471	0.201517	0.320233	9.64896	10.9802	211	0
B2	5044	5033	4999	out	HOF	OPP	CA	OUT	0.00446525	0.0127175	0.151771	0.0294209	10.6032	10.5089	219	0
B2	4728	5034	4999	out	HOF	OPP	CA	OUT	-0.22866	-0.226142	0.1098	2.08252	11.6764	18.5993	254	0
B2	4731	5034	4999	out	HOF	OPP	CA	OUT	-0.0377246	-0.0369729	0.133054	0.283528	14.1037	15.2096	258	0
B2	4967	5034	4999	out	HOF	OPP	CA	OUT	-0.136264	-0.140276	0.154774	0.880406	11.1904	14.7212	248	0
B2	5044	5034	4999	out	HOF	OPP	CA	OUT	-0.0536152	-0.0471591	0.130324	0.411398	12.3827	13.7857	260	0
B2	4728	4976	5000	out	HOF	OPP	CA	OUT	0.0869322	0.0811071	0.150372	0.578116	15.184	12.7552	233	0
B2	4731	4976	5000	out	HOF	OPP	CA	OUT	0.0693403	0.0620632	0.135094	0.513273	12.9384	11.2604	236	0
B2	4967	4976	5000	out	HOF	OPP	CA	OUT	0.0471657	0.0422291	0.168466	0.279972	12.6042	11.4688	228	0
B2	5044	4976	5000	out	HOF	OPP	CA	OUT	0.0493274	0.0556505	0.144705	0.340882	12.4313	11.2625	240	0
B2	4728	4977	5000	out	HOF	OPP	CA	OUT	0.155085	0.141557	0.166894	0.929247	20.2688	14.8261	245	0
B2	4731	4977	5000	out	HOF	OPP	CA	OUT	0.230038	0.230134	0.149073	1.54313	18.0859	11.3212	250	0
B2	4967	4977	5000	out	HOF	OPP	CA	OUT	0.12527	0.112484	0.174964	0.715975	17.1858	13.3594	241	0
B2	5044	4977	5000	out	HOF	OPP	CA	OUT	0.193446	0.189257	0.157636	1.22717	17.7927	12.0247	251	0
B2	4728	5016	5000	out	HOF	OPP	CA	OUT	-0.0945544	-0.092141	0.137832	0.686012	12.0431	14.5583	249	0
B2	4731	5016	5000	out	HOF	OPP	CA	OUT	-0.0289004	-0.0175291	0.138291	0.208983	13.3269	14.1201	252	0
B2	4967	5016	5000	out	HOF	OPP	CA	OUT	-0.102674	-0.101597	0.154161	0.666017	12.0731	14.8359	244	0
B2	5044	5016	5000	out	HOF	OPP	CA	OUT	-0.0568086	-0.0501732	0.122309	0.464466	13.6139	15.2538	255	0
B2	4728	5017	5000	out	HOF	OPP	CA	OUT	-0.172614	-0.166579	0.143636	1.20174	10.4262	14.7766	249	0
B2	4731	5017	5000	out	HOF	OPP	CA	OUT	-0.108967	-0.107179	0.138814	0.784986	12.3813	15.4096	251	0
B2	4967	5017	5000	out	HOF	OPP	CA	OUT	-0.154759	-0.147549	0.151623	1.02069	11.5719	15.8094	244	0
B2	5044	5017	5000	out	HOF	OPP	CA	OUT	-0.1362	-0.124714	0.118504	1.14932	12.2879	16.1629	253	0
B2	4728	5023	5000	out	HOF	OPP	CA	OUT	-0.187651	-0.187762	0.145895	1.28621	10.7377	15.6984	247	0
B2	4731	5023	5000	out	HOF	OPP	CA	OUT	-0.0779137	-0.074039	0.131846	0.590942	9.77083	11.422	250	0
B2	4967	5023	5000	out	HOF	OPP	CA	OUT	-0.103874	-0.0975406	0.160333	0.647864	10.5771	13.0292	241	0
B2	5044	5023	5000	out	HOF	OPP	CA	OUT	-0.15762	-0.153966	0.120537	1.30765	9.82028	13.4953	254	0
B2	4728	5024	5000	out	HOF	OPP	CA	OUT	-0.0580457	-0.0584574	0.149408	0.388505	15.546	17.462	249	0
B2	4731	5024	5000	out	HOF	OPP	CA	OUT	-0.0218675	-0.0313537	0.134189	0.16296	13.2831	13.877	252	0
B2	4967	5024	5000	out	HOF	OPP	CA	OUT	-0.0662573	-0.0679924	0.154597	0.428581	13.1458	15.0115	243	0
B2	5044	5024	5000	out	HOF	OPP	CA	OUT	-0.067184	-0.0637016	0.13675	0.491292	13.3566	15.2806	256	0
B2	4728	5025	5000	out	HOF	OPP	CA	OUT	0.0286774	0.0267484	0.160518	0.178656	15.9737	15.083	239	0
B2	4731	5025	5000	out	HOF	OPP	CA	OUT	0.073791	0.0699128	0.138584	0.532464	13.8002	11.9035	241	0
B2	4967	5025	5000	out	HOF	OPP	CA	OUT	0.0180875	0.0173833	0.171519	0.105455	13.2899	12.8177	234	0
B2	5044	5025	5000	out	HOF	OPP	CA	OUT	0.00678578	0.0101425	0.154143	0.0440227	12.776	12.6038	244	0
B2	4728	5026	5000	out	HOF	OPP	CA	OUT	0.046768	0.0374405	0.169427	0.276036	16.9964	15.4777	249	0
B2	4731	5026	5000	out	HOF	OPP	CA	OUT	0.106356	0.0913318	0.159893	0.665171	14.7755	11.9347	252	0
B2	4967	5026	5000	out	HOF	OPP	CA	OUT	0.0459622	0.0344996	0.183178	0.250915	13.9663	12.7389	244	0
B2	5044	5026	5000	out	HOF	OPP	CA	OUT	0.0541942	0.0433291	0.160648	0.337348	14.6938	13.1831	255	0
B2	4728	5027	5000	out	HOF	OPP	CA	OUT	0.00258113	0.00311488	0.158596	0.0162749	17.3309	17.2417	250	0
B2	4731	5027	5000	out	HOF	OPP	CA	OUT	0.0472965	0.0393358	0.13873	0.340925	15.6252	14.2139	254	0
B2	4967	5027	5000	out	HOF	OPP	CA	OUT	0.0360579	0.0239202	0.166209	0.216943	14.6958	13.6729	244	0
B2	5044	5027	5000	out	HOF	OPP	CA	OUT	0.00796018	0.000476322	0.147525	0.0539583	14.641	14.4098	256	0
B2	4728	5028	5000	out	HOF	OPP	CA	OUT	0.0550315	0.0579749	0.176919	0.311056	16.9913	15.2188	236	0
B2	4731	5028	5000	out	HOF	OPP	CA	OUT	0.119555	0.110694	0.142958	0.836294	15.9852	12.5712	240	0
B2	4967	5028	5000	out	HOF	OPP	CA	OUT	0.0848796	0.0856591	0.196121	0.432793	14.3125	12.0729	232	0
B2	5044	5028	5000	out	HOF	OPP	CA	OUT	0.0979613	0.0952228	0.160231	0.611377	15.1193	12.4214	242	0
B2	4728	5029	5000	out	HOF	OPP	CA	OUT	-0.152188	-0.148754	0.146593	1.03817	12.222	16.6098	248	0
B2	4731	5029	5000	out	HOF	OPP	CA	OUT	-0.0534189	-0.0539586	0.132393	0.403488	11.3257	12.604	251	0
B2	4967	5029	5000	out	HOF	OPP	CA	OUT	-0.0990842	-0.105526	0.159486	0.621272	10.2479	12.5021	243	0
B2	5044	5029	5000	out	HOF	OPP	CA	OUT	-0.130328	-0.126396	0.126108	1.03347	10.4056	13.5244	254	0
B2	4728	5030	5000	out	HOF	OPP	CA	OUT	-0.0244196	-0.0297141	0.146658	0.166507	14.4891	15.2144	252	0
B2	4731	5030	5000	out	HOF	OPP	CA	OUT	0.0220322	0.0221475	0.11547	0.190804	13.8399	13.2432	254	0
B2	4967	5030	5000	out	HOF	OPP	CA	OUT	-0.0248418	-0.0184917	0.149594	0.166062	11.6128	12.2045	246	0
B2	5044	5030	5000	out	HOF	OPP	CA	OUT	-0.00929028	-0.00330251	0.122055	0.0761153	13.3299	13.5799	257	0
B2	4728	5032	5000	out	HOF	OPP	CA	OUT	-0.124305	-0.117077	0.156681	0.793366	10.3958	13.3472	240	0
B2	4731	5032	5000	out	HOF	OPP	CA	OUT	-0.052996	-0.0521631	0.156192	0.3393	10.8349	12.0475	243	0
B2	4967	5032	5000	out	HOF	OPP	CA	OUT	-0.168522	-0.161238	0.174834	0.963897	9.72656	13.6693	235	0
B2	5044	5032	5000	out	HOF	OPP	CA	OUT	-0.0997643	-0.0967341	0.143814	0.693706	11.7354	14.3365	248	0
B2	4728	5033	5000	out	HOF	OPP	CA	OUT	-0.112315	-0.0999236	0.169276	0.663505	8.39062	10.5139	210	0
B2	4731	5033	5000	out	HOF	OPP	CA	OUT	-0.0322398	-0.0276391	0.147766	0.218181	8.89844	9.49132	211	0
B2	4967	5033	5000	out	HOF	OPP	CA	OUT	-0.0491985	-0.0326626	0.190694	0.257996	8.95833	9.88542	206	0
B2	5044	5033	5000	out	HOF	OPP	CA	OUT	-0.125635	-0.124423	0.143064	0.878175	8.96042	11.5354	215	0
B2	4728	5034	5000	out	HOF	OPP	CA	OUT	-0.113232	-0.113545	0.138675	0.816529	12.5806	15.7934	248	0
B2	4731	5034	5000	out	HOF	OPP	CA	OUT	-0.0405383	-0.0349754	0.137756	0.294277	12.5141	13.5715	252	0
B2	4967	5034	5000	out	HOF	OPP	CA	OUT	-0.0692282	-0.0619397	0.156852	0.44136	11.4563	13.1604	242	0
B2	5044	5034	5000	out	HOF	OPP	CA	OUT	-0.0681818	-0.0644087	0.123938	0.550128	12.2146	14.0021	255	0
															Total of significance tests	1
															% of significance tests	0.238095

## Sheet: B3
Hypothesis	p1	p2	p3	p4	taxap1	taxap2	taxap3	taxap4	dstat	bootmean	bootstd	Z	ABBA	BABA	nloci	significance
B3	4728	4976	4745	out	HOF	OPP	WA	OUT	-0.0489986	-0.0486928	0.112362	0.436079	16.9826	18.7326	241	0
B3	4731	4976	4745	out	HOF	OPP	WA	OUT	0.130298	0.129116	0.117126	1.11247	16.25	12.5035	245	0
B3	4967	4976	4745	out	HOF	OPP	WA	OUT	-0.0348485	-0.0232306	0.148019	0.235433	13.2708	14.2292	237	0
B3	5044	4976	4745	out	HOF	OPP	WA	OUT	-0.0952095	-0.0947805	0.114501	0.831516	13.6146	16.4799	247	0
B3	4728	4977	4745	out	HOF	OPP	WA	OUT	-0.0493978	-0.047037	0.128972	0.383012	18.0411	19.9161	253	0
B3	4731	4977	4745	out	HOF	OPP	WA	OUT	0.129964	0.134961	0.143545	0.905386	18.6418	14.3536	258	0
B3	4967	4977	4745	out	HOF	OPP	WA	OUT	-0.098579	-0.092592	0.166738	0.59122	14.0972	17.1806	250	0
B3	5044	4977	4745	out	HOF	OPP	WA	OUT	-0.087671	-0.0827297	0.126681	0.692062	15.884	18.9368	258	0
B3	4728	5016	4745	out	HOF	OPP	WA	OUT	-0.194889	-0.200927	0.111376	1.74983	15.3196	22.7363	256	0
B3	4731	5016	4745	out	HOF	OPP	WA	OUT	-0.0366512	-0.0282537	0.119151	0.307604	16.4733	17.7267	260	0
B3	4967	5016	4745	out	HOF	OPP	WA	OUT	-0.244174	-0.242221	0.140938	1.73249	11.8014	19.4264	253	0
B3	5044	5016	4745	out	HOF	OPP	WA	OUT	-0.252568	-0.244228	0.101267	2.49409	13.0128	21.8073	261	0
B3	4728	5017	4745	out	HOF	OPP	WA	OUT	-0.217652	-0.213724	0.114349	1.9034	13.9361	21.6903	255	0
B3	4731	5017	4745	out	HOF	OPP	WA	OUT	-0.0866409	-0.0892443	0.130699	0.662905	14.3157	17.0317	258	0
B3	4967	5017	4745	out	HOF	OPP	WA	OUT	-0.239352	-0.237588	0.146773	1.63076	11.5708	18.8528	252	0
B3	5044	5017	4745	out	HOF	OPP	WA	OUT	-0.271869	-0.265401	0.106511	2.5525	12.3032	21.4907	259	0
B3	4728	5023	4745	out	HOF	OPP	WA	OUT	-0.0722761	-0.070611	0.119935	0.602626	15.4743	17.8854	255	0
B3	4731	5023	4745	out	HOF	OPP	WA	OUT	0.119751	0.112563	0.116811	1.02517	15.2045	11.9524	259	0
B3	4967	5023	4745	out	HOF	OPP	WA	OUT	-0.0776265	-0.0796161	0.149236	0.52016	12.8889	15.0583	251	0
B3	5044	5023	4745	out	HOF	OPP	WA	OUT	-0.124771	-0.132398	0.100341	1.24347	14.0489	18.0544	261	0
B3	4728	5024	4745	out	HOF	OPP	WA	OUT	-0.180085	-0.180736	0.108356	1.66197	15.812	22.7578	256	0
B3	4731	5024	4745	out	HOF	OPP	WA	OUT	-0.0404461	-0.0360933	0.113678	0.355796	15.2148	16.4975	260	0
B3	4967	5024	4745	out	HOF	OPP	WA	OUT	-0.202045	-0.198072	0.133872	1.50924	12.6257	19.0194	252	0
B3	5044	5024	4745	out	HOF	OPP	WA	OUT	-0.219296	-0.216894	0.0982635	2.23171	13.7	21.3965	262	0
B3	4728	5025	4745	out	HOF	OPP	WA	OUT	-0.130839	-0.123092	0.114055	1.14715	15.9155	20.7072	246	0
B3	4731	5025	4745	out	HOF	OPP	WA	OUT	0.0539199	0.0512558	0.118643	0.454473	15.8472	14.2257	249	0
B3	4967	5025	4745	out	HOF	OPP	WA	OUT	-0.143255	-0.141977	0.144589	0.990769	12.8333	17.125	243	0
B3	5044	5025	4745	out	HOF	OPP	WA	OUT	-0.185452	-0.186817	0.112773	1.64447	12.8351	18.6795	250	0
B3	4728	5026	4745	out	HOF	OPP	WA	OUT	-0.101785	-0.089371	0.114491	0.889029	16.3071	20.003	256	0
B3	4731	5026	4745	out	HOF	OPP	WA	OUT	0.0644555	0.0685237	0.130852	0.492582	16.2451	14.2777	260	0
B3	4967	5026	4745	out	HOF	OPP	WA	OUT	-0.126821	-0.125024	0.15024	0.844122	12.7375	16.4375	253	0
B3	5044	5026	4745	out	HOF	OPP	WA	OUT	-0.142651	-0.14279	0.111023	1.28488	14.658	19.5358	261	0
B3	4728	5027	4745	out	HOF	OPP	WA	OUT	-0.0872737	-0.0825967	0.116067	0.751922	17.4667	20.8069	257	0
B3	4731	5027	4745	out	HOF	OPP	WA	OUT	0.0700362	0.0719584	0.118881	0.589128	17.7451	15.4222	262	0
B3	4967	5027	4745	out	HOF	OPP	WA	OUT	-0.0688708	-0.066508	0.148011	0.465309	14.3556	16.4792	253	0
B3	5044	5027	4745	out	HOF	OPP	WA	OUT	-0.129336	-0.120462	0.112209	1.15263	15.6001	20.2348	262	0
B3	4728	5028	4745	out	HOF	OPP	WA	OUT	-0.11621	-0.111005	0.124313	0.934812	16.9531	21.4115	240	0
B3	4731	5028	4745	out	HOF	OPP	WA	OUT	0.0613672	0.0594138	0.127708	0.480529	17.3854	15.375	245	0
B3	4967	5028	4745	out	HOF	OPP	WA	OUT	-0.134048	-0.133744	0.141376	0.94817	13.4583	17.625	238	0
B3	5044	5028	4745	out	HOF	OPP	WA	OUT	-0.168092	-0.161774	0.120411	1.39598	14.2562	20.0174	245	0
B3	4728	5029	4745	out	HOF	OPP	WA	OUT	-0.107484	-0.108699	0.10839	0.991643	15.95	19.7917	254	0
B3	4731	5029	4745	out	HOF	OPP	WA	OUT	0.0799159	0.0785359	0.110949	0.720291	15.6856	13.3641	258	0
B3	4967	5029	4745	out	HOF	OPP	WA	OUT	-0.119819	-0.122868	0.139209	0.860712	12.1667	15.4792	251	0
B3	5044	5029	4745	out	HOF	OPP	WA	OUT	-0.136209	-0.137023	0.102602	1.32755	14.4097	18.9541	259	0
B3	4728	5030	4745	out	HOF	OPP	WA	OUT	-0.0228852	-0.0287842	0.108414	0.21109	18.1608	19.0115	259	0
B3	4731	5030	4745	out	HOF	OPP	WA	OUT	0.163524	0.151856	0.113805	1.43687	18.9001	13.5876	262	0
B3	4967	5030	4745	out	HOF	OPP	WA	OUT	-0.00205976	-0.00744986	0.139407	0.0147751	14.2993	14.3583	255	0
B3	5044	5030	4745	out	HOF	OPP	WA	OUT	-0.0522824	-0.0482475	0.111604	0.468464	16.7989	18.6523	263	0
B3	4728	5032	4745	out	HOF	OPP	WA	OUT	-0.176169	-0.171609	0.118082	1.49192	14.224	20.3073	246	0
B3	4731	5032	4745	out	HOF	OPP	WA	OUT	0.0154928	0.0142306	0.121544	0.127467	13.5417	13.1285	250	0
B3	4967	5032	4745	out	HOF	OPP	WA	OUT	-0.21893	-0.214706	0.158143	1.38438	9.88542	15.4271	243	0
B3	5044	5032	4745	out	HOF	OPP	WA	OUT	-0.223497	-0.221153	0.110333	2.02566	12.2229	19.259	253	0
B3	4728	5033	4745	out	HOF	OPP	WA	OUT	-0.189171	-0.1817	0.131093	1.44302	12.3229	18.0729	216	0
B3	4731	5033	4745	out	HOF	OPP	WA	OUT	-0.0157439	-0.0224006	0.140073	0.112398	13.0243	13.441	218	0
B3	4967	5033	4745	out	HOF	OPP	WA	OUT	-0.185965	-0.192757	0.179492	1.03606	9.66667	14.0833	214	0
B3	5044	5033	4745	out	HOF	OPP	WA	OUT	-0.284638	-0.281853	0.12062	2.3598	9.82083	17.6361	220	0
B3	4728	5034	4745	out	HOF	OPP	WA	OUT	-0.166327	-0.167518	0.11754	1.41507	15.3292	21.4458	255	0
B3	4731	5034	4745	out	HOF	OPP	WA	OUT	-0.0212342	-0.0264874	0.124491	0.170568	14.9325	15.5804	260	0
B3	4967	5034	4745	out	HOF	OPP	WA	OUT	-0.178914	-0.174788	0.146947	1.21755	12.8882	18.5049	251	0
B3	5044	5034	4745	out	HOF	OPP	WA	OUT	-0.203183	-0.201149	0.101185	2.00803	13.6169	20.5614	261	0
B3	4728	4976	4973	out	HOF	OPP	WA	OUT	-0.118121	-0.115947	0.117436	1.00584	16.526	20.9531	233	0
B3	4731	4976	4973	out	HOF	OPP	WA	OUT	-0.0330661	-0.0270524	0.122803	0.269261	15.0781	16.1094	236	0
B3	4967	4976	4973	out	HOF	OPP	WA	OUT	-0.270103	-0.261819	0.138624	1.94846	11.0625	19.25	229	0
B3	5044	4976	4973	out	HOF	OPP	WA	OUT	-0.202403	-0.200159	0.0957532	2.1138	13.2422	19.963	239	0
B3	4728	4977	4973	out	HOF	OPP	WA	OUT	-0.107181	-0.101683	0.141171	0.759227	19.48	24.1571	244	0
B3	4731	4977	4973	out	HOF	OPP	WA	OUT	0.0230813	0.0299849	0.138323	0.166865	18.6997	17.8559	248	0
B3	4967	4977	4973	out	HOF	OPP	WA	OUT	-0.268041	-0.258999	0.141066	1.90012	13.3125	23.0625	240	0
B3	5044	4977	4973	out	HOF	OPP	WA	OUT	-0.143193	-0.137751	0.115064	1.24447	16.754	22.354	249	0
B3	4728	5016	4973	out	HOF	OPP	WA	OUT	-0.214161	-0.212084	0.118924	1.80082	15.7172	24.2839	249	0
B3	4731	5016	4973	out	HOF	OPP	WA	OUT	-0.0740206	-0.0714564	0.108709	0.680904	17.8003	20.6462	252	0
B3	4967	5016	4973	out	HOF	OPP	WA	OUT	-0.30756	-0.299747	0.122106	2.5188	13.4052	25.3135	245	0
B3	5044	5016	4973	out	HOF	OPP	WA	OUT	-0.24247	-0.239069	0.0946963	2.5605	15.0191	24.6336	254	0
B3	4728	5017	4973	out	HOF	OPP	WA	OUT	-0.277218	-0.268515	0.1082	2.56208	13.001	22.974	247	0
B3	4731	5017	4973	out	HOF	OPP	WA	OUT	-0.124785	-0.119238	0.122923	1.01515	15.6129	20.065	249	0
B3	4967	5017	4973	out	HOF	OPP	WA	OUT	-0.338654	-0.32513	0.130961	2.5859	12.474	25.249	243	1
B3	5044	5017	4973	out	HOF	OPP	WA	OUT	-0.292008	-0.283378	0.0968869	3.0139	13.6533	24.9158	250	1
B3	4728	5023	4973	out	HOF	OPP	WA	OUT	-0.236983	-0.228256	0.123247	1.92283	13.9924	22.684	245	0
B3	4731	5023	4973	out	HOF	OPP	WA	OUT	-0.0591853	-0.0509459	0.117634	0.503131	14.0747	15.8455	248	0
B3	4967	5023	4973	out	HOF	OPP	WA	OUT	-0.293659	-0.281943	0.135104	2.17358	11.5104	21.0813	240	0
B3	5044	5023	4973	out	HOF	OPP	WA	OUT	-0.240457	-0.230987	0.0929146	2.58794	13.6188	22.2417	251	1
B3	4728	5024	4973	out	HOF	OPP	WA	OUT	-0.199807	-0.193139	0.116103	1.72095	17.2458	25.8583	247	0
B3	4731	5024	4973	out	HOF	OPP	WA	OUT	-0.103947	-0.10284	0.112314	0.925503	15.7499	19.4041	250	0
B3	4967	5024	4973	out	HOF	OPP	WA	OUT	-0.329165	-0.317174	0.125707	2.61851	12.1833	24.1396	242	1
B3	5044	5024	4973	out	HOF	OPP	WA	OUT	-0.248841	-0.248465	0.088547	2.81027	15.178	25.2343	253	1
B3	4728	5025	4973	out	HOF	OPP	WA	OUT	-0.141776	-0.125892	0.143678	0.986762	17.9709	23.9084	238	0
B3	4731	5025	4973	out	HOF	OPP	WA	OUT	0.00318066	0.000881279	0.125518	0.0253402	16.4271	16.3229	240	0
B3	4967	5025	4973	out	HOF	OPP	WA	OUT	-0.251437	-0.241892	0.139046	1.8083	12.8854	21.5417	234	0
B3	5044	5025	4973	out	HOF	OPP	WA	OUT	-0.183732	-0.179502	0.105574	1.74031	14.8229	21.4958	242	0
B3	4728	5026	4973	out	HOF	OPP	WA	OUT	-0.144619	-0.136355	0.12806	1.12931	18.1016	24.2224	247	0
B3	4731	5026	4973	out	HOF	OPP	WA	OUT	-0.0337611	-0.0331102	0.123824	0.272653	16.6353	17.7978	250	0
B3	4967	5026	4973	out	HOF	OPP	WA	OUT	-0.286388	-0.278266	0.139464	2.05348	12.3031	22.1781	243	0
B3	5044	5026	4973	out	HOF	OPP	WA	OUT	-0.192765	-0.185777	0.0972869	1.9814	15.839	23.4036	252	0
B3	4728	5027	4973	out	HOF	OPP	WA	OUT	-0.159143	-0.15093	0.130544	1.21908	18.5698	25.599	248	0
B3	4731	5027	4973	out	HOF	OPP	WA	OUT	-0.0559076	-0.0563032	0.120786	0.462863	17.4847	19.5556	252	0
B3	4967	5027	4973	out	HOF	OPP	WA	OUT	-0.262735	-0.258468	0.135671	1.93656	13.3729	22.9042	243	0
B3	5044	5027	4973	out	HOF	OPP	WA	OUT	-0.210435	-0.20901	0.0969582	2.17037	15.8017	24.2246	253	0
B3	4728	5028	4973	out	HOF	OPP	WA	OUT	-0.153383	-0.150516	0.142254	1.07823	18.3125	24.9479	234	0
B3	4731	5028	4973	out	HOF	OPP	WA	OUT	-0.036369	-0.0419111	0.135048	0.269304	16.974	18.2552	238	0
B3	4967	5028	4973	out	HOF	OPP	WA	OUT	-0.282609	-0.268835	0.149206	1.89409	12.375	22.125	231	0
B3	5044	5028	4973	out	HOF	OPP	WA	OUT	-0.199561	-0.192775	0.104892	1.90254	14.8073	22.1906	239	0
B3	4728	5029	4973	out	HOF	OPP	WA	OUT	-0.19614	-0.188583	0.121608	1.61289	16.193	24.0951	245	0
B3	4731	5029	4973	out	HOF	OPP	WA	OUT	-0.0160827	-0.021901	0.116905	0.137571	15.8682	16.387	248	0
B3	4967	5029	4973	out	HOF	OPP	WA	OUT	-0.264489	-0.25656	0.137884	1.9182	11.8187	20.3188	241	0
B3	5044	5029	4973	out	HOF	OPP	WA	OUT	-0.209946	-0.208806	0.0852226	2.4635	14.2764	21.8639	250	0
B3	4728	5030	4973	out	HOF	OPP	WA	OUT	-0.0743957	-0.0685363	0.13157	0.565445	19.9326	23.1367	250	0
B3	4731	5030	4973	out	HOF	OPP	WA	OUT	0.0629654	0.0668542	0.107457	0.58596	19.5547	17.238	252	0
B3	4967	5030	4973	out	HOF	OPP	WA	OUT	-0.172639	-0.1664	0.139204	1.24018	14.1427	20.0448	245	0
B3	5044	5030	4973	out	HOF	OPP	WA	OUT	-0.104055	-0.102277	0.0938446	1.1088	18.0906	22.2927	254	0
B3	4728	5032	4973	out	HOF	OPP	WA	OUT	-0.21336	-0.215273	0.114263	1.86727	14.1523	21.8294	238	0
B3	4731	5032	4973	out	HOF	OPP	WA	OUT	-0.0681273	-0.0702869	0.137501	0.495467	15.1745	17.3932	241	0
B3	4967	5032	4973	out	HOF	OPP	WA	OUT	-0.351327	-0.346	0.141233	2.48756	11.0781	23.0781	234	0
B3	5044	5032	4973	out	HOF	OPP	WA	OUT	-0.23086	-0.230423	0.121028	1.90749	15.2005	24.3255	245	0
B3	4728	5033	4973	out	HOF	OPP	WA	OUT	-0.233185	-0.225179	0.130823	1.78245	11.638	18.7161	210	0
B3	4731	5033	4973	out	HOF	OPP	WA	OUT	-0.123638	-0.117149	0.134044	0.922364	12.1458	15.5729	211	0
B3	4967	5033	4973	out	HOF	OPP	WA	OUT	-0.357303	-0.34235	0.159528	2.23976	8.9375	18.875	207	0
B3	5044	5033	4973	out	HOF	OPP	WA	OUT	-0.329022	-0.323402	0.102193	3.21961	10.6448	21.0844	214	1
B3	4728	5034	4973	out	HOF	OPP	WA	OUT	-0.255625	-0.248169	0.116772	2.18909	14.7495	24.8797	246	0
B3	4731	5034	4973	out	HOF	OPP	WA	OUT	-0.124603	-0.122091	0.118148	1.05464	14.8742	19.1086	250	0
B3	4967	5034	4973	out	HOF	OPP	WA	OUT	-0.327013	-0.319507	0.131389	2.48889	12.3854	24.4219	241	0
B3	5044	5034	4973	out	HOF	OPP	WA	OUT	-0.268508	-0.269041	0.0917534	2.92641	14.4004	24.9723	252	1
B3	4728	4976	5003	out	HOF	OPP	WA	OUT	-0.055698	-0.0570935	0.13623	0.408854	21.6592	24.2143	245	0
B3	4731	4976	5003	out	HOF	OPP	WA	OUT	-0.0238306	-0.0289342	0.151908	0.156875	20.7191	21.7307	249	0
B3	4967	4976	5003	out	HOF	OPP	WA	OUT	-0.0899869	-0.0963477	0.174441	0.51586	17.9208	21.465	240	0
B3	5044	4976	5003	out	HOF	OPP	WA	OUT	-0.0589404	-0.0610537	0.15524	0.379674	17.79	20.0185	252	0
B3	4728	4977	5003	out	HOF	OPP	WA	OUT	-0.204523	-0.200787	0.112315	1.82098	16.7868	25.4189	257	0
B3	4731	4977	5003	out	HOF	OPP	WA	OUT	-0.147593	-0.140876	0.125007	1.18068	16.8628	22.7023	263	0
B3	4967	4977	5003	out	HOF	OPP	WA	OUT	-0.333235	-0.328485	0.12937	2.57583	12.4498	24.894	253	0
B3	5044	4977	5003	out	HOF	OPP	WA	OUT	-0.216731	-0.210852	0.105659	2.05123	14.4082	22.3818	263	0
B3	4728	5016	5003	out	HOF	OPP	WA	OUT	-0.210021	-0.210103	0.106529	1.97148	16.781	25.7036	261	0
B3	4731	5016	5003	out	HOF	OPP	WA	OUT	-0.142231	-0.143987	0.103051	1.38019	18.1331	24.1466	265	0
B3	4967	5016	5003	out	HOF	OPP	WA	OUT	-0.28958	-0.291023	0.116697	2.48147	13.3429	24.2204	256	0
B3	5044	5016	5003	out	HOF	OPP	WA	OUT	-0.210541	-0.210784	0.0998189	2.10923	14.9228	22.8823	267	0
B3	4728	5017	5003	out	HOF	OPP	WA	OUT	-0.236041	-0.229205	0.105712	2.23287	14.6711	23.7369	260	0
B3	4731	5017	5003	out	HOF	OPP	WA	OUT	-0.147639	-0.145648	0.115468	1.27861	16.4757	22.1833	263	0
B3	4967	5017	5003	out	HOF	OPP	WA	OUT	-0.279859	-0.27746	0.124671	2.24478	12.9677	23.0467	255	0
B3	5044	5017	5003	out	HOF	OPP	WA	OUT	-0.219065	-0.214561	0.101597	2.15622	14.0107	21.8712	265	0
B3	4728	5023	5003	out	HOF	OPP	WA	OUT	-0.198698	-0.196522	0.120475	1.64929	16.2116	24.2516	259	0
B3	4731	5023	5003	out	HOF	OPP	WA	OUT	-0.119405	-0.11724	0.130791	0.912948	16.5686	21.0618	263	0
B3	4967	5023	5003	out	HOF	OPP	WA	OUT	-0.228891	-0.223422	0.149688	1.52912	14.4986	23.1059	253	0
B3	5044	5023	5003	out	HOF	OPP	WA	OUT	-0.185419	-0.189455	0.114932	1.61329	15.0387	21.8851	266	0
B3	4728	5024	5003	out	HOF	OPP	WA	OUT	-0.274944	-0.268732	0.10586	2.59723	15.9978	28.1306	261	1
B3	4731	5024	5003	out	HOF	OPP	WA	OUT	-0.235453	-0.223129	0.108264	2.17481	15.2574	24.6548	265	0
B3	4967	5024	5003	out	HOF	OPP	WA	OUT	-0.347674	-0.340721	0.118353	2.9376	12.7449	26.3304	255	1
B3	5044	5024	5003	out	HOF	OPP	WA	OUT	-0.293204	-0.287342	0.0958945	3.05757	13.618	24.9165	268	1
B3	4728	5025	5003	out	HOF	OPP	WA	OUT	-0.266215	-0.259498	0.113927	2.3367	15.0154	25.9105	251	0
B3	4731	5025	5003	out	HOF	OPP	WA	OUT	-0.202214	-0.196162	0.120903	1.67254	15.0863	22.7341	254	0
B3	4967	5025	5003	out	HOF	OPP	WA	OUT	-0.337009	-0.333115	0.133176	2.53056	12.2351	24.6738	246	0
B3	5044	5025	5003	out	HOF	OPP	WA	OUT	-0.297453	-0.292815	0.100918	2.94748	11.864	21.9103	256	1
B3	4728	5026	5003	out	HOF	OPP	WA	OUT	-0.218783	-0.208702	0.112237	1.9493	16.3629	25.5279	261	0
B3	4731	5026	5003	out	HOF	OPP	WA	OUT	-0.161416	-0.158761	0.114396	1.41103	16.2996	22.5744	265	0
B3	4967	5026	5003	out	HOF	OPP	WA	OUT	-0.297859	-0.290517	0.130921	2.27511	12.7606	23.587	256	0
B3	5044	5026	5003	out	HOF	OPP	WA	OUT	-0.219763	-0.212929	0.0990385	2.21896	14.743	23.0481	267	0
B3	4728	5027	5003	out	HOF	OPP	WA	OUT	-0.218582	-0.222381	0.109088	2.00373	17.7084	27.6155	262	0
B3	4731	5027	5003	out	HOF	OPP	WA	OUT	-0.170477	-0.169086	0.11835	1.44044	17.7032	24.9796	267	0
B3	4967	5027	5003	out	HOF	OPP	WA	OUT	-0.269165	-0.262927	0.128955	2.08728	14.2574	24.7594	256	0
B3	5044	5027	5003	out	HOF	OPP	WA	OUT	-0.228982	-0.227955	0.101149	2.26382	15.3597	24.483	268	0
B3	4728	5028	5003	out	HOF	OPP	WA	OUT	-0.161031	-0.170687	0.156351	1.02994	18.5397	25.6567	245	0
B3	4731	5028	5003	out	HOF	OPP	WA	OUT	-0.0888272	-0.0877477	0.155343	0.571811	19.3718	23.1488	250	0
B3	4967	5028	5003	out	HOF	OPP	WA	OUT	-0.209756	-0.217508	0.188243	1.11428	15.0118	22.981	241	0
B3	5044	5028	5003	out	HOF	OPP	WA	OUT	-0.144668	-0.159615	0.158409	0.913256	16.9023	22.6199	251	0
B3	4728	5029	5003	out	HOF	OPP	WA	OUT	-0.270928	-0.267212	0.105725	2.56258	14.9066	25.9854	258	0
B3	4731	5029	5003	out	HOF	OPP	WA	OUT	-0.198327	-0.190591	0.123008	1.61231	15.223	22.7551	262	0
B3	4967	5029	5003	out	HOF	OPP	WA	OUT	-0.347887	-0.358294	0.12402	2.80508	11.2698	23.2941	253	1
B3	5044	5029	5003	out	HOF	OPP	WA	OUT	-0.269297	-0.261029	0.0950097	2.83442	13.1774	22.8904	264	1
B3	4728	5030	5003	out	HOF	OPP	WA	OUT	-0.16683	-0.157083	0.114879	1.45222	17.176	24.0545	264	0
B3	4731	5030	5003	out	HOF	OPP	WA	OUT	-0.10332	-0.101835	0.120496	0.857459	18.1461	22.3279	267	0
B3	4967	5030	5003	out	HOF	OPP	WA	OUT	-0.234016	-0.228629	0.12495	1.87287	13.439	21.6505	258	0
B3	5044	5030	5003	out	HOF	OPP	WA	OUT	-0.15207	-0.149606	0.0988644	1.53816	16.223	22.0419	269	0
B3	4728	5032	5003	out	HOF	OPP	WA	OUT	-0.255497	-0.251465	0.113453	2.252	13.4078	22.6104	251	0
B3	4731	5032	5003	out	HOF	OPP	WA	OUT	-0.180029	-0.182258	0.122265	1.47244	14.5415	20.9268	255	0
B3	4967	5032	5003	out	HOF	OPP	WA	OUT	-0.357648	-0.354543	0.134805	2.65307	10.4402	22.0659	246	1
B3	5044	5032	5003	out	HOF	OPP	WA	OUT	-0.227119	-0.22188	0.10092	2.25047	13.9449	22.1405	259	0
B3	4728	5033	5003	out	HOF	OPP	WA	OUT	-0.288278	-0.276987	0.133809	2.15441	11.7039	21.185	219	0
B3	4731	5033	5003	out	HOF	OPP	WA	OUT	-0.251637	-0.241503	0.14186	1.77384	11.9721	20.0234	221	0
B3	4967	5033	5003	out	HOF	OPP	WA	OUT	-0.386022	-0.378531	0.16082	2.40033	9.04092	20.4094	215	0
B3	5044	5033	5003	out	HOF	OPP	WA	OUT	-0.34051	-0.33704	0.109435	3.11154	10.3474	21.0325	224	1
B3	4728	5034	5003	out	HOF	OPP	WA	OUT	-0.307187	-0.301459	0.10584	2.90237	14.2976	26.9764	260	1
B3	4731	5034	5003	out	HOF	OPP	WA	OUT	-0.238149	-0.231341	0.12198	1.95236	14.8449	24.1257	265	0
B3	4967	5034	5003	out	HOF	OPP	WA	OUT	-0.348847	-0.342152	0.126451	2.75876	12.1478	25.1639	254	1
B3	5044	5034	5003	out	HOF	OPP	WA	OUT	-0.284709	-0.281729	0.0976527	2.91552	13.4131	24.0907	267	1
B3	4728	4976	5004	out	HOF	OPP	WA	OUT	-0.115283	-0.115183	0.122292	0.942685	16.691	21.0408	241	0
B3	4731	4976	5004	out	HOF	OPP	WA	OUT	-0.0644252	-0.0594751	0.125872	0.51183	15.2656	17.3681	245	0
B3	4967	4976	5004	out	HOF	OPP	WA	OUT	-0.275745	-0.269927	0.147784	1.86587	11.1354	19.6146	237	0
B3	5044	4976	5004	out	HOF	OPP	WA	OUT	-0.223054	-0.22273	0.103769	2.14953	12.363	19.4616	247	0
B3	4728	4977	5004	out	HOF	OPP	WA	OUT	-0.128499	-0.117015	0.135693	0.946983	17.9062	23.1866	253	0
B3	4731	4977	5004	out	HOF	OPP	WA	OUT	-0.00917751	-0.0138638	0.137265	0.0668597	18.0874	18.4225	258	0
B3	4967	4977	5004	out	HOF	OPP	WA	OUT	-0.314401	-0.307963	0.134935	2.33002	12.4062	23.7847	250	0
B3	5044	4977	5004	out	HOF	OPP	WA	OUT	-0.173521	-0.16724	0.105822	1.63975	15.5425	22.0689	258	0
B3	4728	5016	5004	out	HOF	OPP	WA	OUT	-0.184314	-0.184224	0.106615	1.72878	17.0885	24.8113	255	0
B3	4731	5016	5004	out	HOF	OPP	WA	OUT	-0.0666812	-0.0629449	0.113611	0.586927	19.0876	21.815	259	0
B3	4967	5016	5004	out	HOF	OPP	WA	OUT	-0.328569	-0.324342	0.129712	2.53308	12.4047	24.5453	252	0
B3	5044	5016	5004	out	HOF	OPP	WA	OUT	-0.230791	-0.232931	0.0995432	2.31851	15.1266	24.2037	260	0
B3	4728	5017	5004	out	HOF	OPP	WA	OUT	-0.229385	-0.229504	0.115767	1.98143	14.3779	22.9374	254	0
B3	4731	5017	5004	out	HOF	OPP	WA	OUT	-0.117904	-0.1211	0.115401	1.02169	16.4424	20.8378	257	0
B3	4967	5017	5004	out	HOF	OPP	WA	OUT	-0.332501	-0.334797	0.134375	2.47442	12.0674	24.0896	251	0
B3	5044	5017	5004	out	HOF	OPP	WA	OUT	-0.266366	-0.263684	0.09992	2.66579	13.3772	23.0911	258	1
B3	4728	5023	5004	out	HOF	OPP	WA	OUT	-0.219811	-0.208551	0.132191	1.66282	14.3598	22.4513	253	0
B3	4731	5023	5004	out	HOF	OPP	WA	OUT	-0.0753031	-0.0675698	0.126681	0.594429	14.5331	16.9001	257	0
B3	4967	5023	5004	out	HOF	OPP	WA	OUT	-0.324896	-0.322843	0.139302	2.33231	11.2521	22.0823	249	0
B3	5044	5023	5004	out	HOF	OPP	WA	OUT	-0.258058	-0.252657	0.100611	2.5649	13.0138	22.0666	259	0
B3	4728	5024	5004	out	HOF	OPP	WA	OUT	-0.271285	-0.267416	0.11452	2.3689	15.4825	27.0101	255	0
B3	4731	5024	5004	out	HOF	OPP	WA	OUT	-0.197849	-0.193298	0.113786	1.73879	14.3148	21.3763	259	0
B3	4967	5024	5004	out	HOF	OPP	WA	OUT	-0.431583	-0.433359	0.122196	3.5319	10.3174	25.9847	251	1
B3	5044	5024	5004	out	HOF	OPP	WA	OUT	-0.341266	-0.335207	0.0857681	3.97894	12.546	25.5453	261	1
B3	4728	5025	5004	out	HOF	OPP	WA	OUT	-0.196122	-0.183861	0.133076	1.47376	16.3154	24.2763	246	0
B3	4731	5025	5004	out	HOF	OPP	WA	OUT	-0.107123	-0.10432	0.132818	0.806538	15.0278	18.6337	249	0
B3	4967	5025	5004	out	HOF	OPP	WA	OUT	-0.368878	-0.358568	0.134339	2.74587	10.8507	23.5347	243	1
B3	5044	5025	5004	out	HOF	OPP	WA	OUT	-0.281391	-0.281155	0.105592	2.6649	12.3184	21.9656	250	1
B3	4728	5026	5004	out	HOF	OPP	WA	OUT	-0.198287	-0.193635	0.128188	1.54684	16.2524	24.2918	255	0
B3	4731	5026	5004	out	HOF	OPP	WA	OUT	-0.0989361	-0.0911719	0.124609	0.793974	15.5128	18.9194	259	0
B3	4967	5026	5004	out	HOF	OPP	WA	OUT	-0.367919	-0.363029	0.125128	2.94035	10.6292	23.0031	252	1
B3	5044	5026	5004	out	HOF	OPP	WA	OUT	-0.256596	-0.251903	0.101588	2.52585	13.835	23.3857	260	0
B3	4728	5027	5004	out	HOF	OPP	WA	OUT	-0.197538	-0.192216	0.127699	1.5469	17.0345	25.4212	256	0
B3	4731	5027	5004	out	HOF	OPP	WA	OUT	-0.110339	-0.114454	0.128884	0.856113	16.4773	20.5644	261	0
B3	4967	5027	5004	out	HOF	OPP	WA	OUT	-0.331639	-0.324709	0.13235	2.50577	11.9632	23.8354	252	0
B3	5044	5027	5004	out	HOF	OPP	WA	OUT	-0.263292	-0.261807	0.0963965	2.73134	14.2323	24.4052	261	1
B3	4728	5028	5004	out	HOF	OPP	WA	OUT	-0.233498	-0.229701	0.138643	1.68417	15.6113	25.1226	240	0
B3	4731	5028	5004	out	HOF	OPP	WA	OUT	-0.119012	-0.128835	0.138444	0.859643	15.4219	19.5885	245	0
B3	4967	5028	5004	out	HOF	OPP	WA	OUT	-0.402422	-0.398555	0.129983	3.09595	9.89583	23.224	238	1
B3	5044	5028	5004	out	HOF	OPP	WA	OUT	-0.293916	-0.29458	0.100337	2.92928	12.2365	22.4236	245	1
B3	4728	5029	5004	out	HOF	OPP	WA	OUT	-0.252015	-0.249657	0.122789	2.05242	14.407	24.1151	252	0
B3	4731	5029	5004	out	HOF	OPP	WA	OUT	-0.108751	-0.108322	0.120526	0.9023	14.7018	18.2897	256	0
B3	4967	5029	5004	out	HOF	OPP	WA	OUT	-0.382693	-0.37291	0.133866	2.85877	9.80104	21.9531	249	1
B3	5044	5029	5004	out	HOF	OPP	WA	OUT	-0.280681	-0.276964	0.0875393	3.20634	12.8085	22.8043	257	1
B3	4728	5030	5004	out	HOF	OPP	WA	OUT	-0.137834	-0.135174	0.130741	1.05425	17.3715	22.9259	258	0
B3	4731	5030	5004	out	HOF	OPP	WA	OUT	-0.0202732	-0.0224185	0.121496	0.166864	17.7364	18.4704	261	0
B3	4967	5030	5004	out	HOF	OPP	WA	OUT	-0.28162	-0.274507	0.143393	1.96397	11.8063	21.0628	254	0
B3	5044	5030	5004	out	HOF	OPP	WA	OUT	-0.178689	-0.177127	0.0999834	1.78719	15.6331	22.4355	262	0
B3	4728	5032	5004	out	HOF	OPP	WA	OUT	-0.247363	-0.245178	0.129277	1.91343	13.1623	21.8142	245	0
B3	4731	5032	5004	out	HOF	OPP	WA	OUT	-0.0968115	-0.0962985	0.133389	0.725783	14.569	17.6923	249	0
B3	4967	5032	5004	out	HOF	OPP	WA	OUT	-0.404516	-0.401512	0.139668	2.89626	9.61458	22.6771	242	1
B3	5044	5032	5004	out	HOF	OPP	WA	OUT	-0.268622	-0.261899	0.115528	2.32517	13.2703	23.0182	252	0
B3	4728	5033	5004	out	HOF	OPP	WA	OUT	-0.269519	-0.264286	0.14238	1.89295	11.6259	20.2049	214	0
B3	4731	5033	5004	out	HOF	OPP	WA	OUT	-0.177221	-0.168925	0.147595	1.20072	11.8203	16.9123	216	0
B3	4967	5033	5004	out	HOF	OPP	WA	OUT	-0.413333	-0.40609	0.160997	2.56734	8.47917	20.4271	212	0
B3	5044	5033	5004	out	HOF	OPP	WA	OUT	-0.403259	-0.39759	0.105128	3.83588	9.07812	21.3476	218	1
B3	4728	5034	5004	out	HOF	OPP	WA	OUT	-0.272482	-0.268584	0.11854	2.29865	14.3918	25.1724	254	0
B3	4731	5034	5004	out	HOF	OPP	WA	OUT	-0.146734	-0.142463	0.125286	1.17119	15.0277	20.1963	259	0
B3	4967	5034	5004	out	HOF	OPP	WA	OUT	-0.372955	-0.371582	0.139221	2.67886	11.2292	24.587	250	1
B3	5044	5034	5004	out	HOF	OPP	WA	OUT	-0.279019	-0.27792	0.100424	2.7784	13.9125	24.6807	260	1
B3	4728	4976	5008	out	HOF	OPP	WA	OUT	-0.0399209	-0.0463029	0.125817	0.317294	19.8349	21.4844	245	0
B3	4731	4976	5008	out	HOF	OPP	WA	OUT	-0.0149513	-0.0240489	0.132917	0.112485	18.5198	19.082	248	0
B3	4967	4976	5008	out	HOF	OPP	WA	OUT	-0.107648	-0.107112	0.149248	0.721265	15.148	18.8027	240	0
B3	5044	4976	5008	out	HOF	OPP	WA	OUT	-0.0760893	-0.0871668	0.126822	0.599967	16.1694	18.8326	251	0
B3	4728	4977	5008	out	HOF	OPP	WA	OUT	-0.134866	-0.12858	0.120964	1.11493	17.6949	23.2118	257	0
B3	4731	4977	5008	out	HOF	OPP	WA	OUT	-0.0753985	-0.0697224	0.123993	0.608087	17.6025	20.4733	262	0
B3	4967	4977	5008	out	HOF	OPP	WA	OUT	-0.300821	-0.295992	0.130736	2.30097	12.2364	22.7658	253	0
B3	5044	4977	5008	out	HOF	OPP	WA	OUT	-0.172726	-0.159725	0.109165	1.58224	15.5108	21.9877	262	0
B3	4728	5016	5008	out	HOF	OPP	WA	OUT	-0.159225	-0.15	0.0997512	1.59622	17.0664	23.5304	261	0
B3	4731	5016	5008	out	HOF	OPP	WA	OUT	-0.0920579	-0.0896821	0.100228	0.918484	18.2524	21.9536	264	0
B3	4967	5016	5008	out	HOF	OPP	WA	OUT	-0.295636	-0.29416	0.109862	2.69098	12.1008	22.2588	256	1
B3	5044	5016	5008	out	HOF	OPP	WA	OUT	-0.188796	-0.18388	0.0924742	2.04161	15.3276	22.4621	266	0
B3	4728	5017	5008	out	HOF	OPP	WA	OUT	-0.187035	-0.184972	0.104358	1.79224	14.9025	21.7596	260	0
B3	4731	5017	5008	out	HOF	OPP	WA	OUT	-0.132607	-0.132351	0.111837	1.18571	16.1673	21.1106	262	0
B3	4967	5017	5008	out	HOF	OPP	WA	OUT	-0.285562	-0.279742	0.127858	2.23344	11.9422	21.4888	255	0
B3	5044	5017	5008	out	HOF	OPP	WA	OUT	-0.203314	-0.190673	0.0948449	2.14364	14.2271	21.4886	264	0
B3	4728	5023	5008	out	HOF	OPP	WA	OUT	-0.138973	-0.136159	0.119677	1.16123	16.6088	21.9703	259	0
B3	4731	5023	5008	out	HOF	OPP	WA	OUT	-0.0643767	-0.0573759	0.11483	0.560628	16.2976	18.5404	262	0
B3	4967	5023	5008	out	HOF	OPP	WA	OUT	-0.209976	-0.20652	0.130504	1.60896	13.6816	20.9544	253	0
B3	5044	5023	5008	out	HOF	OPP	WA	OUT	-0.161637	-0.157704	0.104894	1.54095	15.3879	21.3214	265	0
B3	4728	5024	5008	out	HOF	OPP	WA	OUT	-0.220863	-0.216291	0.105918	2.08523	16.4338	25.7509	261	0
B3	4731	5024	5008	out	HOF	OPP	WA	OUT	-0.185546	-0.183159	0.108796	1.70545	15.4124	22.4348	264	0
B3	4967	5024	5008	out	HOF	OPP	WA	OUT	-0.339461	-0.33731	0.112012	3.03058	11.9554	24.2435	255	1
B3	5044	5024	5008	out	HOF	OPP	WA	OUT	-0.265187	-0.264983	0.0915502	2.89663	14.1531	24.3685	267	1
B3	4728	5025	5008	out	HOF	OPP	WA	OUT	-0.170547	-0.165764	0.120267	1.41806	16.4833	23.2617	251	0
B3	4731	5025	5008	out	HOF	OPP	WA	OUT	-0.111399	-0.0980612	0.124172	0.897136	15.8751	19.8554	253	0
B3	4967	5025	5008	out	HOF	OPP	WA	OUT	-0.282587	-0.2767	0.130162	2.17104	12.2806	21.9552	246	0
B3	5044	5025	5008	out	HOF	OPP	WA	OUT	-0.230309	-0.230194	0.104149	2.21134	13.3329	21.3119	255	0
B3	4728	5026	5008	out	HOF	OPP	WA	OUT	-0.152286	-0.144345	0.115752	1.31563	17.108	23.2546	261	0
B3	4731	5026	5008	out	HOF	OPP	WA	OUT	-0.101683	-0.101974	0.116119	0.875672	16.5857	20.3405	264	0
B3	4967	5026	5008	out	HOF	OPP	WA	OUT	-0.280318	-0.283457	0.124147	2.25794	12.0738	21.4794	256	0
B3	5044	5026	5008	out	HOF	OPP	WA	OUT	-0.189647	-0.188232	0.099044	1.91478	15.2633	22.4075	266	0
B3	4728	5027	5008	out	HOF	OPP	WA	OUT	-0.159968	-0.149914	0.115632	1.38342	18.0221	24.886	262	0
B3	4731	5027	5008	out	HOF	OPP	WA	OUT	-0.115528	-0.107399	0.117526	0.982996	17.8365	22.4961	266	0
B3	4967	5027	5008	out	HOF	OPP	WA	OUT	-0.244814	-0.240942	0.122476	1.99888	13.6353	22.4759	256	0
B3	5044	5027	5008	out	HOF	OPP	WA	OUT	-0.196903	-0.197208	0.102789	1.91561	15.9001	23.6969	267	0
B3	4728	5028	5008	out	HOF	OPP	WA	OUT	-0.155321	-0.152779	0.13458	1.15412	17.2729	23.6252	245	0
B3	4731	5028	5008	out	HOF	OPP	WA	OUT	-0.0949345	-0.100513	0.133307	0.712148	17.5876	21.2772	249	0
B3	4967	5028	5008	out	HOF	OPP	WA	OUT	-0.246776	-0.246271	0.159445	1.54772	13.2612	21.9506	241	0
B3	5044	5028	5008	out	HOF	OPP	WA	OUT	-0.192354	-0.197485	0.129239	1.48836	15.3701	22.6914	250	0
B3	4728	5029	5008	out	HOF	OPP	WA	OUT	-0.205851	-0.197002	0.10986	1.87376	15.5208	23.567	258	0
B3	4731	5029	5008	out	HOF	OPP	WA	OUT	-0.130901	-0.132137	0.114429	1.14395	15.366	19.9947	261	0
B3	4967	5029	5008	out	HOF	OPP	WA	OUT	-0.315037	-0.314905	0.115664	2.72374	11.0191	21.1553	253	1
B3	5044	5029	5008	out	HOF	OPP	WA	OUT	-0.228694	-0.226317	0.0961308	2.37899	14.0071	22.3134	263	0
B3	4728	5030	5008	out	HOF	OPP	WA	OUT	-0.0906225	-0.087889	0.116738	0.776287	18.4244	22.0965	264	0
B3	4731	5030	5008	out	HOF	OPP	WA	OUT	-0.0271489	-0.0318084	0.112252	0.241856	18.8813	19.9351	266	0
B3	4967	5030	5008	out	HOF	OPP	WA	OUT	-0.185473	-0.18368	0.131544	1.40997	13.4256	19.5398	258	0
B3	5044	5030	5008	out	HOF	OPP	WA	OUT	-0.108802	-0.105739	0.102225	1.06434	17.3936	21.6407	268	0
B3	4728	5032	5008	out	HOF	OPP	WA	OUT	-0.159151	-0.163029	0.114013	1.3959	15.2483	21.0206	251	0
B3	4731	5032	5008	out	HOF	OPP	WA	OUT	-0.0805271	-0.0773849	0.121925	0.660465	15.5367	18.2581	254	0
B3	4967	5032	5008	out	HOF	OPP	WA	OUT	-0.282813	-0.278085	0.126561	2.2346	11.3348	20.2743	246	0
B3	5044	5032	5008	out	HOF	OPP	WA	OUT	-0.179718	-0.177046	0.101035	1.77876	15.0221	21.6046	258	0
B3	4728	5033	5008	out	HOF	OPP	WA	OUT	-0.229161	-0.228763	0.127024	1.80408	12.0961	19.2882	219	0
B3	4731	5033	5008	out	HOF	OPP	WA	OUT	-0.171658	-0.174343	0.129148	1.32915	12.3788	17.5094	220	0
B3	4967	5033	5008	out	HOF	OPP	WA	OUT	-0.341949	-0.335859	0.149456	2.28795	9.39554	19.1601	215	0
B3	5044	5033	5008	out	HOF	OPP	WA	OUT	-0.309774	-0.305122	0.113084	2.73932	10.463	19.8546	223	1
B3	4728	5034	5008	out	HOF	OPP	WA	OUT	-0.224845	-0.223196	0.112473	1.99911	15.6848	24.7841	260	0
B3	4731	5034	5008	out	HOF	OPP	WA	OUT	-0.160085	-0.156529	0.121438	1.31825	15.752	21.7566	264	0
B3	4967	5034	5008	out	HOF	OPP	WA	OUT	-0.309725	-0.297735	0.119147	2.59952	12.1412	23.0367	254	1
B3	5044	5034	5008	out	HOF	OPP	WA	OUT	-0.233193	-0.23669	0.0951564	2.45063	14.6465	23.5548	266	0
B3	4728	4976	5010	out	HOF	OPP	WA	OUT	0.0673821	0.0458737	0.165007	0.408358	24.7292	21.6069	244	0
B3	4731	4976	5010	out	HOF	OPP	WA	OUT	0.0597473	0.0399374	0.171309	0.34877	21.8604	19.3955	248	0
B3	4967	4976	5010	out	HOF	OPP	WA	OUT	-0.0507186	-0.0751513	0.203427	0.24932	18.9896	21.0188	239	0
B3	5044	4976	5010	out	HOF	OPP	WA	OUT	-0.0289276	-0.0512331	0.178884	0.161712	20.6292	21.8583	251	0
B3	4728	4977	5010	out	HOF	OPP	WA	OUT	-0.0240577	-0.0190451	0.131697	0.182675	21.5933	22.6579	256	0
B3	4731	4977	5010	out	HOF	OPP	WA	OUT	-0.0256278	-0.0283472	0.124062	0.206573	19.3269	20.3436	262	0
B3	4967	4977	5010	out	HOF	OPP	WA	OUT	-0.230166	-0.224398	0.136058	1.69167	14.1354	22.5878	252	0
B3	5044	4977	5010	out	HOF	OPP	WA	OUT	-0.139795	-0.130253	0.123296	1.13382	17.4207	23.0829	262	0
B3	4728	5016	5010	out	HOF	OPP	WA	OUT	-0.151385	-0.146207	0.106149	1.42616	17.9901	24.4087	260	0
B3	4731	5016	5010	out	HOF	OPP	WA	OUT	-0.155875	-0.152817	0.114352	1.36311	17.8793	24.4824	264	0
B3	4967	5016	5010	out	HOF	OPP	WA	OUT	-0.311466	-0.303563	0.107942	2.8855	13.9838	26.6351	255	1
B3	5044	5016	5010	out	HOF	OPP	WA	OUT	-0.275788	-0.271461	0.0932558	2.95733	14.9636	26.3602	266	1
B3	4728	5017	5010	out	HOF	OPP	WA	OUT	-0.206486	-0.20841	0.105597	1.95541	15.0262	22.8464	260	0
B3	4731	5017	5010	out	HOF	OPP	WA	OUT	-0.21422	-0.204788	0.117919	1.81666	15.8824	24.5421	263	0
B3	4967	5017	5010	out	HOF	OPP	WA	OUT	-0.318645	-0.315825	0.110832	2.87503	13.8317	26.7689	255	1
B3	5044	5017	5010	out	HOF	OPP	WA	OUT	-0.307255	-0.302224	0.0964581	3.18537	13.8727	26.1787	265	1
B3	4728	5023	5010	out	HOF	OPP	WA	OUT	-0.090128	-0.0926741	0.137552	0.655227	19.0472	22.8207	258	0
B3	4731	5023	5010	out	HOF	OPP	WA	OUT	-0.0508407	-0.0516113	0.133176	0.381757	17.8888	19.8052	262	0
B3	4967	5023	5010	out	HOF	OPP	WA	OUT	-0.162915	-0.170645	0.154818	1.0523	16.0944	22.359	252	0
B3	5044	5023	5010	out	HOF	OPP	WA	OUT	-0.180383	-0.181475	0.127661	1.41299	16.9479	24.4077	265	0
B3	4728	5024	5010	out	HOF	OPP	WA	OUT	-0.166622	-0.168956	0.115916	1.43743	18.8153	26.339	260	0
B3	4731	5024	5010	out	HOF	OPP	WA	OUT	-0.198092	-0.195161	0.106339	1.86284	15.6292	23.3508	264	0
B3	4967	5024	5010	out	HOF	OPP	WA	OUT	-0.333515	-0.325227	0.104032	3.20588	12.8427	25.6959	254	1
B3	5044	5024	5010	out	HOF	OPP	WA	OUT	-0.27782	-0.273493	0.0916424	3.03157	15.3094	27.0884	267	1
B3	4728	5025	5010	out	HOF	OPP	WA	OUT	-0.0890513	-0.0853972	0.131183	0.678831	19.0613	22.788	250	0
B3	4731	5025	5010	out	HOF	OPP	WA	OUT	-0.0912801	-0.0895889	0.121126	0.753597	16.3899	19.6826	253	0
B3	4967	5025	5010	out	HOF	OPP	WA	OUT	-0.258263	-0.253272	0.126445	2.04249	13.324	22.6024	245	0
B3	5044	5025	5010	out	HOF	OPP	WA	OUT	-0.207224	-0.203582	0.109232	1.89709	14.9416	22.7528	255	0
B3	4728	5026	5010	out	HOF	OPP	WA	OUT	-0.0826836	-0.0849937	0.124108	0.666225	19.9977	23.6027	260	0
B3	4731	5026	5010	out	HOF	OPP	WA	OUT	-0.0990468	-0.0993717	0.112326	0.881778	17.2205	21.0068	264	0
B3	4967	5026	5010	out	HOF	OPP	WA	OUT	-0.256674	-0.255806	0.12813	2.00323	13.479	22.7877	255	0
B3	5044	5026	5010	out	HOF	OPP	WA	OUT	-0.196935	-0.18904	0.101691	1.93661	16.4965	24.5874	266	0
B3	4728	5027	5010	out	HOF	OPP	WA	OUT	-0.0656541	-0.0690675	0.121719	0.539391	21.6003	24.6359	261	0
B3	4731	5027	5010	out	HOF	OPP	WA	OUT	-0.0777144	-0.0807972	0.112325	0.691868	19.2859	22.5361	266	0
B3	4967	5027	5010	out	HOF	OPP	WA	OUT	-0.186765	-0.181843	0.135175	1.38165	15.781	23.0295	255	0
B3	5044	5027	5010	out	HOF	OPP	WA	OUT	-0.16886	-0.176198	0.109647	1.54003	18.1345	25.5031	267	0
B3	4728	5028	5010	out	HOF	OPP	WA	OUT	0.0293013	0.0155525	0.163622	0.179079	25.0349	23.6095	245	0
B3	4731	5028	5010	out	HOF	OPP	WA	OUT	0.045452	0.0213954	0.174213	0.260899	22.8854	20.8955	250	0
B3	4967	5028	5010	out	HOF	OPP	WA	OUT	-0.0914303	-0.118001	0.209215	0.437016	18.8188	22.6062	241	0
B3	5044	5028	5010	out	HOF	OPP	WA	OUT	-0.0479994	-0.0625131	0.181448	0.264535	21.2116	23.3506	251	0
B3	4728	5029	5010	out	HOF	OPP	WA	OUT	-0.149151	-0.141528	0.108837	1.3704	17.4391	23.5531	257	0
B3	4731	5029	5010	out	HOF	OPP	WA	OUT	-0.117883	-0.118202	0.114153	1.03267	15.9273	20.1843	261	0
B3	4967	5029	5010	out	HOF	OPP	WA	OUT	-0.266073	-0.261641	0.12087	2.20131	12.594	21.7254	252	0
B3	5044	5029	5010	out	HOF	OPP	WA	OUT	-0.24597	-0.242886	0.094477	2.60349	14.5491	24.0412	263	1
B3	4728	5030	5010	out	HOF	OPP	WA	OUT	-0.0312179	-0.0288345	0.117636	0.265378	20.8987	22.2456	263	0
B3	4731	5030	5010	out	HOF	OPP	WA	OUT	-0.0378139	-0.0394568	0.106656	0.354542	19.7068	21.2558	266	0
B3	4967	5030	5010	out	HOF	OPP	WA	OUT	-0.176239	-0.174205	0.127046	1.38721	14.9799	21.3896	257	0
B3	5044	5030	5010	out	HOF	OPP	WA	OUT	-0.13559	-0.134161	0.101543	1.3353	18.1318	23.8201	268	0
B3	4728	5032	5010	out	HOF	OPP	WA	OUT	-0.208959	-0.202812	0.111427	1.87529	14.7732	22.578	250	0
B3	4731	5032	5010	out	HOF	OPP	WA	OUT	-0.201097	-0.201232	0.118965	1.69039	14.5391	21.8585	254	0
B3	4967	5032	5010	out	HOF	OPP	WA	OUT	-0.37285	-0.36807	0.128359	2.90474	11.1479	24.4031	245	1
B3	5044	5032	5010	out	HOF	OPP	WA	OUT	-0.314879	-0.312851	0.0908421	3.46622	13.4402	25.7944	258	1
B3	4728	5033	5010	out	HOF	OPP	WA	OUT	-0.268041	-0.260077	0.122738	2.18385	12.6474	21.9102	219	0
B3	4731	5033	5010	out	HOF	OPP	WA	OUT	-0.255705	-0.256997	0.12373	2.06663	12.2035	20.5885	221	0
B3	4967	5033	5010	out	HOF	OPP	WA	OUT	-0.430284	-0.426766	0.134132	3.20792	8.56354	21.499	215	1
B3	5044	5033	5010	out	HOF	OPP	WA	OUT	-0.436435	-0.438248	0.0884807	4.93254	9.5374	24.3093	224	1
B3	4728	5034	5010	out	HOF	OPP	WA	OUT	-0.200075	-0.198446	0.109857	1.82123	16.9064	25.3635	259	0
B3	4731	5034	5010	out	HOF	OPP	WA	OUT	-0.224372	-0.212623	0.107359	2.08991	14.9958	23.6717	264	0
B3	4967	5034	5010	out	HOF	OPP	WA	OUT	-0.337993	-0.336641	0.111593	3.0288	13.0323	26.3398	253	1
B3	5044	5034	5010	out	HOF	OPP	WA	OUT	-0.294086	-0.290486	0.0923158	3.18566	14.7655	27.0682	266	1
B3	4728	4976	5011	out	HOF	OPP	WA	OUT	-0.159444	-0.159003	0.130459	1.22218	16.7031	23.0399	238	0
B3	4731	4976	5011	out	HOF	OPP	WA	OUT	-0.0295158	-0.0293715	0.135006	0.218625	16.4401	17.4401	242	0
B3	4967	4976	5011	out	HOF	OPP	WA	OUT	-0.247409	-0.24187	0.141367	1.75012	11.724	19.4323	234	0
B3	5044	4976	5011	out	HOF	OPP	WA	OUT	-0.132878	-0.128962	0.106026	1.25326	15.1281	19.7646	245	0
B3	4728	4977	5011	out	HOF	OPP	WA	OUT	-0.185078	-0.176545	0.142406	1.29964	18.1515	26.3963	249	0
B3	4731	4977	5011	out	HOF	OPP	WA	OUT	0.00182263	0.00703724	0.138769	0.0131343	18.6082	18.5405	255	0
B3	4967	4977	5011	out	HOF	OPP	WA	OUT	-0.302733	-0.292112	0.137456	2.2024	12.4479	23.2569	247	0
B3	5044	4977	5011	out	HOF	OPP	WA	OUT	-0.105147	-0.10177	0.119203	0.882084	18.0788	22.3274	255	0
B3	4728	5016	5011	out	HOF	OPP	WA	OUT	-0.276598	-0.272449	0.10938	2.52877	15.0224	26.5102	254	0
B3	4731	5016	5011	out	HOF	OPP	WA	OUT	-0.0817263	-0.0859738	0.12037	0.678957	18.0673	21.2832	258	0
B3	4967	5016	5011	out	HOF	OPP	WA	OUT	-0.31677	-0.308463	0.120434	2.63024	13.3276	25.6859	251	1
B3	5044	5016	5011	out	HOF	OPP	WA	OUT	-0.185469	-0.18108	0.0954156	1.9438	15.7096	22.8637	260	0
B3	4728	5017	5011	out	HOF	OPP	WA	OUT	-0.34843	-0.341576	0.109064	3.19474	12.0542	24.9462	253	1
B3	4731	5017	5011	out	HOF	OPP	WA	OUT	-0.127298	-0.123181	0.133595	0.952866	16.1796	20.8997	256	0
B3	4967	5017	5011	out	HOF	OPP	WA	OUT	-0.339364	-0.339228	0.133789	2.53657	12.8948	26.1427	250	0
B3	5044	5017	5011	out	HOF	OPP	WA	OUT	-0.230942	-0.228492	0.102108	2.26174	14.4512	23.1304	257	0
B3	4728	5023	5011	out	HOF	OPP	WA	OUT	-0.3491	-0.335516	0.118346	2.94983	12.4663	25.8385	251	1
B3	4731	5023	5011	out	HOF	OPP	WA	OUT	-0.0963057	-0.0954293	0.13739	0.700967	14.1503	17.1663	255	0
B3	4967	5023	5011	out	HOF	OPP	WA	OUT	-0.320814	-0.320282	0.137748	2.329	11.3021	21.9792	247	0
B3	5044	5023	5011	out	HOF	OPP	WA	OUT	-0.218563	-0.218927	0.0981301	2.22728	14.1449	22.0574	258	0
B3	4728	5024	5011	out	HOF	OPP	WA	OUT	-0.288143	-0.282895	0.125271	2.30016	16.0141	28.9783	253	0
B3	4731	5024	5011	out	HOF	OPP	WA	OUT	-0.131144	-0.132708	0.128673	1.0192	15.8751	20.6675	257	0
B3	4967	5024	5011	out	HOF	OPP	WA	OUT	-0.360593	-0.357664	0.120428	2.99426	11.7497	25.0021	249	1
B3	5044	5024	5011	out	HOF	OPP	WA	OUT	-0.225777	-0.225802	0.101553	2.22325	15.9747	25.2917	260	0
B3	4728	5025	5011	out	HOF	OPP	WA	OUT	-0.259143	-0.249463	0.152321	1.70129	15.7387	26.7491	243	0
B3	4731	5025	5011	out	HOF	OPP	WA	OUT	-0.0593546	-0.0503369	0.14605	0.406399	15.8892	17.8944	246	0
B3	4967	5025	5011	out	HOF	OPP	WA	OUT	-0.324974	-0.318404	0.139524	2.32915	11.2153	22.0139	240	0
B3	5044	5025	5011	out	HOF	OPP	WA	OUT	-0.191438	-0.191834	0.115453	1.65815	14.7753	21.7719	248	0
B3	4728	5026	5011	out	HOF	OPP	WA	OUT	-0.270389	-0.268407	0.131678	2.0534	15.5874	27.1405	254	0
B3	4731	5026	5011	out	HOF	OPP	WA	OUT	-0.0978242	-0.100022	0.134703	0.726219	15.5917	18.9729	258	0
B3	4967	5026	5011	out	HOF	OPP	WA	OUT	-0.364062	-0.364595	0.135418	2.68843	10.6733	22.8938	250	1
B3	5044	5026	5011	out	HOF	OPP	WA	OUT	-0.199401	-0.197412	0.100535	1.98339	15.8712	23.7771	260	0
B3	4728	5027	5011	out	HOF	OPP	WA	OUT	-0.268157	-0.259147	0.12634	2.12249	16.3669	28.361	254	0
B3	4731	5027	5011	out	HOF	OPP	WA	OUT	-0.103377	-0.0984344	0.136299	0.75846	17.1855	21.1484	259	0
B3	4967	5027	5011	out	HOF	OPP	WA	OUT	-0.311894	-0.306641	0.136172	2.29045	12.4594	23.7542	250	0
B3	5044	5027	5011	out	HOF	OPP	WA	OUT	-0.194899	-0.193611	0.105309	1.85074	16.7494	24.8588	260	0
B3	4728	5028	5011	out	HOF	OPP	WA	OUT	-0.262214	-0.258373	0.138852	1.88844	15.612	26.7092	237	0
B3	4731	5028	5011	out	HOF	OPP	WA	OUT	-0.0863899	-0.08069	0.135764	0.636324	16.0651	19.1033	242	0
B3	4967	5028	5011	out	HOF	OPP	WA	OUT	-0.323063	-0.321073	0.146007	2.21265	11.5573	22.5885	235	0
B3	5044	5028	5011	out	HOF	OPP	WA	OUT	-0.178081	-0.178957	0.117333	1.51774	15.1635	21.7344	243	0
B3	4728	5029	5011	out	HOF	OPP	WA	OUT	-0.314902	-0.309698	0.115129	2.73522	13.8086	26.5027	250	1
B3	4731	5029	5011	out	HOF	OPP	WA	OUT	-0.0623427	-0.0553211	0.140995	0.442161	15.842	17.9486	254	0
B3	4967	5029	5011	out	HOF	OPP	WA	OUT	-0.316703	-0.305053	0.140551	2.25331	10.9854	21.1687	247	0
B3	5044	5029	5011	out	HOF	OPP	WA	OUT	-0.192006	-0.185954	0.100552	1.90952	15.0924	22.2654	256	0
B3	4728	5030	5011	out	HOF	OPP	WA	OUT	-0.185188	-0.184131	0.131783	1.40525	17.3667	25.2608	256	0
B3	4731	5030	5011	out	HOF	OPP	WA	OUT	0.00734774	0.0151957	0.122079	0.0601885	19.0411	18.7634	259	0
B3	4967	5030	5011	out	HOF	OPP	WA	OUT	-0.228834	-0.226799	0.137401	1.66545	13.0938	20.8646	252	0
B3	5044	5030	5011	out	HOF	OPP	WA	OUT	-0.0886328	-0.0808857	0.0971913	0.911942	18.8191	22.4795	261	0
B3	4728	5032	5011	out	HOF	OPP	WA	OUT	-0.268142	-0.26052	0.118073	2.27097	13.3815	23.1871	243	0
B3	4731	5032	5011	out	HOF	OPP	WA	OUT	-0.0505887	-0.0486869	0.152091	0.332621	16.0629	17.7747	247	0
B3	4967	5032	5011	out	HOF	OPP	WA	OUT	-0.336056	-0.323611	0.143246	2.346	11.4323	23.0052	240	0
B3	5044	5032	5011	out	HOF	OPP	WA	OUT	-0.15621	-0.155724	0.10897	1.43352	16.6776	22.8526	251	0
B3	4728	5033	5011	out	HOF	OPP	WA	OUT	-0.301829	-0.292316	0.133543	2.26017	10.901	20.3264	213	0
B3	4731	5033	5011	out	HOF	OPP	WA	OUT	-0.0799164	-0.073641	0.159972	0.499564	13.3819	15.7066	215	0
B3	4967	5033	5011	out	HOF	OPP	WA	OUT	-0.329158	-0.325518	0.156462	2.10376	10.0417	19.8958	210	0
B3	5044	5033	5011	out	HOF	OPP	WA	OUT	-0.233918	-0.234354	0.113074	2.06871	12.1073	19.501	218	0
B3	4728	5034	5011	out	HOF	OPP	WA	OUT	-0.308182	-0.306014	0.117018	2.63362	14.1797	26.8128	253	1
B3	4731	5034	5011	out	HOF	OPP	WA	OUT	-0.114869	-0.109232	0.136257	0.843032	16.2184	20.428	257	0
B3	4967	5034	5011	out	HOF	OPP	WA	OUT	-0.328185	-0.320863	0.127404	2.57593	12.5271	24.7661	249	0
B3	5044	5034	5011	out	HOF	OPP	WA	OUT	-0.205009	-0.205609	0.101873	2.01239	16.1001	24.4037	260	0
B3	4728	4976	5012	out	HOF	OPP	WA	OUT	-0.133589	-0.13013	0.119564	1.1173	16.8559	22.0538	233	0
B3	4731	4976	5012	out	HOF	OPP	WA	OUT	-0.0956251	-0.0862799	0.128626	0.743435	15.6476	18.9566	236	0
B3	4967	4976	5012	out	HOF	OPP	WA	OUT	-0.194481	-0.194115	0.141408	1.37532	12.7708	18.9375	229	0
B3	5044	4976	5012	out	HOF	OPP	WA	OUT	-0.220586	-0.222228	0.0962829	2.29102	13.401	20.9865	239	0
B3	4728	4977	5012	out	HOF	OPP	WA	OUT	-0.104728	-0.0983041	0.137479	0.761772	19.2491	23.7526	245	0
B3	4731	4977	5012	out	HOF	OPP	WA	OUT	-0.040257	-0.0383915	0.141423	0.284656	18.5012	20.0532	250	0
B3	4967	4977	5012	out	HOF	OPP	WA	OUT	-0.215725	-0.210463	0.151403	1.42484	13.9236	21.5833	243	0
B3	5044	4977	5012	out	HOF	OPP	WA	OUT	-0.171007	-0.171243	0.112364	1.52191	16.0934	22.733	250	0
B3	4728	5016	5012	out	HOF	OPP	WA	OUT	-0.178186	-0.173858	0.115205	1.54668	16.3826	23.4868	248	0
B3	4731	5016	5012	out	HOF	OPP	WA	OUT	-0.10307	-0.0941081	0.116373	0.885686	17.5252	21.553	251	0
B3	4967	5016	5012	out	HOF	OPP	WA	OUT	-0.245229	-0.245427	0.144723	1.69447	13.225	21.8188	245	0
B3	5044	5016	5012	out	HOF	OPP	WA	OUT	-0.241501	-0.240558	0.0921687	2.62021	14.6907	24.0456	253	1
B3	4728	5017	5012	out	HOF	OPP	WA	OUT	-0.236264	-0.232184	0.116262	2.03217	13.7069	22.1875	247	0
B3	4731	5017	5012	out	HOF	OPP	WA	OUT	-0.166107	-0.157564	0.130264	1.27516	15.1339	21.163	249	0
B3	4967	5017	5012	out	HOF	OPP	WA	OUT	-0.264343	-0.268683	0.151034	1.75022	12.8007	22	244	0
B3	5044	5017	5012	out	HOF	OPP	WA	OUT	-0.26905	-0.273699	0.102047	2.63654	13.8414	24.031	251	1
B3	4728	5023	5012	out	HOF	OPP	WA	OUT	-0.27437	-0.270766	0.11561	2.37323	13.6056	23.8944	246	0
B3	4731	5023	5012	out	HOF	OPP	WA	OUT	-0.175675	-0.166994	0.129968	1.35169	13.3047	18.9755	249	0
B3	4967	5023	5012	out	HOF	OPP	WA	OUT	-0.282011	-0.277043	0.131603	2.14289	11.5514	20.6257	242	0
B3	5044	5023	5012	out	HOF	OPP	WA	OUT	-0.323261	-0.320243	0.0885733	3.64964	11.7642	23.0031	252	1
B3	4728	5024	5012	out	HOF	OPP	WA	OUT	-0.24376	-0.240573	0.11553	2.10993	16.5385	27.2003	248	0
B3	4731	5024	5012	out	HOF	OPP	WA	OUT	-0.209268	-0.202296	0.113932	1.83678	14.8426	22.6989	251	0
B3	4967	5024	5012	out	HOF	OPP	WA	OUT	-0.333693	-0.330612	0.121607	2.74402	12.2358	24.4913	244	1
B3	5044	5024	5012	out	HOF	OPP	WA	OUT	-0.316582	-0.313473	0.0906225	3.49341	13.5701	26.1423	254	1
B3	4728	5025	5012	out	HOF	OPP	WA	OUT	-0.176776	-0.176162	0.129586	1.36416	17.2289	24.6282	240	0
B3	4731	5025	5012	out	HOF	OPP	WA	OUT	-0.123517	-0.117601	0.139476	0.885581	15.2639	19.566	242	0
B3	4967	5025	5012	out	HOF	OPP	WA	OUT	-0.277216	-0.271646	0.147662	1.87737	12.4028	21.9167	237	0
B3	5044	5025	5012	out	HOF	OPP	WA	OUT	-0.262762	-0.255583	0.111153	2.36396	13.183	22.5802	244	0
B3	4728	5026	5012	out	HOF	OPP	WA	OUT	-0.196374	-0.189334	0.123799	1.58623	16.7473	24.932	248	0
B3	4731	5026	5012	out	HOF	OPP	WA	OUT	-0.150044	-0.139525	0.126211	1.18884	15.2357	20.6148	251	0
B3	4967	5026	5012	out	HOF	OPP	WA	OUT	-0.287572	-0.287009	0.133445	2.15498	12.2726	22.1802	245	0
B3	5044	5026	5012	out	HOF	OPP	WA	OUT	-0.268506	-0.263718	0.0957936	2.80297	14.1257	24.4959	253	1
B3	4728	5027	5012	out	HOF	OPP	WA	OUT	-0.192366	-0.186178	0.117327	1.63958	17.6436	26.0484	249	0
B3	4731	5027	5012	out	HOF	OPP	WA	OUT	-0.139409	-0.138439	0.118982	1.17168	16.8969	22.3712	253	0
B3	4967	5027	5012	out	HOF	OPP	WA	OUT	-0.243828	-0.244747	0.137894	1.76823	13.5917	22.3569	245	0
B3	5044	5027	5012	out	HOF	OPP	WA	OUT	-0.25473	-0.244999	0.0951615	2.67682	15.0289	25.3025	254	1
B3	4728	5028	5012	out	HOF	OPP	WA	OUT	-0.150695	-0.149052	0.13393	1.12518	17.8177	24.1406	235	0
B3	4731	5028	5012	out	HOF	OPP	WA	OUT	-0.0742328	-0.0679697	0.128567	0.577384	17.2561	20.0234	239	0
B3	4967	5028	5012	out	HOF	OPP	WA	OUT	-0.219601	-0.217272	0.151114	1.45321	13.4375	21	233	0
B3	5044	5028	5012	out	HOF	OPP	WA	OUT	-0.205046	-0.20318	0.105572	1.94224	15.2453	23.1099	240	0
B3	4728	5029	5012	out	HOF	OPP	WA	OUT	-0.221165	-0.210902	0.119737	1.84708	15.6414	24.5247	246	0
B3	4731	5029	5012	out	HOF	OPP	WA	OUT	-0.122112	-0.112933	0.13104	0.931867	15.2571	19.5016	249	0
B3	4967	5029	5012	out	HOF	OPP	WA	OUT	-0.25272	-0.244667	0.144827	1.74499	12.0896	20.2667	243	0
B3	5044	5029	5012	out	HOF	OPP	WA	OUT	-0.260992	-0.258062	0.0948584	2.75139	13.4242	22.9062	251	1
B3	4728	5030	5012	out	HOF	OPP	WA	OUT	-0.114914	-0.109334	0.118013	0.973738	18.5734	23.3964	251	0
B3	4731	5030	5012	out	HOF	OPP	WA	OUT	-0.045134	-0.0443549	0.11944	0.377879	18.475	20.2215	253	0
B3	4967	5030	5012	out	HOF	OPP	WA	OUT	-0.163663	-0.158184	0.127748	1.28114	14.2125	19.775	247	0
B3	5044	5030	5012	out	HOF	OPP	WA	OUT	-0.161851	-0.164366	0.0944123	1.7143	16.6971	23.1457	255	0
B3	4728	5032	5012	out	HOF	OPP	WA	OUT	-0.248667	-0.239898	0.118163	2.10444	13.4549	22.3611	239	0
B3	4731	5032	5012	out	HOF	OPP	WA	OUT	-0.182459	-0.174217	0.125227	1.45703	13.691	19.8021	242	0
B3	4967	5032	5012	out	HOF	OPP	WA	OUT	-0.34379	-0.34244	0.134134	2.56304	10.6771	21.8646	236	0
B3	5044	5032	5012	out	HOF	OPP	WA	OUT	-0.289662	-0.285122	0.102149	2.83568	13.1104	23.8028	246	1
B3	4728	5033	5012	out	HOF	OPP	WA	OUT	-0.305523	-0.296574	0.124817	2.44777	11.3299	21.2986	211	0
B3	4731	5033	5012	out	HOF	OPP	WA	OUT	-0.245305	-0.238473	0.142514	1.72127	11.3715	18.7639	212	0
B3	4967	5033	5012	out	HOF	OPP	WA	OUT	-0.37069	-0.368964	0.149939	2.47227	9.125	19.875	209	0
B3	5044	5033	5012	out	HOF	OPP	WA	OUT	-0.390847	-0.387388	0.0985053	3.96778	9.46979	21.6219	215	1
B3	4728	5034	5012	out	HOF	OPP	WA	OUT	-0.271926	-0.262978	0.112516	2.41677	14.5764	25.4646	248	0
B3	4731	5034	5012	out	HOF	OPP	WA	OUT	-0.217538	-0.206886	0.119812	1.81566	14.274	22.2108	252	0
B3	4967	5034	5012	out	HOF	OPP	WA	OUT	-0.328116	-0.323558	0.128841	2.54667	12.4597	24.6292	244	0
B3	5044	5034	5012	out	HOF	OPP	WA	OUT	-0.319661	-0.322487	0.0868293	3.68149	13.0285	25.2716	254	1
B3	4728	4976	5013	out	HOF	OPP	WA	OUT	-0.0309886	-0.0288703	0.126368	0.245225	18.4036	19.5807	231	0
B3	4731	4976	5013	out	HOF	OPP	WA	OUT	0.0527797	0.0477078	0.142986	0.369124	15.5833	14.0208	235	0
B3	4967	4976	5013	out	HOF	OPP	WA	OUT	-0.0697168	-0.0639528	0.161996	0.430361	13.3438	15.3438	229	0
B3	5044	4976	5013	out	HOF	OPP	WA	OUT	-0.0775693	-0.0746921	0.123547	0.627855	14.9266	17.437	238	0
B3	4728	4977	5013	out	HOF	OPP	WA	OUT	-0.0633096	-0.0600892	0.145557	0.434947	18.9566	21.5191	242	0
B3	4731	4977	5013	out	HOF	OPP	WA	OUT	0.0747801	0.0720387	0.152725	0.489638	17.816	15.3368	248	0
B3	4967	4977	5013	out	HOF	OPP	WA	OUT	-0.166775	-0.162664	0.169169	0.985846	13.375	18.7292	241	0
B3	5044	4977	5013	out	HOF	OPP	WA	OUT	-0.0702171	-0.0654526	0.126954	0.553089	17.0071	19.5759	248	0
B3	4728	5016	5013	out	HOF	OPP	WA	OUT	-0.231837	-0.231179	0.109735	2.11271	15.2484	24.4526	245	0
B3	4731	5016	5013	out	HOF	OPP	WA	OUT	-0.120357	-0.114055	0.119275	1.00907	16.0104	20.3917	249	0
B3	4967	5016	5013	out	HOF	OPP	WA	OUT	-0.281259	-0.284334	0.126686	2.22012	13.3708	23.8354	243	0
B3	5044	5016	5013	out	HOF	OPP	WA	OUT	-0.236414	-0.230682	0.102858	2.29844	14.2383	23.055	251	0
B3	4728	5017	5013	out	HOF	OPP	WA	OUT	-0.236459	-0.230551	0.122444	1.93116	13.774	22.3052	245	0
B3	4731	5017	5013	out	HOF	OPP	WA	OUT	-0.10903	-0.106146	0.135044	0.807369	15.1518	18.8602	248	0
B3	4967	5017	5013	out	HOF	OPP	WA	OUT	-0.261517	-0.266991	0.137676	1.89952	13.325	22.7625	243	0
B3	5044	5017	5013	out	HOF	OPP	WA	OUT	-0.227308	-0.22597	0.105005	2.16474	13.8416	21.9853	249	0
B3	4728	5023	5013	out	HOF	OPP	WA	OUT	-0.199167	-0.192006	0.136479	1.45932	14.4125	21.5813	243	0
B3	4731	5023	5013	out	HOF	OPP	WA	OUT	-0.0463131	-0.0504439	0.14044	0.329771	12.5698	13.7906	247	0
B3	4967	5023	5013	out	HOF	OPP	WA	OUT	-0.204976	-0.200066	0.161133	1.27209	11.7167	17.7583	240	0
B3	5044	5023	5013	out	HOF	OPP	WA	OUT	-0.194723	-0.190668	0.102209	1.90515	13.1603	19.5249	250	0
B3	4728	5024	5013	out	HOF	OPP	WA	OUT	-0.130556	-0.126487	0.127491	1.02405	18.5357	24.1023	245	0
B3	4731	5024	5013	out	HOF	OPP	WA	OUT	-0.0170906	-0.0179157	0.127962	0.133559	15.9955	16.5517	249	0
B3	4967	5024	5013	out	HOF	OPP	WA	OUT	-0.179648	-0.167007	0.14342	1.2526	13.9229	20.0208	242	0
B3	5044	5024	5013	out	HOF	OPP	WA	OUT	-0.153914	-0.154759	0.108378	1.42016	15.976	21.7885	252	0
B3	4728	5025	5013	out	HOF	OPP	WA	OUT	-0.0871101	-0.0784451	0.142891	0.609626	18.3941	21.9045	238	0
B3	4731	5025	5013	out	HOF	OPP	WA	OUT	0.0739535	0.0754583	0.148904	0.496652	16.0347	13.8264	241	0
B3	4967	5025	5013	out	HOF	OPP	WA	OUT	-0.12633	-0.123305	0.156743	0.805967	13.6875	17.6458	235	0
B3	5044	5025	5013	out	HOF	OPP	WA	OUT	-0.108366	-0.108881	0.117875	0.919335	15.076	18.7406	243	0
B3	4728	5026	5013	out	HOF	OPP	WA	OUT	-0.135134	-0.130806	0.139396	0.969422	17.5869	23.0827	245	0
B3	4731	5026	5013	out	HOF	OPP	WA	OUT	-0.0153302	-0.00829833	0.137218	0.111721	15.5893	16.0747	249	0
B3	4967	5026	5013	out	HOF	OPP	WA	OUT	-0.207702	-0.199809	0.149808	1.38645	12.2583	18.6854	243	0
B3	5044	5026	5013	out	HOF	OPP	WA	OUT	-0.154924	-0.156543	0.112753	1.37402	15.6598	21.4015	251	0
B3	4728	5027	5013	out	HOF	OPP	WA	OUT	-0.129282	-0.127923	0.135322	0.955365	18.374	23.8302	247	0
B3	4731	5027	5013	out	HOF	OPP	WA	OUT	-0.0185971	-0.0146196	0.138743	0.13404	16.7111	17.3444	251	0
B3	4967	5027	5013	out	HOF	OPP	WA	OUT	-0.147412	-0.139065	0.159716	0.922967	14.0375	18.8917	244	0
B3	5044	5027	5013	out	HOF	OPP	WA	OUT	-0.13902	-0.132666	0.114016	1.2193	16.7281	22.1302	253	0
B3	4728	5028	5013	out	HOF	OPP	WA	OUT	-0.165688	-0.157838	0.140068	1.18291	17.388	24.2943	236	0
B3	4731	5028	5013	out	HOF	OPP	WA	OUT	-0.0522713	-0.0416454	0.131564	0.397307	15.8646	17.6146	240	0
B3	4967	5028	5013	out	HOF	OPP	WA	OUT	-0.213052	-0.210509	0.159499	1.33575	12.8125	19.75	233	0
B3	5044	5028	5013	out	HOF	OPP	WA	OUT	-0.187502	-0.179814	0.114747	1.63404	14.9182	21.8036	242	0
B3	4728	5029	5013	out	HOF	OPP	WA	OUT	-0.130864	-0.122036	0.133455	0.980584	16.6938	21.7208	244	0
B3	4731	5029	5013	out	HOF	OPP	WA	OUT	0.036837	0.0407337	0.137803	0.267316	15.5979	14.4896	248	0
B3	4967	5029	5013	out	HOF	OPP	WA	OUT	-0.154475	-0.141255	0.158044	0.977415	12.2812	16.7688	242	0
B3	5044	5029	5013	out	HOF	OPP	WA	OUT	-0.118741	-0.117499	0.108875	1.09062	15.5469	19.7365	250	0
B3	4728	5030	5013	out	HOF	OPP	WA	OUT	-0.0497424	-0.0434983	0.135942	0.36591	19.5016	21.5432	248	0
B3	4731	5030	5013	out	HOF	OPP	WA	OUT	0.0808625	0.0769078	0.130531	0.619491	18.588	15.8068	251	0
B3	4967	5030	5013	out	HOF	OPP	WA	OUT	-0.0757829	-0.0664583	0.15626	0.48498	14.4187	16.7833	245	0
B3	5044	5030	5013	out	HOF	OPP	WA	OUT	-0.0428703	-0.0449105	0.113281	0.378442	18.4656	20.1198	253	0
B3	4728	5032	5013	out	HOF	OPP	WA	OUT	-0.155657	-0.156269	0.131551	1.18325	14.3802	19.6823	236	0
B3	4731	5032	5013	out	HOF	OPP	WA	OUT	-0.0164668	-0.0268909	0.149806	0.109921	14.3099	14.7891	240	0
B3	4967	5032	5013	out	HOF	OPP	WA	OUT	-0.239915	-0.240966	0.152053	1.57784	11.1875	18.25	234	0
B3	5044	5032	5013	out	HOF	OPP	WA	OUT	-0.161811	-0.158918	0.124921	1.2953	14.8333	20.5604	244	0
B3	4728	5033	5013	out	HOF	OPP	WA	OUT	-0.190867	-0.194977	0.144523	1.32067	11.8125	17.3854	209	0
B3	4731	5033	5013	out	HOF	OPP	WA	OUT	-0.117893	-0.110904	0.15351	0.767983	10.9896	13.9271	210	0
B3	4967	5033	5013	out	HOF	OPP	WA	OUT	-0.26	-0.255668	0.18357	1.41635	9.25	15.75	207	0
B3	5044	5033	5013	out	HOF	OPP	WA	OUT	-0.30486	-0.29874	0.11329	2.69098	9.46042	17.7583	214	1
B3	4728	5034	5013	out	HOF	OPP	WA	OUT	-0.182873	-0.180408	0.128965	1.41801	15.476	22.4031	244	0
B3	4731	5034	5013	out	HOF	OPP	WA	OUT	-0.0627258	-0.0649792	0.140493	0.446469	14.3198	16.2365	249	0
B3	4967	5034	5013	out	HOF	OPP	WA	OUT	-0.212634	-0.213884	0.141886	1.49862	13.1917	20.3167	241	0
B3	5044	5034	5013	out	HOF	OPP	WA	OUT	-0.18616	-0.187113	0.107476	1.73211	14.9504	21.79	251	0
B3	4728	4976	5045	out	HOF	OPP	WA	OUT	-0.274831	-0.265171	0.114047	2.40981	16.5389	29.075	244	0
B3	4731	4976	5045	out	HOF	OPP	WA	OUT	-0.171505	-0.170807	0.104357	1.64344	15.3351	21.684	248	0
B3	4967	4976	5045	out	HOF	OPP	WA	OUT	-0.349947	-0.356003	0.134147	2.60869	12.1458	25.2229	239	1
B3	5044	4976	5045	out	HOF	OPP	WA	OUT	-0.290276	-0.292949	0.086627	3.35087	13.3552	24.2797	251	1
B3	4728	4977	5045	out	HOF	OPP	WA	OUT	-0.201626	-0.204183	0.126301	1.59639	19.3049	29.0556	256	0
B3	4731	4977	5045	out	HOF	OPP	WA	OUT	-0.0815948	-0.0751441	0.124217	0.656875	18.3784	21.644	262	0
B3	4967	4977	5045	out	HOF	OPP	WA	OUT	-0.316683	-0.313567	0.128688	2.46085	13.9601	26.8997	252	0
B3	5044	4977	5045	out	HOF	OPP	WA	OUT	-0.197952	-0.197015	0.101742	1.94562	16.7934	25.083	262	0
B3	4728	5016	5045	out	HOF	OPP	WA	OUT	-0.384276	-0.379271	0.093777	4.09777	14.1535	31.82	260	1
B3	4731	5016	5045	out	HOF	OPP	WA	OUT	-0.262739	-0.2624	0.10351	2.53829	15.2816	26.1735	264	0
B3	4967	5016	5045	out	HOF	OPP	WA	OUT	-0.425028	-0.429143	0.115567	3.67775	12.593	31.2109	255	1
B3	5044	5016	5045	out	HOF	OPP	WA	OUT	-0.377806	-0.375476	0.0769023	4.9128	13.0867	28.9795	266	1
B3	4728	5017	5045	out	HOF	OPP	WA	OUT	-0.356471	-0.355529	0.0954016	3.73653	13.7265	28.9336	259	1
B3	4731	5017	5045	out	HOF	OPP	WA	OUT	-0.231414	-0.230547	0.104233	2.22016	15.176	24.3147	262	0
B3	4967	5017	5045	out	HOF	OPP	WA	OUT	-0.372659	-0.370264	0.12457	2.99156	13.4149	29.3525	254	1
B3	5044	5017	5045	out	HOF	OPP	WA	OUT	-0.317479	-0.315903	0.0840648	3.7766	14.1202	27.2563	264	1
B3	4728	5023	5045	out	HOF	OPP	WA	OUT	-0.356949	-0.355578	0.100732	3.54354	13.9407	29.4173	258	1
B3	4731	5023	5045	out	HOF	OPP	WA	OUT	-0.1889	-0.181966	0.112099	1.68511	14.5629	21.3461	262	0
B3	4967	5023	5045	out	HOF	OPP	WA	OUT	-0.3452	-0.342398	0.124362	2.77578	12.783	26.261	252	1
B3	5044	5023	5045	out	HOF	OPP	WA	OUT	-0.313654	-0.30999	0.0874733	3.58571	13.7605	26.3374	265	1
B3	4728	5024	5045	out	HOF	OPP	WA	OUT	-0.315275	-0.309488	0.112799	2.79503	16.7806	32.2336	260	1
B3	4731	5024	5045	out	HOF	OPP	WA	OUT	-0.225145	-0.214064	0.0999887	2.2517	15.5036	24.5132	264	0
B3	4967	5024	5045	out	HOF	OPP	WA	OUT	-0.397571	-0.39467	0.114895	3.46031	12.6085	29.2504	254	1
B3	5044	5024	5045	out	HOF	OPP	WA	OUT	-0.311877	-0.306123	0.0834119	3.739	15.1484	28.8798	267	1
B3	4728	5025	5045	out	HOF	OPP	WA	OUT	-0.273416	-0.275265	0.120721	2.26485	16.9208	29.6556	250	0
B3	4731	5025	5045	out	HOF	OPP	WA	OUT	-0.159717	-0.153068	0.121363	1.31603	15.7568	21.7467	253	0
B3	4967	5025	5045	out	HOF	OPP	WA	OUT	-0.353336	-0.356418	0.127648	2.76805	12.6472	26.4681	245	1
B3	5044	5025	5045	out	HOF	OPP	WA	OUT	-0.279778	-0.280218	0.0982685	2.84708	13.9481	24.7847	255	1
B3	4728	5026	5045	out	HOF	OPP	WA	OUT	-0.269368	-0.265735	0.114057	2.36169	17.2556	29.9791	260	0
B3	4731	5026	5045	out	HOF	OPP	WA	OUT	-0.162432	-0.156243	0.111682	1.45441	16.1914	22.4715	264	0
B3	4967	5026	5045	out	HOF	OPP	WA	OUT	-0.347562	-0.340095	0.123715	2.80938	12.8925	26.6285	255	1
B3	5044	5026	5045	out	HOF	OPP	WA	OUT	-0.263379	-0.262877	0.0925646	2.84535	15.6736	26.8817	266	1
B3	4728	5027	5045	out	HOF	OPP	WA	OUT	-0.265956	-0.266744	0.108111	2.46002	17.9682	30.9886	261	0
B3	4731	5027	5045	out	HOF	OPP	WA	OUT	-0.146726	-0.152338	0.106575	1.37675	17.9426	24.1134	266	0
B3	4967	5027	5045	out	HOF	OPP	WA	OUT	-0.314469	-0.306092	0.13107	2.39925	14.3524	27.52	255	0
B3	5044	5027	5045	out	HOF	OPP	WA	OUT	-0.252519	-0.256651	0.0832622	3.03281	16.473	27.6031	267	1
B3	4728	5028	5045	out	HOF	OPP	WA	OUT	-0.252822	-0.24459	0.119517	2.11536	17.6757	29.6375	244	0
B3	4731	5028	5045	out	HOF	OPP	WA	OUT	-0.145434	-0.139263	0.121578	1.19622	16.7536	22.4561	249	0
B3	4967	5028	5045	out	HOF	OPP	WA	OUT	-0.307051	-0.298575	0.135129	2.27227	13.7688	25.9708	240	0
B3	5044	5028	5045	out	HOF	OPP	WA	OUT	-0.259061	-0.258079	0.0936743	2.76555	14.8217	25.1862	250	1
B3	4728	5029	5045	out	HOF	OPP	WA	OUT	-0.34655	-0.343827	0.102537	3.37976	14.5424	29.9673	257	1
B3	4731	5029	5045	out	HOF	OPP	WA	OUT	-0.189318	-0.186039	0.112684	1.68008	15.0146	22.0273	261	0
B3	4967	5029	5045	out	HOF	OPP	WA	OUT	-0.359533	-0.360269	0.12666	2.83856	12.211	25.9206	252	1
B3	5044	5029	5045	out	HOF	OPP	WA	OUT	-0.308208	-0.306935	0.0858708	3.58921	13.851	26.1928	263	1
B3	4728	5030	5045	out	HOF	OPP	WA	OUT	-0.214968	-0.216156	0.118146	1.81951	18.7986	29.0939	263	0
B3	4731	5030	5045	out	HOF	OPP	WA	OUT	-0.0848562	-0.0822251	0.111266	0.76264	19.2543	22.825	266	0
B3	4967	5030	5045	out	HOF	OPP	WA	OUT	-0.259974	-0.258299	0.127119	2.04513	14.8033	25.2042	257	0
B3	5044	5030	5045	out	HOF	OPP	WA	OUT	-0.184132	-0.184335	0.0924743	1.99117	18.0901	26.2555	268	0
B3	4728	5032	5045	out	HOF	OPP	WA	OUT	-0.378011	-0.375946	0.102475	3.68882	13.3714	29.6241	250	1
B3	4731	5032	5045	out	HOF	OPP	WA	OUT	-0.277632	-0.279374	0.103647	2.67863	13.6884	24.2102	254	1
B3	4967	5032	5045	out	HOF	OPP	WA	OUT	-0.489295	-0.482314	0.115547	4.23459	9.78958	28.5479	245	1
B3	5044	5032	5045	out	HOF	OPP	WA	OUT	-0.353965	-0.350938	0.0838529	4.22126	13.3782	28.0381	258	1
B3	4728	5033	5045	out	HOF	OPP	WA	OUT	-0.395167	-0.388012	0.116795	3.38341	12.4795	28.7865	218	1
B3	4731	5033	5045	out	HOF	OPP	WA	OUT	-0.279212	-0.277969	0.121683	2.29459	12.8031	22.7222	220	0
B3	4967	5033	5045	out	HOF	OPP	WA	OUT	-0.481727	-0.481616	0.126974	3.79389	8.55312	24.4531	214	1
B3	5044	5033	5045	out	HOF	OPP	WA	OUT	-0.400708	-0.39503	0.0993379	4.03379	11.1375	26.0314	223	1
B3	4728	5034	5045	out	HOF	OPP	WA	OUT	-0.378155	-0.373941	0.0996815	3.79363	15.0639	33.3851	259	1
B3	4731	5034	5045	out	HOF	OPP	WA	OUT	-0.284346	-0.283416	0.106208	2.67726	14.9735	26.8722	264	1
B3	4967	5034	5045	out	HOF	OPP	WA	OUT	-0.460423	-0.454868	0.102203	4.50497	11.3637	30.7572	253	1
B3	5044	5034	5045	out	HOF	OPP	WA	OUT	-0.364581	-0.362763	0.0766366	4.75727	14.028	30.1255	266	1
															Total of significance tests	105
															% of significance tests	17.5

## Sheet: B4
Hypothesis	p1	p2	p3	p4	taxap1	taxap2	taxap3	taxap4	dstat	bootmean	bootstd	Z	ABBA	BABA	nloci	significance
B4	4728	4734	4985	out	HOF	GP	EA	OUT	-0.225443	-0.209451	0.163275	1.38076	10.0357	15.8777	243	0
B4	4731	4734	4985	out	HOF	GP	EA	OUT	-0.0973869	-0.0988301	0.15045	0.647303	10.0648	12.2367	245	0
B4	4967	4734	4985	out	HOF	GP	EA	OUT	-0.203344	-0.19958	0.162944	1.24794	9.67882	14.6198	239	0
B4	5044	4734	4985	out	HOF	GP	EA	OUT	-0.121072	-0.116475	0.124038	0.976089	10.5705	13.4826	247	0
B4	4728	4735	4985	out	HOF	GP	EA	OUT	-0.219648	-0.207283	0.16498	1.33136	9.61892	15.0339	230	0
B4	4731	4735	4985	out	HOF	GP	EA	OUT	-0.0901426	-0.0959819	0.154747	0.582516	8.80556	10.5503	230	0
[truncated: 500 more rows]

## Sheet: B5
Hypothesis	p1	p2	p3	p4	taxap1	taxap2	taxap3	taxap4	dstat	bootmean	bootstd	Z	ABBA	BABA	nloci	significance
[truncated: 394 more rows]

[truncated: 7 more sheets: B6, C1, C2, C3, D1, D2, D3]
