# Supplementary material for: Homoploid hybrid speciation and recurrent hybridization along the northwestern Iberian mountain chains
Source: Ann Bot. 2025 May 5;136(2):325–42. doi: 10.1093/aob/mcaf086 (PMC12445855; doi:10.1093/aob/mcaf086)
Supplement: mcaf086_suppl_Supplementary_Figures_S1-S5_Tables_S1-S4 [file mcaf086_suppl_supplementary_figures_s1-s5_tables_s1-s4.zip › aob-24873-s11.xlsx]

## Sheet: Hoja 1
Table S4. Bayesian genomic clustering analysis of the population structure of Phalacrocarpum with STRUCTURE for K7 (“str7”), K17 (“str17”), and K34 (“str34”), the third, second and first optimal partitions, respectively. The values indicate the probabilities of membership for each sample in each of the inferred groups.

## Sheet: str7
Sample	Taxa	G1	G2	G3	G4	G5	G6	G7
4728_1-P	HOF	0.9449	0.0187	0.0123	0.009	0.002	0.001	0.012
4728_2	HOF	0.986	0.0027	0.0047	0.001	0.0017	0.001	0.003
4728_2-P	HOF	0.986	0.0027	0.0023	0.0007	0.0017	0.001	0.0057
4728_3-P	HOF	0.958	0.004	0.0073	0.0123	0.0023	0.0013	0.0147
4729_1	SV	0.9767	0.0037	0.004	0.0047	0.005	0.0013	0.0047
4729_1-P	SV	0.974	0.004	0.004	0.0047	0.0053	0.0013	0.0067
4729_2-P	SV	0.992	0.0017	0.0017	0.0003	0.0023	0.001	0.001
4730_1-P	SV	0.9306	0.0033	0.0043	0.0013	0.0193	0.003	0.038
4730_2-P	SV	0.9067	0.0083	0.007	0.0097	0.0087	0.0013	0.0583
4731_1-P	HOF	0.956	0.005	0.0283	0.006	0.0023	0.001	0.0013
4731_2	HOF	0.988	0.005	0.0027	0.001	0.0013	0.0007	0.0013
4731_2-P	HOF	0.989	0.0043	0.0023	0.0007	0.0017	0.0007	0.0013
4731_3-P	HOF	0.9707	0.0093	0.0117	0.003	0.0033	0.001	0.001
4734_1	GP	0.3347	0.0017	0.6537	0.0017	0.0053	0.0013	0.0017
4734_1-P	GP	0.3313	0.0013	0.663	0.0007	0.0017	0.001	0.001
4734_2-P	GP	0.3337	0.0013	0.6603	0.0007	0.0017	0.0013	0.001
4735_1-P	GP	0.3423	0.0027	0.647	0.0013	0.0047	0.001	0.001
4735_2-P	GP	0.3323	0.001	0.6633	0.0003	0.001	0.001	0.001
4736_1-P	HOF	0.7813	0.004	0.2073	0.0027	0.0027	0.001	0.001
4736_2-P	HOF	0.75	0.0033	0.2257	0.0187	0.0013	0.0007	0.0003
4738_1-P	HOF	0.9224	0.004	0.0613	0.0087	0.0017	0.0013	0.0007
4738_2	HOF	0.9497	0.0013	0.045	0.0007	0.0013	0.0013	0.0007
4738_2-P	HOF	0.9457	0.0017	0.049	0.0007	0.0013	0.0013	0.0003
4745_1	WA	0.0147	0.004	0.0043	0.0007	0.6463	0.001	0.329
4745_1-P	WA	0.0123	0.0037	0.0043	0.0007	0.6487	0.001	0.3293
4745_2-P	WA	0.003	0.0017	0.002	0.0013	0.66	0.001	0.331
4877_2-P	EA	0.002	0.0017	0.002	0.0103	0.0017	0.3353	0.647
4967_1	HOF	0.9504	0.0027	0.0027	0.0007	0.0173	0.001	0.0253
4967_1-P	HOF	0.951	0.003	0.0023	0.0007	0.0167	0.001	0.0253
4967_2-P	HOF	0.9893	0.0027	0.0033	0.0007	0.0013	0.001	0.0017
4968_1-P	SV	0.3211	0.0023	0.0327	0.0013	0.3459	0.001	0.2956
4968_2	SV	0.4482	0.007	0.01	0.0053	0.3058	0.001	0.2227
4968_2-P	SV	0.4585	0.0053	0.0103	0.004	0.3172	0.001	0.2037
4973_5-P	WA	0.016	0.002	0.0017	0.0023	0.6477	0.001	0.3293
4973_6-P	WA	0.005	0.0057	0.005	0.0027	0.649	0.001	0.3317
4976_1-P	OPP_SE	0.004	0.988	0.003	0.0017	0.0013	0.001	0.001
4976_2-P	OPP_SE	0.002	0.9903	0.002	0.0007	0.0013	0.0023	0.0013
4977_1-P	OPP_SE	0.022	0.9664	0.0027	0.002	0.004	0.0017	0.0013
4977_2	OPP_SE	0.0043	0.977	0.003	0.0073	0.0053	0.002	0.001
4977_2-P	OPP_SE	0.1702	0.7858	0.005	0.0297	0.0067	0.0017	0.001
4985_1	EA	0.0007	0.0007	0.001	0.005	0.0003	0.329	0.6633
4985_2	EA	0.0007	0.0007	0.0007	0.0003	0.0007	0.3323	0.6647
4985_3	EA	0.0007	0.0007	0.0007	0.0007	0.0007	0.3323	0.6643
4985_4	EA	0.001	0.0007	0.001	0.001	0.001	0.332	0.6633
4986_1	EA	0.0007	0.0007	0.0007	0.0003	0.0007	0.3323	0.6647
4986_2	EA	0.001	0.001	0.001	0.0003	0.001	0.3323	0.6633
4986_3	EA	0.0003	0.0003	0.0003	0.0003	0.0003	0.3323	0.666
4986_5	EA	0.001	0.001	0.001	0.0003	0.001	0.3323	0.6633
4986_7	EA	0.0007	0.0007	0.0007	0.0007	0.0007	0.332	0.6647
4989_1	EA	0.001	0.001	0.001	0.005	0.001	0.3327	0.6583
4989_2	EA	0.0007	0.0007	0.0007	0.001	0.001	0.332	0.664
4990_1	EA	0.001	0.001	0.001	0.0003	0.001	0.3323	0.6633
4990_2	EA	0.005	0.002	0.0037	0.0037	0.001	0.3217	0.663
4990_3	EA	0.0007	0.001	0.001	0.0003	0.0007	0.3323	0.664
4990_4	EA	0.0007	0.001	0.001	0.001	0.001	0.332	0.6633
4991_1	EA	0.0007	0.001	0.0007	0.001	0.0007	0.3317	0.6643
4991_2	EA	0.0007	0.0003	0.0007	0.0003	0.0007	0.3323	0.665
4991_3	EA	0.0037	0.002	0.003	0.0007	0.0023	0.3327	0.6557
4991_4	EA	0.0027	0.0013	0.002	0.0007	0.0023	0.333	0.658
4991_5	EA	0.0067	0.1597	0.051	0.0023	0.0093	0.1043	0.6667
4991_6	EA	0.0007	0.0003	0.001	0.001	0.0007	0.334	0.6623
4991_7	EA	0.0007	0.0003	0.0007	0.0003	0.0007	0.3323	0.665
4991_8	EA	0.0007	0.0007	0.0007	0.0003	0.0007	0.3327	0.6643
4992_1	EA	0.0007	0.0007	0.0007	0.0003	0.0007	0.332	0.665
4992_2	EA	0.0007	0.0007	0.001	0.0003	0.0007	0.3323	0.6643
4992_3	EA	0.0007	0.0007	0.0007	0.0007	0.0007	0.332	0.6647
4992_4	EA	0.0007	0.0007	0.0007	0.0023	0.0007	0.3307	0.6643
4992_5	EA	0.0013	0.0013	0.0013	0.0023	0.0013	0.3317	0.6607
4993_1	CA	0.001	0.001	0.001	0.0023	0.001	0.9927	0.001
4993_2	CA	0.001	0.001	0.001	0.0003	0.001	0.9947	0.001
4993_3	CA	0.0007	0.0007	0.0007	0.0007	0.001	0.9953	0.001
4993_4	CA	0.001	0.001	0.001	0.0003	0.001	0.9943	0.0013
4993_5	CA	0.001	0.001	0.001	0.001	0.001	0.994	0.001
4993_6	CA	0.001	0.001	0.001	0.0003	0.001	0.9947	0.001
4994_1	CA	0.001	0.001	0.001	0.002	0.001	0.993	0.001
4994_2	CA	0.001	0.001	0.001	0.001	0.001	0.994	0.001
4994_3	CA	0.001	0.0007	0.001	0.001	0.001	0.9943	0.001
4994_4	CA	0.001	0.001	0.001	0.0007	0.001	0.9947	0.0007
4994_5	CA	0.001	0.0017	0.001	0.0003	0.0013	0.9933	0.0013
4994_6	CA	0.001	0.001	0.001	0.0033	0.001	0.9917	0.001
4995_1	CA	0.001	0.001	0.001	0.002	0.001	0.993	0.001
4995_2	CA	0.0013	0.0013	0.001	0.0017	0.0023	0.9913	0.001
4995_3	CA	0.003	0.001	0.001	0.0127	0.0013	0.9793	0.0017
4995_4	CA	0.0013	0.0013	0.0013	0.0017	0.001	0.9917	0.0017
4997	CA	0.001	0.0013	0.001	0.0007	0.001	0.994	0.001
4998_1	CA	0.0013	0.0013	0.0013	0.0043	0.002	0.9883	0.0013
4998_2	CA	0.0007	0.0007	0.001	0.0087	0.001	0.987	0.001
4998_3	CA	0.001	0.001	0.001	0.0013	0.001	0.9937	0.001
4998_4	CA	0.003	0.001	0.0013	0.001	0.0037	0.989	0.001
4998_5	CA	0.001	0.001	0.001	0.0013	0.001	0.9937	0.001
4998_6	CA	0.001	0.0007	0.001	0.0123	0.001	0.983	0.001
4998_7	CA	0.001	0.001	0.001	0.0013	0.0017	0.993	0.001
4998_8	CA	0.0013	0.001	0.0067	0.0057	0.0013	0.9827	0.0013
4999_1	CA	0.001	0.0017	0.001	0.001	0.001	0.9933	0.001
4999_2	CA	0.0027	0.0023	0.0023	0.0013	0.0193	0.971	0.001
4999_3	CA	0.002	0.003	0.0017	0.0137	0.0023	0.975	0.0023
4999_4	CA	0.0053	0.0037	0.003	0.0083	0.0157	0.9627	0.0013
4999_5	CA	0.0017	0.0013	0.0013	0.0023	0.0023	0.9883	0.0027
5000_1	CA	0.001	0.001	0.002	0.0013	0.002	0.9917	0.001
5000_2	CA	0.0023	0.001	0.001	0.0027	0.0043	0.9877	0.001
5000_3	CA	0.001	0.001	0.001	0.008	0.0017	0.9863	0.001
5000_4	CA	0.003	0.0023	0.0023	0.0017	0.006	0.983	0.0017
5003_1	WA	0.0017	0.001	0.001	0.0027	0.9813	0.01	0.0023
5003_2	WA	0.0023	0.0013	0.002	0.0147	0.9363	0.0013	0.042
5003_3	WA	0.0027	0.0013	0.0013	0.005	0.9853	0.0013	0.003
5003_4	WA	0.001	0.001	0.001	0.003	0.991	0.0013	0.0017
5003_5	WA	0.002	0.0013	0.002	0.006	0.9857	0.001	0.002
5003_6	WA	0.0017	0.0013	0.002	0.0007	0.9927	0.001	0.0007
5003_7	WA	0.002	0.001	0.0037	0.0027	0.989	0.001	0.0007
5003_8	WA	0.0017	0.0013	0.0027	0.0007	0.991	0.001	0.0017
5004_1	WA	0.0013	0.001	0.001	0.001	0.9933	0.001	0.0013
5004_2	WA	0.0017	0.001	0.0023	0.0007	0.9883	0.0013	0.0047
5004_3	WA	0.0017	0.0013	0.0013	0.001	0.9863	0.001	0.0073
5004_4	WA	0.0013	0.0013	0.001	0.0027	0.988	0.001	0.0047
5008_1	WA	0.002	0.0047	0.0093	0.0013	0.98	0.001	0.0017
5008_10	WA	0.0013	0.001	0.0013	0.0037	0.9893	0.001	0.0023
5008_2	WA	0.0033	0.0017	0.0027	0.001	0.9827	0.006	0.0027
5008_3	WA	0.003	0.001	0.0023	0.0057	0.98	0.004	0.004
5008_4	WA	0.0013	0.001	0.001	0.003	0.9913	0.001	0.0013
5008_5	WA	0.0053	0.0013	0.0013	0.0117	0.976	0.001	0.0033
5008_6	WA	0.0013	0.0027	0.0077	0.0037	0.9817	0.0017	0.0013
5008_7	WA	0.0013	0.001	0.0013	0.0017	0.9923	0.001	0.0013
5008_8	WA	0.0027	0.0013	0.0043	0.0023	0.9847	0.0013	0.0033
5008_9	WA	0.001	0.001	0.0027	0.009	0.9813	0.0027	0.0023
5010_1	WA	0.051	0.0033	0.023	0.0067	0.7283	0.001	0.1867
5010_2	WA	0.0163	0.0027	0.0973	0.021	0.75	0.001	0.1117
5010_3	WA	0.007	0.0017	0.0113	0.0037	0.8854	0.001	0.0899
5010_4	WA	0.0213	0.0017	0.043	0.0167	0.7631	0.0013	0.153
5010_5	WA	0.049	0.0017	0.0153	0.009	0.8375	0.001	0.0866
5011_1	WA	0.009	0.002	0.0037	0.0037	0.6487	0.001	0.332
5011_2	WA	0.0117	0.0033	0.004	0.0037	0.6477	0.0013	0.3283
5011_3	WA	0.003	0.0013	0.002	0.0213	0.666	0.001	0.3053
5011_4	WA	0.0037	0.001	0.0013	0.0017	0.6613	0.001	0.33
5012_1	WA	0.01	0.0027	0.0057	0.003	0.6504	0.0017	0.3267
5012_2	WA	0.0033	0.0023	0.002	0.0153	0.645	0.001	0.331
5012_3	WA	0.0103	0.003	0.0023	0.002	0.65	0.0013	0.331
5013_1	WA	0.014	0.003	0.002	0.001	0.6477	0.001	0.3313
5013_2	WA	0.002	0.0013	0.0013	0.001	0.662	0.001	0.3313
5016_1	OPP_FM	0.0227	0.0113	0.6333	0.327	0.003	0.0013	0.0013
5016_2	OPP_FM	0.0107	0.0153	0.6533	0.3147	0.0037	0.0013	0.001
5016_3	OPP_FM	0.052	0.0053	0.6347	0.2994	0.005	0.0027	0.001
5016_4	OPP_FM	0.1103	0.0063	0.6093	0.2673	0.0023	0.0017	0.0027
5016_5	OPP_FM	0.0849	0.0616	0.5621	0.2881	0.0013	0.001	0.001
5017_1	OPP_FM	0.1089	0.0027	0.5538	0.3317	0.0013	0.001	0.0007
5017_2	OPP_FM	0.0403	0.0083	0.6163	0.3317	0.0017	0.001	0.0007
5017_3	OPP_FM	0.0606	0.0509	0.5514	0.3323	0.0017	0.0017	0.0013
5017_4	OPP_FM	0.0203	0.0247	0.622	0.3287	0.002	0.001	0.0013
5017_5	OPP_FM	0.0979	0.0017	0.5644	0.3327	0.0013	0.001	0.001
5019_1	GP	0.3283	0.003	0.6563	0.0083	0.0017	0.001	0.0013
5019_2	GP	0.3323	0.001	0.6633	0.0013	0.001	0.0007	0.0003
5019_3	GP	0.331	0.002	0.6573	0.0057	0.002	0.0013	0.0007
5019_4	GP	0.332	0.0017	0.6613	0.001	0.0017	0.001	0.0013
5019_5	GP	0.327	0.0013	0.6627	0.0043	0.0017	0.001	0.002
5019_6	GP	0.333	0.002	0.6597	0.0007	0.0017	0.0013	0.0017
5020_1	GP	0.3303	0.0023	0.6607	0.0007	0.0013	0.0027	0.002
5020_2	GP	0.332	0.0023	0.6563	0.0043	0.0023	0.001	0.0017
5020_3	GP	0.3603	0.0017	0.6311	0.0017	0.0033	0.001	0.001
5020_4	GP	0.325	0.0033	0.6577	0.002	0.0087	0.002	0.0013
5020_5	GP	0.3337	0.003	0.658	0.0017	0.0013	0.001	0.0013
5023_1	OPP_SE	0.0013	0.994	0.0013	0.0007	0.001	0.0007	0.001
5023_2	OPP_SE	0.0023	0.9917	0.002	0.0007	0.001	0.0003	0.002
5023_3	OPP_SE	0.0027	0.99	0.0027	0.001	0.0017	0.001	0.001
5023_4	OPP_SE	0.001	0.9943	0.0013	0.0007	0.001	0.001	0.0007
5023_5	OPP_SE	0.0057	0.9897	0.0017	0.0007	0.001	0.0007	0.0007
5024_1	OPP_SE	0.0013	0.9943	0.0013	0.0007	0.001	0.001	0.0003
5024_2	OPP_SE	0.0017	0.994	0.0013	0.0003	0.001	0.0007	0.001
5024_3	OPP_SE	0.001	0.9943	0.0013	0.0003	0.001	0.001	0.001
5024_4	OPP_SE	0.0023	0.9873	0.0053	0.001	0.0013	0.001	0.0017
5024_5	OPP_SE	0.0013	0.995	0.0013	0.0003	0.001	0.0007	0.0003
5025_1	OPP_SE	0.002	0.9943	0.0017	0.0003	0.001	0.0003	0.0003
5025_2	OPP_SE	0.0017	0.9933	0.001	0.0003	0.0013	0.001	0.0013
5025_3	OPP_SE	0.002	0.9907	0.004	0.0003	0.0013	0.001	0.0007
5026_1	OPP_SE	0.0017	0.9927	0.0017	0.0013	0.001	0.001	0.0007
5026_2	OPP_SE	0.0037	0.9917	0.0013	0.001	0.001	0.0007	0.0007
5026_3	OPP_SE	0.0017	0.9803	0.0013	0.0007	0.0033	0.001	0.0117
5026_4	OPP_SE	0.0143	0.973	0.0067	0.0023	0.0017	0.001	0.001
5026_5	OPP_SE	0.0013	0.9947	0.0013	0.0003	0.001	0.0007	0.0007
5027_1	OPP_SE	0.0017	0.9933	0.0013	0.001	0.001	0.001	0.0007
5027_2	OPP_SE	0.0017	0.994	0.0013	0.0007	0.001	0.0007	0.0007
5027_3	OPP_SE	0.0023	0.993	0.002	0.0003	0.001	0.001	0.0003
5027_4	OPP_SE	0.0013	0.9897	0.0017	0.004	0.001	0.001	0.0013
5027_5	OPP_SE	0.0013	0.9917	0.0027	0.0013	0.001	0.001	0.001
5028_1	OPP_SE	0.0043	0.9913	0.0017	0.0003	0.001	0.001	0.0003
5028_2	OPP_SE	0.002	0.9933	0.002	0.0007	0.001	0.0007	0.0003
5029_1	OPP_SE	0.0017	0.992	0.0017	0.003	0.001	0.0003	0.0003
5029_2	OPP_SE	0.0023	0.995	0.001	0.0003	0.0007	0.0003	0.0003
5029_3	OPP_SE	0.0033	0.9903	0.002	0.001	0.0013	0.001	0.001
5029_4	OPP_SE	0.011	0.9736	0.0023	0.0003	0.0103	0.0013	0.001
5029_5	OPP_SE	0.0013	0.9947	0.0013	0.0007	0.001	0.0007	0.0003
5030_1	OPP_SE	0.001	0.9953	0.0013	0.0003	0.001	0.0007	0.0003
5030_2	OPP_SE	0.0033	0.9917	0.0017	0.001	0.0013	0.0007	0.0003
5030_3	OPP_SE	0.002	0.9933	0.0013	0.0003	0.001	0.001	0.001
5030_4	OPP_SE	0.001	0.996	0.001	0.0003	0.001	0.0003	0.0003
5030_5	OPP_SE	0.0013	0.9953	0.001	0.0003	0.001	0.0007	0.0003
5032_1	OPP_SE	0.0466	0.94	0.0033	0.0053	0.0027	0.001	0.001
5032_2	OPP_SE	0.0457	0.924	0.0067	0.0053	0.0123	0.005	0.001
5033_1	OPP_SE	0.0333	0.9364	0.015	0.007	0.0023	0.0013	0.0047
5034_1	OPP_SE	0.03	0.8937	0.003	0.0007	0.038	0.0057	0.0291
5034_2	OPP_SE	0.0316	0.946	0.012	0.0007	0.007	0.0013	0.0013
5034_3	OPP_SE	0.0267	0.9607	0.006	0.0017	0.0023	0.0013	0.0013
5034_4	OPP_SE	0.0133	0.9663	0.0093	0.002	0.0037	0.0013	0.004
5034_5	OPP_SE	0.004	0.9783	0.0033	0.001	0.0067	0.001	0.0057
5035_1	GP	0.3327	0.0013	0.6613	0.0013	0.0013	0.001	0.001
5035_2	GP	0.333	0.0013	0.6613	0.001	0.0013	0.001	0.001
5035_3	GP	0.333	0.0013	0.6593	0.0027	0.0017	0.001	0.001
5035_4	GP	0.3333	0.0013	0.6603	0.0017	0.0013	0.001	0.001
5035_5	GP	0.333	0.0013	0.6613	0.001	0.0013	0.001	0.001
5036_1	GP	0.332	0.0013	0.664	0.0007	0.001	0.0007	0.0003
5036_2	GP	0.332	0.0013	0.6623	0.001	0.0017	0.0007	0.001
5036_3	GP	0.339	0.0013	0.6547	0.0007	0.0023	0.001	0.001
5036_4	GP	0.3367	0.001	0.654	0.001	0.005	0.001	0.0013
5037_1	GP	0.3323	0.0013	0.6557	0.0073	0.0013	0.001	0.001
5037_2	GP	0.35	0.0013	0.6417	0.003	0.0017	0.001	0.0013
5037_3	GP	0.333	0.001	0.6593	0.003	0.001	0.002	0.0007
5038_1	GP	0.3323	0.0017	0.6613	0.0017	0.0013	0.001	0.0007
5038_2	GP	0.3313	0.0013	0.6633	0.001	0.001	0.0013	0.0007
5039_1	GP	0.3317	0.0017	0.6603	0.0037	0.001	0.001	0.0007
5040_1	GP	0.3327	0.002	0.661	0.001	0.0017	0.0007	0.001
5041_1	GP	0.3377	0.0023	0.6553	0.001	0.002	0.001	0.0007
5041_2	GP	0.3313	0.0013	0.664	0.001	0.001	0.0007	0.0007
5042_1	GP	0.3617	0.003	0.63	0.0007	0.0017	0.001	0.002
5042_2	GP	0.3323	0.004	0.6587	0.0017	0.0017	0.001	0.0007
5044_1	HOF	0.9867	0.001	0.0043	0.0047	0.0013	0.001	0.001
5044_2	HOF	0.9654	0.002	0.0233	0.0047	0.002	0.0013	0.0013
5044_3	HOF	0.9446	0.0033	0.0137	0.0327	0.003	0.0013	0.0013
5044_4	HOF	0.9777	0.002	0.0113	0.0037	0.0023	0.001	0.002
5044_5	HOF	0.8233	0.0017	0.1423	0.028	0.0017	0.001	0.002
5045_1	WA	0.2135	0.004	0.003	0.005	0.4449	0.001	0.3287
5045_2	WA	0.194	0.0377	0.0067	0.005	0.436	0.001	0.3197
5045_3	WA	0.372	0.0017	0.0013	0.0023	0.3037	0.0013	0.3177
5045_4	WA	0.3146	0.007	0.0043	0.035	0.387	0.001	0.2511
5045_5	WA	0.2959	0.001	0.0013	0.001	0.3718	0.0007	0.3283
5047_1	SV	0.9853	0.002	0.002	0.0063	0.0013	0.001	0.002
5047_2	SV	0.988	0.002	0.002	0.0007	0.0037	0.001	0.0027
5047_3	SV	0.9847	0.0027	0.003	0.0013	0.002	0.001	0.0053
5047_4	SV	0.9917	0.0013	0.0033	0.0007	0.0013	0.0007	0.001
5047_5	SV	0.9783	0.0017	0.0023	0.0113	0.0017	0.001	0.0037
5048_1	SV	0.9474	0.006	0.0023	0.0017	0.041	0.001	0.0007
5048_2	SV	0.9837	0.001	0.0023	0.002	0.0087	0.001	0.0013
5048_3	SV	0.992	0.0017	0.0013	0.0007	0.002	0.001	0.0013
5048_4	SV	0.9401	0.0037	0.002	0.0013	0.0436	0.0013	0.008
5048_5	SV	0.977	0.0017	0.0023	0.0007	0.0133	0.001	0.004
5049_1	SV	0.9557	0.0013	0.004	0.002	0.0037	0.001	0.0323
5049_2	SV	0.9683	0.0017	0.0027	0.001	0.0083	0.002	0.016
5049_3	SV	0.9607	0.0013	0.0103	0.001	0.0213	0.003	0.0023
5049_4	SV	0.9853	0.0013	0.0027	0.0023	0.0023	0.0007	0.0053
5049_5	SV	0.9057	0.006	0.0163	0.0097	0.05	0.003	0.0093
5050_1	SV	0.9743	0.0017	0.002	0.0013	0.0143	0.001	0.0053
5050_2	SV	0.983	0.0023	0.0027	0.001	0.005	0.001	0.005
5050_3	SV	0.979	0.0017	0.0017	0.0007	0.006	0.001	0.01
5050_4	SV	0.966	0.0027	0.004	0.002	0.0207	0.001	0.0037
5050_5	SV	0.959	0.012	0.003	0.0073	0.0047	0.0083	0.0057
5051_1	SV	0.9587	0.0027	0.0033	0.008	0.0077	0.0013	0.0183
5051_2	SV	0.973	0.0037	0.004	0.008	0.0047	0.001	0.0057
5051_3	SV	0.908	0.0107	0.0203	0.0057	0.034	0.001	0.0204
5051_4	SV	0.9873	0.0013	0.003	0.0027	0.0017	0.001	0.003
5051_5	SV	0.9803	0.0023	0.004	0.002	0.003	0.0013	0.007
ALE1	EA	0.001	0.0007	0.001	0.001	0.001	0.3323	0.663
ALE1-P	EA	0.0003	0.0007	0.0007	0.0007	0.0007	0.3323	0.6647
ALE2	EA	0.0003	0.0003	0.0007	0.0003	0.0007	0.3323	0.6653
ALE2-P	EA	0.0007	0.0003	0.0003	0	0.0007	0.3323	0.6657
Group with membership probability > 0.1 (1 = Yes; 0 = No)		0	0	0	0	0	0	0
Number of "main groups"	0
Number of "minority groups"	7

## Sheet: str17
Sample	Taxa	G1	G2	G3	G4	G5	G6	G7	G8	G9	G10	G11	G12	G13	G14	G15	G16	G17
4728_1-P	HOF	0.5763	0.0003	0.003	0.008	0.0087	0.1692	0.0013	0.0037	0.0127	0.012	0.0123	0.0003	0.008	0.0023	0.1688	0.0033	0.0097
4728_2	HOF	0.3287	0.0007	0.0013	0.0003	0.0003	0.331	0.001	0.0013	0.002	0.0007	0.0023	0.0007	0.0003	0.0007	0.3277	0.0007	0.0003
4728_2-P	HOF	0.3263	0.0007	0.0013	0.001	0.001	0.329	0.0013	0.0013	0.002	0.0013	0.0023	0.0007	0.0007	0.0013	0.3277	0.001	0.001
4728_3-P	HOF	0.4739	0.0007	0.0063	0.0053	0.0047	0.2923	0.003	0.011	0.004	0.0023	0.0037	0.001	0.006	0.0047	0.1705	0.005	0.0057
4729_1	SV	0.5754	0.0007	0.0506	0.0007	0.001	0.0027	0.0037	0.006	0.0017	0.3413	0.0033	0.001	0.001	0.0017	0.003	0.0053	0.001
4729_1-P	SV	0.5833	0.001	0.0655	0.0007	0.0007	0.0027	0.0037	0.006	0.0027	0.3176	0.0043	0.001	0.0007	0.0017	0.0027	0.0053	0.0007
4729_2-P	SV	0.911	0.0007	0.0037	0.0027	0.0027	0.002	0.004	0.0037	0.004	0.044	0.0033	0.0007	0.003	0.0017	0.0057	0.0047	0.0027
4730_1-P	SV	0.596	0.001	0.2578	0.003	0.003	0.0047	0.0043	0.0063	0.003	0.0897	0.0097	0.0007	0.003	0.0057	0.0067	0.0027	0.003
4730_2-P	SV	0.6255	0.001	0.1344	0.0013	0.0013	0.0047	0.0027	0.004	0.0027	0.1722	0.007	0.0007	0.0013	0.0306	0.0073	0.0023	0.001
4731_1-P	HOF	0.8963	0.0007	0.001	0.002	0.002	0.0017	0.001	0.003	0.036	0.003	0.007	0.0003	0.002	0.0023	0.0383	0.0017	0.0017
4731_2	HOF	0.9833	0.0003	0.0013	0.0003	0.0003	0.001	0.001	0.0013	0.0017	0.0007	0.0017	0.0003	0.0003	0.0003	0.005	0.0007	0.0003
4731_2-P	HOF	0.9833	0.0003	0.0013	0	0	0.001	0.001	0.0013	0.0017	0.0007	0.0017	0.0003	0.0007	0.0003	0.0053	0.0007	0.0003
4731_3-P	HOF	0.7904	0.0003	0.0017	0.017	0.014	0.002	0.001	0.004	0.0107	0.0037	0.002	0.001	0.013	0.017	0.1016	0.0063	0.0143
4734_1	GP	0.0146	0.0007	0.0013	0.001	0.0013	0.001	0.001	0.959	0.0017	0.002	0.002	0.001	0.001	0.006	0.0037	0.0017	0.001
4734_1-P	GP	0.0403	0.0007	0.003	0.001	0.0013	0.002	0.0027	0.8821	0.0033	0.041	0.002	0.001	0.001	0.0077	0.0083	0.0017	0.001
4734_2-P	GP	0.0053	0.0007	0.0013	0.0023	0.002	0.002	0.0013	0.9284	0.0013	0.0413	0.002	0.001	0.002	0.002	0.0027	0.0023	0.002
4735_1-P	GP	0.0147	0	0.0037	0.0017	0.0017	0.0017	0.0013	0.9048	0.0063	0.0373	0.0017	0.0007	0.0013	0.0023	0.0176	0.0017	0.0017
4735_2-P	GP	0.0023	0.0007	0.0013	0	0	0.0013	0.0017	0.9653	0.002	0.0204	0.001	0.0007	0.0003	0.001	0.0013	0.0007	0
4736_1-P	HOF	0.629	0.0007	0.0013	0.0037	0.0033	0.002	0.0013	0.022	0.004	0.1943	0.0023	0.001	0.003	0.003	0.1227	0.003	0.0033
4736_2-P	HOF	0.6027	0.0003	0.001	0.001	0.001	0.0017	0.001	0.0533	0.0017	0.1403	0.0017	0.0003	0.0013	0.001	0.1897	0.001	0.001
4738_1-P	HOF	0.617	0.0003	0.002	0.001	0.0007	0.0017	0.001	0.0223	0.003	0.0233	0.003	0.0007	0.001	0.001	0.32	0.001	0.001
4738_2	HOF	0.6006	0.0007	0.0023	0.0003	0.0003	0.002	0.0013	0.044	0.002	0.001	0.0037	0.0003	0.0003	0.0003	0.34	0.0007	0
4738_2-P	HOF	0.5804	0.0007	0.002	0.0003	0.0003	0.0027	0.0013	0.0617	0.003	0.001	0.0043	0.0007	0.0007	0.0007	0.3397	0.0007	0
4745_1	WA	0.002	0.0007	0.9727	0.0003	0.0003	0.0013	0.002	0.0047	0.0037	0.0037	0.0043	0.0007	0.0007	0.0007	0.0013	0.0007	0.0003
4745_1-P	WA	0.002	0.0007	0.9704	0.0007	0.0007	0.0017	0.0023	0.0043	0.0037	0.003	0.0053	0.0007	0.001	0.001	0.0013	0.0007	0.0007
4745_2-P	WA	0.0013	0.001	0.9754	0.001	0.001	0.0017	0.0063	0.0013	0.0023	0.001	0.002	0.001	0.001	0.001	0.001	0.001	0.0007
4877_2-P	EA	0.001	0.9634	0.001	0.0057	0.0057	0.0007	0.001	0.001	0.001	0.001	0.001	0.0027	0.0057	0.001	0.0007	0.0017	0.006
4967_1	HOF	0.0097	0	0.001	0.001	0.001	0.001	0.001	0.001	0.001	0.001	0.001	0	0.001	0.001	0.9777	0.0007	0.001
4967_1-P	HOF	0.01	0	0.001	0	0	0.0013	0.001	0.0013	0.001	0.0007	0.001	0	0	0.0003	0.9823	0	0
4967_2-P	HOF	0.01	0.0003	0.001	0.0003	0.0007	0.001	0.001	0.0013	0.001	0.0007	0.001	0.0003	0.0007	0.0003	0.9794	0.0007	0.0003
4968_1-P	SV	0.1886	0.0013	0.6156	0.0013	0.0013	0.0279	0.003	0.0027	0.0093	0.0137	0.009	0.0013	0.0013	0.0013	0.1192	0.0017	0.0013
4968_2	SV	0.1281	0.003	0.6493	0.0007	0.0007	0.0714	0.0063	0.004	0.013	0.0017	0.006	0.0017	0.001	0.0013	0.1086	0.0023	0.001
4968_2-P	SV	0.1339	0.0013	0.6525	0.0007	0.0007	0.066	0.0027	0.0043	0.007	0.0013	0.004	0.001	0.001	0.0017	0.1197	0.0017	0.0007
4973_5-P	WA	0.0027	0.001	0.9673	0.0023	0.0027	0.0017	0.0023	0.001	0.0017	0.0037	0.0013	0.001	0.0017	0.0033	0.001	0.0023	0.003
4973_6-P	WA	0.001	0.0017	0.9524	0.004	0.004	0.0027	0.0147	0.001	0.001	0.0023	0.001	0.0017	0.003	0.0017	0.0023	0.0017	0.004
4976_1-P	OPP_SE	0.0023	0.0007	0.002	0.0013	0.0013	0.0013	0.0013	0.001	0.002	0.0007	0.9787	0.0007	0.0013	0.001	0.0017	0.0013	0.0013
4976_2-P	OPP_SE	0.005	0.001	0.003	0.001	0.001	0.0027	0.002	0.0063	0.0013	0.0027	0.9664	0.001	0.0013	0.001	0.0027	0.001	0.0007
4977_1-P	OPP_SE	0.003	0.0007	0.002	0.0007	0.0003	0.0013	0.0013	0.0013	0.0017	0.0013	0.9807	0.0007	0.0007	0.0007	0.0023	0.0007	0.0007
4977_2	OPP_SE	0.0123	0.0007	0.0013	0.0003	0.0003	0.001	0.001	0.0023	0.0017	0.0017	0.9704	0.0007	0.0007	0.0007	0.004	0.0007	0.0003
4977_2-P	OPP_SE	0.2031	0.001	0.003	0.0023	0.0023	0.0013	0.001	0.0023	0.0047	0.0467	0.7101	0.001	0.003	0.0023	0.009	0.0043	0.0023
4985_1	EA	0.0003	0.9897	0.0003	0.001	0.001	0.0003	0.001	0.0003	0.0003	0.001	0.0003	0.001	0.0007	0.0007	0.0003	0.0007	0.001
4985_2	EA	0.0007	0.9827	0.0007	0.002	0.002	0.001	0.0007	0.0003	0.0003	0.002	0.0003	0.001	0.0007	0.002	0.0003	0.0013	0.002
4985_3	EA	0.0003	0.993	0.0003	0.0003	0.0003	0.0003	0.0003	0.0003	0.0007	0.0003	0.0003	0.0017	0.0003	0.0003	0.0003	0.0003	0.0003
4985_4	EA	0.0007	0.9903	0.0007	0.0003	0.0003	0.0007	0.0007	0.0007	0.001	0.0007	0.0007	0.0013	0.0003	0.0003	0.0007	0.0003	0.0003
4986_1	EA	0.0003	0.9913	0.0003	0.001	0.001	0	0.0003	0	0.0003	0.0003	0.0003	0.001	0.0007	0.001	0.0003	0.0007	0.001
4986_2	EA	0.0007	0.9897	0.0003	0.001	0.001	0.0003	0.0003	0.0003	0.001	0.0003	0	0.0013	0.0007	0.0007	0.0007	0.0007	0.001
4986_3	EA	0.0003	0.992	0.0003	0.0007	0.0007	0.0003	0.0007	0.0003	0.0003	0.0007	0.0003	0.001	0.0003	0.0003	0.0003	0.0007	0.0007
4986_5	EA	0.0003	0.9907	0.0003	0.001	0.001	0.0003	0.0003	0.0003	0.0003	0.0003	0.0003	0.001	0.0007	0.0007	0.0003	0.001	0.001
4986_7	EA	0.0003	0.995	0.0003	0.0003	0.0003	0	0.0003	0	0.0003	0.0003	0.0003	0.001	0	0.0003	0.0003	0.0003	0.0003
4989_1	EA	0.0007	0.9784	0.0007	0.0023	0.0023	0.0007	0.0007	0.0007	0.001	0.0007	0.0007	0.001	0.0023	0.0023	0.001	0.002	0.0027
4989_2	EA	0.0007	0.9923	0.0007	0.0003	0.0003	0.0007	0.0007	0.0007	0.0007	0.0003	0.0003	0.001	0.0003	0	0.0003	0.0003	0.0003
4990_1	EA	0.0003	0.9937	0.0003	0.0003	0.0003	0.0003	0.0003	0.0003	0.0003	0	0.0007	0.0013	0.0003	0.0003	0.0003	0.0003	0.0003
4990_2	EA	0.0013	0.979	0.001	0.0007	0.0007	0.001	0.0017	0.0037	0.0023	0.002	0.0013	0.0013	0.0007	0.0007	0.0013	0.0007	0.0007
4990_3	EA	0.0007	0.989	0.0007	0.0007	0.0007	0.0007	0.0007	0.0007	0.0007	0.0007	0.0007	0.001	0.0007	0.0007	0.0007	0.0007	0.0007
4990_4	EA	0	0.997	0	0.0003	0.0003	0	0.0003	0	0	0	0	0.001	0.0003	0	0	0.0003	0.0003
4991_1	EA	0.0007	0.9923	0.0007	0.0003	0.0003	0.0003	0.0003	0.0003	0.001	0.0003	0.0007	0.001	0.0003	0.0003	0.0007	0	0.0003
4991_2	EA	0.0007	0.9873	0.0007	0.0013	0.0013	0.0003	0.0007	0	0.0003	0.0013	0.0003	0.001	0.0007	0.0013	0.0003	0.001	0.0013
4991_3	EA	0.0003	0.9953	0.0007	0.0003	0.0003	0	0.0007	0	0	0.0003	0	0.0007	0	0.0003	0.0003	0.0003	0.0003
4991_4	EA	0.001	0.9847	0.0007	0.0013	0.0013	0.0003	0.001	0.0003	0.001	0.0013	0.0007	0.0013	0.0007	0.0013	0.0007	0.001	0.0013
4991_5	EA	0.0017	0.966	0.002	0.0017	0.0017	0.0017	0.0023	0.0017	0.002	0.0013	0.002	0.003	0.0017	0.0013	0.0017	0.0067	0.0017
4991_6	EA	0.001	0.9827	0.001	0.0017	0.0017	0.0007	0.001	0.0003	0.001	0.0007	0.0007	0.001	0.0017	0.001	0.0007	0.0017	0.0017
4991_7	EA	0	0.989	0.0003	0.0017	0.0017	0	0.0003	0	0	0.0007	0	0.0007	0.0013	0.0013	0	0.0013	0.0017
4991_8	EA	0.0007	0.9857	0.001	0.0013	0.0013	0.0003	0.0007	0.0003	0.001	0.001	0.0007	0.0013	0.001	0.001	0.0007	0.0007	0.0013
4992_1	EA	0.0007	0.9927	0.0007	0	0	0.0007	0.0007	0.0007	0.0007	0.0003	0.0007	0.001	0	0.0003	0.0007	0.0003	0
4992_2	EA	0.001	0.9844	0.001	0.0013	0.0013	0.0003	0.001	0.0007	0.0007	0.001	0.0007	0.0017	0.001	0.0013	0.0007	0.001	0.001
4992_3	EA	0.0003	0.9927	0.001	0.0003	0.0003	0.0003	0.0007	0.0003	0.0007	0.0003	0.0003	0.001	0.0003	0.0003	0.0003	0.0003	0.0003
4992_4	EA	0.0013	0.982	0.0013	0.0007	0.0007	0.001	0.0017	0.001	0.001	0.0007	0.001	0.004	0.0007	0.0007	0.001	0.0007	0.0007
4992_5	EA	0.001	0.9813	0.001	0.0013	0.0013	0.001	0.001	0.001	0.001	0.001	0.001	0.001	0.0013	0.0017	0.001	0.0017	0.0013
4993_1	CA	0.001	0.001	0.001	0	0	0.001	0.001	0.001	0.001	0.0007	0.001	0.9903	0	0	0.001	0	0
4993_2	CA	0.001	0.0013	0.001	0.0007	0.0007	0.0007	0.001	0.0007	0.001	0.0007	0.001	0.987	0.0007	0.0003	0.001	0.0007	0.0007
4993_3	CA	0.0007	0.001	0.0007	0.0003	0.0003	0.0003	0.001	0.0003	0.0007	0.0003	0.0007	0.9923	0.0003	0	0.0007	0	0.0003
4993_4	CA	0.0003	0.001	0.0003	0	0	0	0.0007	0	0.0003	0	0	0.9973	0	0	0	0	0
4993_5	CA	0.001	0.001	0.001	0	0	0.0003	0.001	0.0007	0.0007	0.0003	0.001	0.9916	0	0	0.0013	0	0
4993_6	CA	0.001	0.0023	0.001	0.0003	0.0003	0.0003	0.001	0.0007	0.001	0.0003	0.0013	0.9873	0.0003	0.0007	0.001	0.0007	0.0003
4994_1	CA	0.0007	0.0023	0.001	0.0007	0.0007	0.0007	0.0013	0.0007	0.0007	0.001	0.0007	0.9866	0.0003	0.001	0.0007	0.0003	0.0007
4994_2	CA	0.001	0.0017	0.001	0.002	0.002	0.0007	0.0017	0.001	0.001	0.0017	0.001	0.978	0.0013	0.0017	0.0007	0.0017	0.002
4994_3	CA	0.0007	0.0013	0.0007	0.0023	0.0023	0.0007	0.0013	0.0003	0.0007	0.0017	0.0007	0.9786	0.0013	0.0023	0.0007	0.002	0.0023
4994_4	CA	0.001	0.0013	0.0007	0.002	0.002	0.0007	0.001	0.001	0.0017	0.001	0.001	0.9803	0.002	0.0007	0.001	0.0007	0.002
4994_5	CA	0.001	0.0013	0.001	0	0	0.0003	0.001	0.0007	0.001	0.0003	0.001	0.9917	0	0	0.0007	0	0
4994_6	CA	0.001	0.0013	0.001	0.0007	0.0007	0.001	0.001	0.001	0.001	0.0007	0.001	0.9864	0.0007	0.0003	0.001	0.0007	0.0007
4995_1	CA	0.0007	0.001	0.001	0.001	0.001	0.0003	0.001	0.0003	0.0007	0.001	0.0007	0.9867	0.0007	0.001	0.001	0.001	0.001
4995_2	CA	0.0013	0.001	0.0013	0.0027	0.0027	0.001	0.001	0.0013	0.0013	0.0013	0.0013	0.9701	0.0023	0.0007	0.0013	0.0063	0.003
4995_3	CA	0.0027	0.0013	0.0013	0.0067	0.007	0.0007	0.0013	0.0013	0.0013	0.003	0.0027	0.9531	0.0053	0.0023	0.0013	0.002	0.0067
4995_4	CA	0.0007	0.0017	0.0007	0.0007	0.0007	0.0003	0.001	0.0003	0.001	0.0007	0.0007	0.9877	0.0003	0.001	0.001	0.001	0.0007
4997	CA	0.001	0.001	0.0013	0.0017	0.0017	0.0007	0.0013	0.0003	0.0007	0.001	0.0007	0.9817	0.0013	0.0017	0.0007	0.0017	0.0017
4998_1	CA	0.0023	0.0196	0.0047	0.0047	0.0043	0.002	0.0057	0.0017	0.0017	0.003	0.001	0.934	0.0033	0.003	0.002	0.0027	0.0043
4998_2	CA	0.0007	0.0013	0.0007	0.0007	0.0007	0.0003	0.0007	0.0003	0.0007	0.0007	0.0007	0.9897	0.0007	0.0007	0.0003	0.0007	0.0007
4998_3	CA	0.001	0.002	0.001	0.004	0.0047	0.001	0.001	0.0007	0.001	0.0007	0.001	0.9684	0.0047	0.0017	0.0007	0.0023	0.0043
4998_4	CA	0.0003	0.001	0.0003	0.0017	0.0017	0.0003	0.0003	0	0.0003	0.0007	0.0003	0.987	0.0013	0.001	0.0003	0.0017	0.0017
4998_5	CA	0.001	0.001	0.0007	0.0023	0.0023	0.0007	0.001	0.0007	0.001	0.0013	0.001	0.978	0.0017	0.002	0.001	0.002	0.0023
4998_6	CA	0.001	0.001	0.001	0.0023	0.0023	0.001	0.001	0.001	0.0007	0.003	0.0007	0.976	0.0007	0.0023	0.001	0.0027	0.0023
4998_7	CA	0.0003	0.002	0.0013	0.0003	0.0003	0.0003	0.0017	0.0003	0.0013	0.0003	0.0007	0.9897	0.0003	0	0.0007	0	0.0003
4998_8	CA	0.001	0.001	0.001	0.0023	0.002	0.0007	0.001	0.001	0.001	0.0017	0.001	0.9777	0.0013	0.002	0.001	0.002	0.0023
4999_1	CA	0.001	0.001	0.0013	0.0027	0.0027	0.001	0.0017	0.0007	0.0007	0.0013	0.0013	0.9743	0.0023	0.002	0.001	0.0023	0.0027
4999_2	CA	0.002	0.001	0.002	0.0007	0.001	0.0023	0.0611	0.0017	0.0017	0.0007	0.0017	0.9186	0.001	0.001	0.0017	0.001	0.001
4999_3	CA	0.0017	0.002	0.0027	0.0097	0.0093	0.0023	0.0023	0.0017	0.002	0.006	0.0027	0.9317	0.0053	0.0067	0.0017	0.004	0.0083
4999_4	CA	0.0037	0.0017	0.0073	0.0067	0.0063	0.0047	0.0183	0.0023	0.0023	0.0027	0.0037	0.9197	0.0053	0.0027	0.0033	0.003	0.0063
4999_5	CA	0.001	0.001	0.0013	0.005	0.0053	0.001	0.0017	0.001	0.0007	0.001	0.001	0.9658	0.0053	0.0013	0.001	0.0013	0.0053
5000_1	CA	0.0013	0.001	0.0017	0.0027	0.003	0.0023	0.0053	0.001	0.0017	0.0017	0.0017	0.9667	0.0023	0.0017	0.0017	0.0013	0.003
5000_2	CA	0.0013	0.0033	0.0043	0.004	0.0043	0.0013	0.0093	0.0013	0.0013	0.0037	0.0017	0.949	0.0023	0.0037	0.0017	0.003	0.0043
5000_3	CA	0.001	0.001	0.001	0.0013	0.0013	0.001	0.001	0.001	0.001	0.001	0.001	0.9827	0.0013	0.0007	0.001	0.001	0.0017
5000_4	CA	0.001	0.001	0.001	0.001	0.001	0.0013	0.001	0.001	0.001	0.001	0.001	0.9844	0.001	0.0007	0.001	0.0007	0.001
5003_1	WA	0.001	0.001	0.006	0.0007	0.001	0.0013	0.9787	0.001	0.001	0.0013	0.001	0.001	0.0007	0.001	0.0013	0.001	0.001
5003_2	WA	0.0037	0.0017	0.0446	0.001	0.001	0.0266	0.9032	0.0023	0.002	0.0013	0.0023	0.0017	0.001	0.0027	0.0027	0.0013	0.001
5003_3	WA	0.002	0.0007	0.04	0.005	0.0047	0.0013	0.913	0.0013	0.001	0.002	0.0013	0.001	0.004	0.013	0.001	0.004	0.0047
5003_4	WA	0.002	0.0017	0.003	0.0007	0.0007	0.0017	0.9787	0.0013	0.0013	0.0007	0.0013	0.0023	0.0007	0.0007	0.002	0.0007	0.0007
5003_5	WA	0.001	0.001	0.015	0.0037	0.0033	0.002	0.957	0.001	0.001	0.0013	0.001	0.001	0.0027	0.002	0.001	0.0027	0.0033
5003_6	WA	0.0023	0.0013	0.0057	0.001	0.001	0.0023	0.972	0.0027	0.0023	0.0013	0.002	0.0013	0.0007	0.001	0.001	0.001	0.001
5003_7	WA	0.001	0.0007	0.0163	0.0013	0.001	0.0083	0.9604	0.001	0.001	0.0007	0.002	0.001	0.001	0.001	0.001	0.0013	0.001
5003_8	WA	0.001	0.0007	0.024	0.0043	0.0043	0.0166	0.9247	0.0013	0.001	0.004	0.0017	0.0027	0.0013	0.004	0.001	0.003	0.0043
5004_1	WA	0.001	0.001	0.0227	0.0027	0.0027	0.002	0.9517	0.001	0.001	0.001	0.0013	0.0017	0.003	0.0017	0.001	0.0017	0.003
5004_2	WA	0.004	0.0007	0.0742	0.0013	0.0013	0.0017	0.8976	0.0027	0.0013	0.003	0.0027	0.001	0.001	0.0017	0.0033	0.0013	0.0013
5004_3	WA	0.0017	0.0007	0.0816	0.0013	0.0013	0.0013	0.8968	0.001	0.0017	0.0023	0.001	0.0013	0.0013	0.0013	0.0013	0.0027	0.0013
5004_4	WA	0.0023	0.001	0.1832	0.0017	0.0017	0.001	0.7925	0.001	0.0023	0.0017	0.0023	0.001	0.0017	0.0017	0.0013	0.002	0.0017
5008_1	WA	0.0047	0.0023	0.0043	0.001	0.001	0.0057	0.9604	0.0037	0.004	0.0013	0.0033	0.001	0.001	0.001	0.0033	0.001	0.001
5008_10	WA	0.0013	0.002	0.0087	0.001	0.001	0.0047	0.969	0.0017	0.002	0.0007	0.0013	0.001	0.0013	0.001	0.0013	0.001	0.001
5008_2	WA	0.008	0.001	0.0063	0.002	0.002	0.0083	0.9486	0.004	0.0027	0.0023	0.0037	0.001	0.0013	0.002	0.003	0.0017	0.002
5008_3	WA	0.0017	0.001	0.0027	0.0027	0.0023	0.0053	0.9654	0.002	0.0017	0.002	0.0013	0.001	0.0023	0.002	0.0017	0.0023	0.0027
5008_4	WA	0.0013	0.001	0.0023	0.0017	0.0017	0.002	0.9737	0.0013	0.0023	0.0017	0.0017	0.001	0.0017	0.0013	0.0013	0.0023	0.0017
5008_5	WA	0.002	0.001	0.0067	0.0123	0.0133	0.005	0.896	0.005	0.0037	0.0103	0.002	0.002	0.0107	0.0057	0.002	0.011	0.0113
5008_6	WA	0.0023	0.0003	0.0027	0.001	0.001	0.022	0.951	0.0033	0.003	0.004	0.0017	0.0013	0.0013	0.0007	0.001	0.0023	0.001
5008_7	WA	0.002	0.001	0.0136	0.0043	0.0043	0.0033	0.9474	0.0013	0.0013	0.0023	0.0013	0.001	0.0047	0.0023	0.0027	0.0023	0.0047
5008_8	WA	0.0033	0.001	0.009	0.0047	0.0043	0.008	0.9194	0.0053	0.002	0.004	0.0037	0.001	0.004	0.0133	0.0043	0.0083	0.0043
5008_9	WA	0.003	0.001	0.005	0.0017	0.0017	0.004	0.9198	0.0023	0.0017	0.0027	0.0017	0.001	0.0057	0.003	0.0017	0.0426	0.0017
5010_1	WA	0.0186	0.002	0.2742	0.0017	0.0017	0.3515	0.2871	0.018	0.0087	0.0033	0.0083	0.0017	0.0017	0.0013	0.017	0.0017	0.0017
5010_2	WA	0.004	0.0007	0.2905	0.002	0.002	0.4336	0.2466	0.0033	0.0023	0.002	0.0033	0.001	0.002	0.0017	0.0013	0.0017	0.002
5010_3	WA	0.0097	0.001	0.1667	0.0067	0.006	0.3492	0.3677	0.0023	0.0023	0.0053	0.0043	0.001	0.0033	0.0053	0.002	0.0604	0.0067
5010_4	WA	0.011	0.002	0.2437	0.0023	0.0023	0.4013	0.3017	0.0093	0.0033	0.0027	0.0037	0.001	0.0023	0.0023	0.0063	0.0023	0.0023
5010_5	WA	0.0057	0.001	0.382	0.0023	0.0023	0.3089	0.2725	0.002	0.0017	0.005	0.0013	0.0013	0.003	0.004	0.0013	0.003	0.0027
5011_1	WA	0.0017	0.0007	0.988	0	0	0.001	0.002	0.001	0.001	0.0007	0.0017	0.0003	0	0.0003	0.0013	0.0003	0
5011_2	WA	0.0017	0.0003	0.9886	0	0	0.001	0.0017	0.001	0.0013	0.0007	0.0017	0.0007	0	0.0003	0.001	0	0
5011_3	WA	0.0043	0.001	0.9539	0.0027	0.0027	0.0013	0.0023	0.0013	0.004	0.0023	0.0017	0.001	0.0023	0.005	0.01	0.001	0.003
5011_4	WA	0.002	0.001	0.98	0.0007	0.0007	0.0017	0.0037	0.0013	0.0017	0.001	0.0013	0.001	0.0007	0.0007	0.0013	0.0007	0.0007
5012_1	WA	0.005	0.001	0.9424	0.0013	0.0013	0.0243	0.003	0.0033	0.0027	0.003	0.0017	0.001	0.0013	0.0023	0.0033	0.0017	0.0013
5012_2	WA	0.0023	0.001	0.9833	0.0003	0.0003	0.0013	0.002	0.0013	0.0013	0.0013	0.0013	0.001	0.0007	0.0003	0.0013	0.0003	0.0003
5012_3	WA	0.0033	0.0007	0.968	0.0033	0.003	0.001	0.0013	0.001	0.001	0.0023	0.0013	0.001	0.0017	0.004	0.001	0.0027	0.0033
5013_1	WA	0.0047	0.0007	0.8958	0.0017	0.002	0.0017	0.004	0.0023	0.003	0.001	0.0027	0.001	0.0017	0.0043	0.001	0.0709	0.0017
5013_2	WA	0.002	0.001	0.9024	0.0027	0.0027	0.002	0.0023	0.0013	0.002	0.0013	0.0013	0.001	0.0027	0.0027	0.0013	0.0686	0.0027
5016_1	OPP_FM	0.0013	0.0007	0.001	0.0007	0.0007	0.001	0.001	0.001	0.9854	0.001	0.0017	0.0007	0.0007	0.0007	0.0013	0.0007	0.0007
5016_2	OPP_FM	0.002	0.0003	0.001	0.0003	0.0003	0.0013	0.001	0.002	0.981	0.001	0.006	0.0003	0.0007	0.0007	0.0013	0.0003	0.0003
5016_3	OPP_FM	0.0023	0.0003	0.001	0	0	0.0013	0.001	0.0017	0.9857	0.0007	0.0027	0.0003	0.0007	0	0.002	0.0003	0
5016_4	OPP_FM	0.0047	0.0007	0.0023	0.001	0.001	0.0027	0.0013	0.0027	0.9684	0.0077	0.0017	0.0003	0.001	0.001	0.0017	0.001	0.001
5016_5	OPP_FM	0.0037	0.0007	0.0017	0.001	0.001	0.0047	0.0013	0.012	0.9518	0.005	0.0076	0.0007	0.0013	0.0013	0.0043	0.001	0.001
5017_1	OPP_FM	0.002	0.0007	0.001	0.001	0.001	0.001	0.001	0.0017	0.9787	0.0007	0.003	0.0007	0.001	0.0013	0.003	0.0013	0.001
5017_2	OPP_FM	0.0403	0.0007	0.0017	0.0007	0.0007	0.003	0.001	0.0117	0.8905	0.0047	0.0043	0.0003	0.001	0.001	0.0373	0.001	0.0003
5017_3	OPP_FM	0.0033	0.0007	0.0027	0.0007	0.0007	0.001	0.0013	0.0027	0.9704	0.0007	0.0067	0.0007	0.0007	0.0007	0.0063	0.0003	0.0007
5017_4	OPP_FM	0.004	0.0007	0.003	0.0007	0.001	0.0013	0.0017	0.006	0.9687	0.0013	0.006	0.0003	0.001	0.001	0.0017	0.0007	0.001
5017_5	OPP_FM	0.0017	0.001	0.0017	0.0013	0.0013	0.001	0.001	0.002	0.9773	0.0017	0.0017	0.0023	0.0013	0.001	0.0013	0.001	0.0013
5019_1	GP	0.002	0.001	0.001	0.0003	0.0003	0.003	0.001	0.6647	0.001	0.3203	0.001	0.001	0.0003	0.0003	0.0017	0.0007	0.0003
5019_2	GP	0.0344	0.0003	0.004	0.0013	0.001	0.0027	0.0023	0.6653	0.0017	0.2753	0.0013	0.0003	0.0013	0.0007	0.0057	0.001	0.0013
5019_3	GP	0.005	0.0003	0.0017	0.002	0.002	0.001	0.0013	0.6643	0.002	0.307	0.0017	0.0007	0.0023	0.0013	0.0037	0.0013	0.0023
5019_4	GP	0.034	0.0007	0.006	0.0007	0.0007	0.002	0.002	0.6619	0.0043	0.2661	0.002	0.0007	0.001	0.0013	0.015	0.001	0.0007
5019_5	GP	0.0083	0.0007	0.0033	0.0013	0.0013	0.0023	0.0013	0.6623	0.003	0.3028	0.0017	0.0007	0.0013	0.001	0.006	0.0013	0.0013
5019_6	GP	0.0063	0.001	0.0017	0.0007	0.0007	0.0017	0.0013	0.6484	0.022	0.3087	0.0013	0.001	0.0007	0.0007	0.003	0.0007	0.0003
5020_1	GP	0.0103	0.0007	0.0017	0.0013	0.0013	0.0023	0.0013	0.6984	0.0083	0.2626	0.0027	0.001	0.001	0.0013	0.003	0.0013	0.0013
5020_2	GP	0.04	0.0007	0.0017	0.001	0.001	0.0013	0.0013	0.5805	0.021	0.3154	0.0116	0.0007	0.0013	0.001	0.0196	0.001	0.001
5020_3	GP	0.0493	0.001	0.0027	0.001	0.001	0.0017	0.0017	0.5222	0.0815	0.2935	0.004	0.001	0.0063	0.001	0.0303	0.001	0.001
5020_4	GP	0.048	0.0007	0.002	0.0017	0.0017	0.0193	0.0023	0.5593	0.032	0.302	0.007	0.002	0.0013	0.0013	0.0167	0.001	0.0017
5020_5	GP	0.011	0.001	0.0013	0.0013	0.0013	0.0013	0.001	0.6461	0.0043	0.31	0.0063	0.001	0.0013	0.001	0.0093	0.001	0.0013
5023_1	OPP_SE	0.002	0.0007	0.001	0.0007	0.0007	0.001	0.001	0.0023	0.0017	0.0013	0.983	0.001	0.0003	0.001	0.001	0.0007	0.0007
5023_2	OPP_SE	0.0063	0.0007	0.0033	0.002	0.002	0.0067	0.0017	0.005	0.0077	0.003	0.9494	0.0007	0.002	0.0017	0.0043	0.0017	0.002
5023_3	OPP_SE	0.0313	0.0007	0.007	0.0007	0.0007	0.009	0.0023	0.0067	0.0033	0.001	0.9277	0.001	0.001	0.0013	0.0043	0.0013	0.0007
5023_4	OPP_SE	0.0013	0.0003	0.001	0	0	0.001	0.001	0.0013	0.0013	0.0007	0.9897	0.0003	0	0.0003	0.0013	0.0003	0
5023_5	OPP_SE	0.006	0.0007	0.0033	0.0007	0.0007	0.005	0.002	0.005	0.007	0.0017	0.9608	0.0007	0.0007	0.001	0.0037	0.0007	0.0007
5024_1	OPP_SE	0.0017	0.0007	0.001	0.0003	0.0003	0.0013	0.001	0.0013	0.0023	0.0007	0.9843	0.0007	0.0007	0.0007	0.002	0.0007	0.0003
5024_2	OPP_SE	0.0017	0.0007	0.0013	0	0.0003	0.0013	0.001	0.0013	0.002	0.0007	0.985	0.0007	0.0003	0.0007	0.002	0.0007	0.0003
5024_3	OPP_SE	0.0143	0.0007	0.0027	0.0037	0.0033	0.0219	0.003	0.0063	0.0259	0.002	0.8995	0.001	0.003	0.0027	0.0037	0.003	0.0033
5024_4	OPP_SE	0.0163	0	0.001	0.0017	0.0013	0.003	0.001	0.0017	0.002	0.0017	0.9624	0.0003	0.0013	0.0013	0.002	0.0013	0.0017
5024_5	OPP_SE	0.0023	0	0.001	0	0	0.0013	0.001	0.0013	0.0013	0.0007	0.989	0	0.0003	0.0003	0.001	0.0003	0
5025_1	OPP_SE	0.0023	0	0.001	0	0	0.0013	0.001	0.0013	0.0013	0.0007	0.989	0	0.0003	0.0003	0.001	0.0003	0
5025_2	OPP_SE	0.003	0	0.004	0.0007	0.0007	0.001	0.003	0.0013	0.0017	0.001	0.9793	0.0003	0.001	0.0007	0.0013	0.0007	0.0003
5025_3	OPP_SE	0.0013	0.0003	0.0013	0	0	0.001	0.001	0.0013	0.0013	0.001	0.989	0.0003	0	0.0007	0.0013	0	0
5026_1	OPP_SE	0.002	0.0007	0.0013	0.0003	0.0003	0.001	0.001	0.002	0.0027	0.001	0.983	0.0007	0.0007	0.0007	0.0017	0.0007	0.0003
5026_2	OPP_SE	0.001	0.0003	0.001	0.0007	0.0007	0.001	0.001	0.001	0.0017	0.0007	0.98	0.0003	0.0007	0.003	0.0057	0.0007	0.0007
5026_3	OPP_SE	0.0017	0	0.0013	0.0003	0.0003	0.0017	0.001	0.001	0.0013	0.001	0.986	0.001	0.0007	0.0003	0.0013	0.0007	0.0003
5026_4	OPP_SE	0.004	0	0.0013	0.0007	0.0007	0.001	0.001	0.0017	0.0013	0.0027	0.9777	0	0.001	0.0017	0.004	0.0007	0.0007
5026_5	OPP_SE	0.004	0.0007	0.002	0.0003	0.0003	0.002	0.0017	0.0017	0.0013	0.0007	0.9807	0.0013	0.0003	0.0003	0.002	0.0003	0.0003
5027_1	OPP_SE	0.002	0.0007	0.0023	0.002	0.002	0.0013	0.002	0.001	0.0017	0.0023	0.9726	0.0013	0.002	0.0017	0.0017	0.0013	0.002
5027_2	OPP_SE	0.0017	0.0003	0.0013	0.0007	0.0007	0.0013	0.0013	0.001	0.0017	0.0007	0.9843	0.0007	0.001	0.0003	0.002	0.0003	0.0007
5027_3	OPP_SE	0.0017	0.0007	0.001	0	0	0.001	0.001	0.0017	0.0013	0.0007	0.9883	0.0007	0.0003	0.0003	0.0013	0	0
5027_4	OPP_SE	0.0077	0.0007	0.0033	0.0033	0.003	0.002	0.0017	0.0023	0.0027	0.002	0.9527	0.0007	0.0037	0.003	0.005	0.003	0.0033
5027_5	OPP_SE	0.012	0.0007	0.0037	0.0007	0.0007	0.0027	0.002	0.0063	0.0023	0.0033	0.9518	0.0007	0.001	0.0007	0.01	0.001	0.0007
5028_1	OPP_SE	0.0033	0	0.0013	0.001	0.001	0.002	0.0037	0.002	0.0013	0.0013	0.9737	0.001	0.002	0.0013	0.0013	0.0027	0.001
5028_2	OPP_SE	0.0017	0.0007	0.0013	0.001	0.001	0.001	0.001	0.0013	0.0017	0.0013	0.981	0.001	0.0003	0.0013	0.002	0.0013	0.001
5029_1	OPP_SE	0.0023	0	0.001	0	0	0.0013	0.001	0.001	0.001	0.0007	0.9893	0	0.0003	0.0003	0.0017	0	0
5029_2	OPP_SE	0.0013	0	0.001	0.0003	0.0003	0.001	0.001	0.001	0.002	0.001	0.9873	0.0003	0.0003	0.0007	0.0017	0.0003	0.0003
5029_3	OPP_SE	0.0023	0.0003	0.0013	0.0003	0.0003	0.001	0.001	0.001	0.0017	0.0007	0.979	0.0003	0.0003	0.0007	0.0087	0.0007	0.0003
5029_4	OPP_SE	0.0033	0.0003	0.0017	0.0007	0.0007	0.0017	0.0013	0.0013	0.002	0.001	0.9803	0.0003	0.0007	0.001	0.002	0.001	0.0007
5029_5	OPP_SE	0.002	0.0003	0.002	0.0003	0.0003	0.001	0.0013	0.0017	0.0017	0.0017	0.984	0.0003	0.0003	0.001	0.0013	0.0003	0.0003
5030_1	OPP_SE	0.0033	0	0.0013	0.0007	0.0007	0.001	0.001	0.002	0.0017	0.002	0.9813	0.001	0.0007	0.001	0.001	0.0007	0.0007
5030_2	OPP_SE	0.001	0	0.0013	0	0	0.001	0.001	0.001	0.001	0.0007	0.9916	0	0	0.0003	0.001	0	0
5030_3	OPP_SE	0.0013	0.0003	0.001	0.0003	0.0003	0.001	0.001	0.001	0.0013	0.0007	0.9883	0.001	0.0003	0.0003	0.001	0.0003	0.0003
5030_4	OPP_SE	0.001	0.0003	0.001	0.0003	0.0003	0.001	0.001	0.001	0.0017	0.001	0.989	0	0.0003	0.0003	0.001	0.0003	0.0003
5030_5	OPP_SE	0.002	0.0003	0.0013	0.001	0.001	0.0023	0.001	0.0047	0.0047	0.0023	0.9733	0.0003	0.001	0.001	0.0017	0.001	0.001
5032_1	OPP_SE	0.003	0.0003	0.0013	0	0	0.001	0.001	0.002	0.0047	0.0007	0.9833	0.0003	0.0003	0.0003	0.0013	0.0003	0
5032_2	OPP_SE	0.0017	0.001	0.002	0.001	0.0013	0.002	0.0013	0.0013	0.005	0.0013	0.9757	0.001	0.0013	0.0007	0.0017	0.0007	0.001
5033_1	OPP_SE	0.0043	0.001	0.0027	0.0017	0.0017	0.0043	0.004	0.0343	0.0177	0.0043	0.9134	0.001	0.005	0.0007	0.0013	0.0013	0.0013
5034_1	OPP_SE	0.0103	0.0003	0.0077	0.001	0.001	0.007	0.0053	0.0037	0.0153	0.001	0.9361	0.0007	0.0013	0.002	0.0053	0.0013	0.0007
5034_2	OPP_SE	0.0053	0.0007	0.0083	0.001	0.001	0.0023	0.002	0.0017	0.0083	0.0033	0.9551	0.001	0.0013	0.003	0.0037	0.001	0.001
5034_3	OPP_SE	0.0053	0.0007	0.002	0.0017	0.0017	0.0033	0.0013	0.003	0.0067	0.002	0.9606	0.0007	0.0017	0.002	0.004	0.0017	0.0017
5034_4	OPP_SE	0.0037	0.0007	0.0027	0.0017	0.0013	0.0037	0.0017	0.004	0.0043	0.0013	0.9653	0.0007	0.0013	0.0017	0.0037	0.001	0.0013
5034_5	OPP_SE	0.0113	0.0007	0.002	0.0003	0.0003	0.003	0.0037	0.0097	0.0043	0.001	0.951	0.001	0.0003	0.0007	0.0097	0.0007	0.0003
5035_1	GP	0.0013	0.0003	0.001	0	0	0.001	0.001	0.991	0.0013	0.0007	0.001	0	0	0	0.0013	0	0
5035_2	GP	0.0013	0.0007	0.001	0	0	0.001	0.001	0.9906	0.001	0.001	0.001	0	0	0	0.0013	0	0
5035_3	GP	0.0017	0.0007	0.0013	0	0	0.001	0.0013	0.9873	0.0013	0.0007	0.0013	0.0003	0.0003	0.0003	0.0023	0	0
5035_4	GP	0.0013	0	0.0013	0	0	0.0007	0.001	0.9903	0.0013	0.0007	0.0013	0.0003	0.0003	0	0.0013	0	0
5035_5	GP	0.0013	0.0003	0.001	0	0	0.001	0.001	0.9906	0.0013	0.0007	0.001	0	0.0003	0	0.0013	0	0
5036_1	GP	0.001	0	0.0017	0.0003	0.0003	0.001	0.001	0.9873	0.0013	0.001	0.001	0.0003	0.0007	0.001	0.001	0.0007	0.0003
5036_2	GP	0.0033	0.0007	0.002	0.0023	0.0023	0.001	0.0013	0.9223	0.0017	0.051	0.0027	0.0003	0.0023	0.001	0.0023	0.0013	0.002
5036_3	GP	0.004	0.0007	0.0013	0.0003	0.0003	0.0017	0.0013	0.978	0.0023	0.002	0.0027	0.001	0.0007	0.0007	0.002	0.0007	0.0003
5036_4	GP	0.0033	0.0007	0.002	0.0003	0.0007	0.002	0.0017	0.975	0.003	0.002	0.0037	0.0007	0.0007	0.0007	0.0023	0.0007	0.0007
5037_1	GP	0.003	0.0003	0.0043	0.0017	0.0017	0.002	0.0027	0.9148	0.0017	0.0116	0.0053	0.0003	0.026	0.002	0.0196	0.0013	0.0017
5037_2	GP	0.0023	0.0007	0.0013	0.0013	0.0017	0.0017	0.0013	0.974	0.0017	0.0037	0.0017	0.0007	0.001	0.002	0.002	0.0013	0.0017
5037_3	GP	0.0013	0.0003	0.001	0.0023	0.002	0.0017	0.001	0.9743	0.0023	0.0013	0.0017	0.0007	0.0027	0.0017	0.0013	0.002	0.0023
5038_1	GP	0.0017	0.0013	0.0017	0.0013	0.0017	0.001	0.001	0.913	0.0013	0.0013	0.0023	0.0003	0.0657	0.0017	0.002	0.0013	0.0013
5038_2	GP	0.0023	0.0003	0.002	0.001	0.001	0.0013	0.001	0.9427	0.0017	0.0027	0.0013	0.0007	0.0353	0.001	0.0037	0.001	0.001
5039_1	GP	0.0023	0.0003	0.0023	0.0023	0.0027	0.001	0.0017	0.9313	0.0023	0.004	0.002	0.0003	0.0387	0.0023	0.002	0.002	0.0023
5040_1	GP	0.002	0	0.0017	0.0013	0.001	0.0017	0.0013	0.9643	0.0037	0.003	0.002	0.0003	0.0087	0.0013	0.0047	0.002	0.001
5041_1	GP	0.0093	0.0007	0.002	0.003	0.003	0.0013	0.0013	0.9162	0.0037	0.0037	0.0023	0.0007	0.0388	0.0023	0.0063	0.0023	0.003
5041_2	GP	0.001	0.0003	0.001	0.0033	0.0037	0.001	0.001	0.949	0.001	0.002	0.001	0.0003	0.028	0.0013	0.001	0.0013	0.0037
5042_1	GP	0.0047	0.001	0.001	0.0007	0.0007	0.0013	0.001	0.9686	0.003	0.009	0.002	0.0007	0.0013	0.0007	0.0033	0.0003	0.0007
5042_2	GP	0.003	0.0003	0.001	0.001	0.001	0.0017	0.001	0.9465	0.0043	0.0017	0.001	0.0003	0.0331	0.0007	0.0013	0.001	0.001
5044_1	HOF	0.636	0.0007	0.0033	0.003	0.0033	0.0017	0.0017	0.0077	0.0087	0.0037	0.002	0.0007	0.0027	0.004	0.3154	0.0027	0.003
5044_2	HOF	0.6419	0.0003	0.0013	0.001	0.001	0.0023	0.001	0.0107	0.0073	0.0023	0.0023	0.0003	0.0013	0.001	0.3231	0.0013	0.0013
5044_3	HOF	0.6197	0.0007	0.0023	0.001	0.001	0.0027	0.001	0.007	0.005	0.0716	0.023	0.0007	0.001	0.0017	0.2594	0.0013	0.001
5044_4	HOF	0.6225	0.0007	0.002	0.002	0.0023	0.003	0.0017	0.0422	0.008	0.0067	0.004	0.0007	0.0023	0.0013	0.2963	0.002	0.0023
5044_5	HOF	0.6241	0.001	0.0027	0.0033	0.003	0.002	0.0017	0.0903	0.0073	0.0924	0.0033	0.0007	0.003	0.0033	0.1555	0.0037	0.0027
5045_1	WA	0.0167	0.001	0.7307	0.0027	0.0023	0.0136	0.003	0.004	0.007	0.005	0.0387	0.001	0.002	0.163	0.0047	0.0023	0.0023
5045_2	WA	0.1555	0.002	0.7106	0.002	0.002	0.0013	0.002	0.008	0.0196	0.014	0.0127	0.0017	0.002	0.0506	0.0023	0.0117	0.002
5045_3	WA	0.1447	0.0003	0.6895	0.0033	0.004	0.004	0.0017	0.003	0.002	0.0033	0.0023	0.0007	0.002	0.1271	0.0037	0.0047	0.0037
5045_4	WA	0.177	0.001	0.6444	0.0027	0.0027	0.0416	0.0033	0.0033	0.0043	0.0033	0.0027	0.001	0.002	0.0837	0.021	0.003	0.003
5045_5	WA	0.1258	0.001	0.7058	0.0013	0.0013	0.0217	0.0013	0.0023	0.008	0.0023	0.0037	0.0007	0.001	0.1091	0.0113	0.002	0.0013
5047_1	SV	0.9292	0.0003	0.013	0.0033	0.0033	0.0023	0.0037	0.0023	0.003	0.0027	0.0017	0.0007	0.0023	0.003	0.0224	0.0033	0.0033
5047_2	SV	0.9396	0.001	0.0063	0.005	0.005	0.004	0.0017	0.0027	0.0033	0.0023	0.0033	0.001	0.0053	0.0023	0.0097	0.0023	0.005
5047_3	SV	0.92	0.0007	0.009	0.006	0.0053	0.003	0.003	0.0073	0.0043	0.0143	0.0013	0.0007	0.0053	0.0037	0.0083	0.0023	0.0053
5047_4	SV	0.9333	0.0003	0.0043	0.0017	0.0017	0.004	0.0017	0.004	0.0017	0.005	0.002	0.0003	0.002	0.01	0.023	0.0033	0.0017
5047_5	SV	0.8824	0.006	0.0203	0.004	0.004	0.0067	0.0047	0.0017	0.003	0.03	0.0103	0.0067	0.0027	0.0043	0.0043	0.005	0.004
5048_1	SV	0.9557	0.0007	0.0077	0.002	0.002	0.009	0.0027	0.0017	0.002	0.002	0.0017	0.0007	0.001	0.0037	0.0037	0.002	0.002
5048_2	SV	0.9483	0.001	0.003	0.0033	0.0033	0.0043	0.0017	0.002	0.0023	0.004	0.002	0.001	0.002	0.0023	0.014	0.002	0.0033
5048_3	SV	0.9663	0.0007	0.0017	0.0013	0.0013	0.0037	0.0013	0.0013	0.0013	0.0043	0.0013	0.001	0.0013	0.0043	0.006	0.0017	0.001
5048_4	SV	0.8211	0.0007	0.033	0.002	0.002	0.0057	0.0037	0.0017	0.0017	0.0017	0.002	0.001	0.0017	0.003	0.1149	0.0023	0.002
5048_5	SV	0.8708	0.0007	0.0675	0.0017	0.0017	0.003	0.0043	0.0017	0.0017	0.002	0.0023	0.001	0.0017	0.0017	0.035	0.0017	0.0017
5049_1	SV	0.7594	0.001	0.0146	0.0053	0.005	0.0063	0.0043	0.01	0.003	0.0289	0.0017	0.001	0.005	0.002	0.1444	0.003	0.005
5049_2	SV	0.8192	0.0013	0.1189	0.001	0.001	0.0103	0.0017	0.0043	0.003	0.004	0.004	0.0013	0.001	0.001	0.0259	0.001	0.001
5049_3	SV	0.7509	0.0057	0.0281	0.001	0.001	0.0027	0.0077	0.0083	0.0057	0.0073	0.003	0.003	0.001	0.0013	0.1707	0.0017	0.001
5049_4	SV	0.6613	0.0007	0.0053	0.0007	0.0007	0.002	0.0017	0.016	0.0027	0.04	0.002	0.0003	0.001	0.002	0.2616	0.0013	0.0007
5049_5	SV	0.8558	0.0017	0.0197	0.0017	0.0017	0.0033	0.0094	0.002	0.004	0.002	0.004	0.002	0.002	0.002	0.0831	0.004	0.0017
5050_1	SV	0.8859	0.001	0.0521	0.0013	0.0013	0.0037	0.006	0.0033	0.0017	0.0137	0.0037	0.001	0.001	0.0027	0.0187	0.0017	0.0013
5050_2	SV	0.919	0.0007	0.0113	0.001	0.001	0.0017	0.0017	0.002	0.0023	0.0017	0.0033	0.001	0.001	0.0457	0.0047	0.001	0.001
5050_3	SV	0.9214	0.0003	0.0283	0.001	0.001	0.004	0.0097	0.0023	0.003	0.0083	0.009	0.001	0.001	0.0023	0.005	0.0013	0.001
5050_4	SV	0.7947	0.0017	0.0634	0.001	0.001	0.0063	0.0133	0.0033	0.005	0.048	0.0157	0.0013	0.0013	0.0203	0.0213	0.0013	0.001
5050_5	SV	0.9581	0.001	0.0037	0.001	0.001	0.0017	0.0017	0.0023	0.002	0.004	0.0143	0.0023	0.001	0.0017	0.0023	0.001	0.001
5051_1	SV	0.8587	0.0007	0.016	0.0017	0.0017	0.004	0.0033	0.0617	0.002	0.0374	0.0033	0.001	0.002	0.0013	0.002	0.0017	0.0017
5051_2	SV	0.7125	0.001	0.0063	0.0047	0.0053	0.033	0.003	0.0117	0.007	0.0276	0.0253	0.001	0.003	0.004	0.1465	0.003	0.005
5051_3	SV	0.7174	0.001	0.222	0.005	0.0047	0.003	0.0057	0.0037	0.002	0.0047	0.003	0.001	0.0033	0.007	0.0063	0.0053	0.005
5051_4	SV	0.9391	0.0007	0.0047	0.0023	0.0023	0.0017	0.0017	0.0023	0.002	0.003	0.0023	0.001	0.0017	0.0023	0.0266	0.004	0.0023
5051_5	SV	0.7623	0.001	0.0057	0.001	0.001	0.011	0.0027	0.0538	0.0027	0.0027	0.004	0.001	0.0013	0.004	0.1432	0.0017	0.001
ALE1	EA	0.001	0.9774	0.001	0.0027	0.0027	0.0007	0.001	0.0007	0.001	0.0007	0.0007	0.0013	0.0027	0.0013	0.0007	0.002	0.0027
ALE1-P	EA	0.001	0.987	0.0007	0.0007	0.0007	0.0007	0.001	0.0007	0.0007	0.0007	0.001	0.0017	0.0007	0.0007	0.001	0.0007	0.0007
ALE2	EA	0.0003	0.9907	0.001	0.0007	0.0007	0.0007	0.0007	0.0003	0.0003	0.0003	0.0003	0.001	0.0007	0.0007	0.0003	0.0007	0.0007
ALE2-P	EA	0.0003	0.99	0.0003	0.0007	0.0007	0.0003	0.0003	0.0003	0.0003	0.0007	0.0003	0.0027	0.0007	0.0007	0.0003	0.0007	0.0007
Group with membership probability > 0.1 (1 = Yes; 0 = No)		0	0	0	0	0	0	0	0	0	0	0	0	0	0	0	0	0
Number of "main groups"	0
Number of "minority groups"	17

## Sheet: str34
Sample	Taxa	G1	G2	G3	G4	G5	G6	G7	G8	G9	G10	G11	G12	G13	G14	G15	G16	G17	G18	G19	G20	G21	G22	G23	G24	G25	G26	G27	G28	G29	G30	G31	G32	G33	G34
4728_1-P	HOF	0.005	0.311	0.003	0.005	0.005	0.005	0.049	0.004	0.005	0.018	0.002	0.001	0.018	0.003	0.018	0.005	0.004	0.006	0.003	0.006	0.004	0.009	0.01	0.003	0.009	0.01	0.004	0.447	0.003	0.005	0.004	0.007	0.001	0.005
4728_2	HOF	0.001	0.345	0.002	0.001	0.001	0.001	0.059	0.001	0.001	0.002	0.001	0.001	0.001	0.001	0.001	0.001	0.001	0.001	0.001	0.005	0.001	0.001	0.002	0.001	0.005	0.001	0.001	0.551	0.001	0.001	0.002	0.001	0.001	0.001
4728_2-P	HOF	0.001	0.348	0.003	0.001	0.001	0.001	0.058	0.001	0.001	0.002	0.002	0.001	0.001	0.001	0.001	0.001	0.001	0.001	0.001	0.004	0.001	0.001	0.002	0.001	0.006	0.002	0.001	0.546	0.001	0.001	0.003	0.001	0.001	0.001
4728_3-P	HOF	0.003	0.334	0.002	0.004	0.004	0.003	0.052	0.003	0.003	0.003	0.001	0.001	0.003	0.002	0.004	0.003	0.003	0.003	0.003	0.007	0.003	0.002	0.002	0.002	0.011	0.002	0.002	0.52	0.001	0.003	0.003	0.003	0.001	0.004
4729_1	SV	0.001	0.627	0.041	0.001	0.001	0.001	0.005	0.001	0.001	0.036	0.003	0.001	0.001	0.017	0.002	0.001	0.001	0.002	0.006	0.003	0.001	0.01	0.003	0.102	0.001	0.002	0.028	0.008	0.013	0.001	0.03	0.047	0.001	0.002
4729_1-P	SV	0.001	0.612	0.041	0.001	0.001	0.001	0.005	0.001	0.001	0.041	0.004	0.001	0.001	0.017	0.003	0.001	0.001	0.002	0.005	0.003	0.001	0.01	0.003	0.105	0.001	0.002	0.028	0.009	0.019	0.001	0.03	0.045	0.001	0.002
4729_2-P	SV	0.002	0.783	0.004	0.003	0.002	0.005	0.039	0.002	0.002	0.002	0.002	0.001	0.002	0.009	0.003	0.003	0.002	0.003	0.046	0.009	0.003	0.002	0.001	0.004	0.002	0.003	0.006	0.004	0.004	0.002	0.003	0.037	0.001	0.002
4730_1-P	SV	0.005	0.574	0.137	0.006	0.005	0.008	0.011	0.005	0.005	0.01	0.003	0.001	0.009	0.009	0.011	0.006	0.009	0.008	0.003	0.015	0.004	0.004	0.002	0.014	0.006	0.003	0.022	0.031	0.003	0.005	0.025	0.037	0.001	0.005
4730_2-P	SV	0.003	0.587	0.07	0.003	0.003	0.003	0.109	0.002	0.003	0.025	0.005	0.002	0.003	0.005	0.007	0.003	0.003	0.003	0.004	0.005	0.003	0.005	0.001	0.012	0.002	0.003	0.018	0.03	0.005	0.002	0.013	0.055	0.001	0.003
4731_1-P	HOF	0.002	0.457	0.002	0.003	0.002	0.005	0.073	0.002	0.002	0.018	0.001	0.001	0.004	0.007	0.024	0.002	0.004	0.004	0.18	0.102	0.002	0.021	0.011	0.004	0.002	0.01	0.013	0.008	0.01	0.002	0.013	0.005	0.001	0.002
4731_2	HOF	0.001	0.341	0.001	0.001	0.001	0.001	0.249	0.001	0.003	0.012	0.001	0.001	0.001	0.001	0.001	0.001	0.001	0.001	0.32	0.014	0.001	0.003	0.003	0.001	0.001	0.002	0.001	0.021	0.002	0.001	0.001	0.008	0.001	0.001
4731_2-P	HOF	0.001	0.338	0.001	0.001	0.001	0.001	0.249	0.001	0.003	0.012	0.001	0.001	0.001	0.001	0.001	0.001	0.001	0.001	0.321	0.015	0.001	0.003	0.002	0.001	0.001	0.002	0.001	0.022	0.003	0.001	0.001	0.008	0.001	0.001
4731_3-P	HOF	0.004	0.474	0.001	0.006	0.011	0.003	0.181	0.003	0.014	0.017	0.001	0.001	0.006	0.003	0.005	0.003	0.005	0.013	0.003	0.093	0.004	0.003	0.003	0.001	0.011	0.003	0.005	0.05	0.002	0.003	0.005	0.032	0.001	0.028
4734_1	GP	0.002	0.005	0.002	0.001	0.004	0.021	0.002	0.001	0.001	0.008	0.002	0.001	0.002	0.05	0.008	0.001	0.001	0.001	0.132	0.007	0.001	0.009	0.006	0.012	0.019	0.003	0.002	0.006	0.669	0.002	0.002	0.015	0.001	0.002
4734_1-P	GP	0.001	0.009	0.001	0.002	0.004	0.019	0.002	0.001	0.001	0.006	0.001	0.001	0.002	0.045	0.011	0.001	0.001	0.001	0.128	0.022	0.002	0.008	0.003	0.013	0.019	0.002	0.002	0.005	0.663	0.001	0.002	0.017	0.001	0.001
4734_2-P	GP	0.002	0.013	0.002	0.002	0.003	0.02	0.003	0.002	0.002	0.002	0.001	0.001	0.002	0.046	0.044	0.002	0.002	0.002	0.058	0.004	0.002	0.004	0.003	0.006	0.01	0.002	0.002	0.004	0.739	0.002	0.003	0.008	0	0.002
4735_1-P	GP	0.002	0.003	0.001	0.002	0.004	0.018	0.002	0.002	0.002	0.002	0.001	0.001	0.002	0.041	0.065	0.002	0.002	0.002	0.004	0.008	0.002	0.019	0.001	0.002	0.018	0.002	0.002	0.001	0.777	0.002	0.002	0.004	0.001	0.002
4735_2-P	GP	0.001	0.002	0.001	0.001	0.002	0.008	0.002	0.001	0.001	0.002	0.001	0.001	0.001	0.017	0.007	0.001	0.001	0.001	0.018	0.002	0.001	0.031	0.002	0.002	0.007	0.001	0.001	0.002	0.873	0.001	0.001	0.004	0.001	0.001
4736_1-P	HOF	0.004	0.013	0.002	0.006	0.014	0.004	0.003	0.005	0.016	0.01	0.004	0.001	0.012	0.079	0.008	0.004	0.007	0.082	0.003	0.482	0.005	0.042	0.028	0.002	0.012	0.004	0.002	0.007	0.032	0.005	0.006	0.047	0.001	0.048
4736_2-P	HOF	0.002	0.031	0.003	0.004	0.01	0.004	0.012	0.003	0.01	0.006	0.002	0.001	0.01	0.13	0.01	0.003	0.005	0.123	0.005	0.46	0.003	0.024	0.015	0.005	0.006	0.004	0.002	0.005	0.034	0.003	0.006	0.021	0.001	0.038
4738_1-P	HOF	0.001	0.016	0.002	0.002	0.001	0.002	0.046	0.002	0.002	0.013	0.001	0.001	0.002	0.009	0.005	0.002	0.004	0.008	0.008	0.806	0.002	0.004	0.002	0.022	0.002	0.001	0.004	0.005	0.005	0.002	0.005	0.008	0.001	0.003
4738_2	HOF	0.001	0.002	0.002	0.001	0.001	0.001	0.049	0.001	0.001	0.001	0.001	0.001	0.001	0.001	0.002	0.001	0.001	0.002	0.001	0.904	0.001	0.003	0.001	0.001	0.001	0.002	0.001	0.001	0.003	0.001	0.001	0.005	0.001	0.002
4738_2-P	HOF	0.001	0.003	0.001	0.001	0.001	0.001	0.049	0.001	0.001	0.001	0.001	0.001	0.001	0.001	0.002	0.001	0.001	0.002	0.001	0.904	0.001	0.004	0.001	0.001	0.001	0.003	0.001	0.002	0.004	0.001	0.001	0.004	0.001	0.002
4745_1	WA	0	0.001	0.975	0.001	0.001	0.001	0.001	0.001	0	0.001	0.001	0.001	0.001	0.001	0.001	0	0.001	0.001	0.001	0.001	0	0.001	0.001	0.001	0.001	0.001	0.001	0.001	0.001	0.001	0.001	0.001	0.001	0.001
4745_1-P	WA	0.001	0.001	0.971	0.001	0.001	0.001	0.001	0.001	0.001	0.001	0.001	0.001	0.001	0.001	0.001	0.001	0.001	0.001	0.001	0.001	0.001	0.001	0.001	0.001	0.001	0.001	0.001	0.001	0.001	0.001	0.001	0.001	0.001	0.001
4745_2-P	WA	0.001	0.002	0.875	0.002	0.001	0.001	0.072	0.001	0.001	0.001	0.004	0.001	0.002	0.004	0.001	0.001	0.002	0.001	0.001	0.001	0.001	0.001	0.001	0.001	0.001	0.001	0.006	0.001	0.001	0.001	0.001	0.001	0.001	0.002
4877_2-P	EA	0.006	0.001	0.001	0.005	0.005	0.005	0.001	0.005	0.006	0.002	0.001	0.002	0.005	0.002	0.001	0.005	0.006	0.004	0.002	0.002	0.006	0.001	0.001	0.003	0.005	0.001	0.004	0.001	0.001	0.006	0.004	0.003	0.893	0.005
4967_1	HOF	0.001	0.322	0.001	0.001	0.001	0.001	0.001	0.001	0.001	0.001	0.001	0.001	0.001	0.001	0.001	0.001	0.001	0.001	0.001	0.327	0.001	0.001	0.001	0.001	0.001	0.001	0.001	0.002	0.001	0.001	0.001	0.323	0	0.001
4967_1-P	HOF	0.001	0.324	0.001	0.001	0.001	0.001	0.001	0.001	0.001	0.001	0.001	0.001	0.001	0.001	0.001	0.001	0.001	0.001	0.001	0.322	0.001	0.001	0.001	0.001	0.001	0.001	0.001	0.002	0.001	0.001	0.001	0.322	0	0.001
4967_2-P	HOF	0.001	0.324	0.001	0.001	0.001	0.001	0.001	0.001	0.001	0.001	0.001	0.001	0.001	0.001	0.001	0.001	0.001	0.001	0.001	0.325	0.001	0.001	0.001	0.001	0.001	0.001	0.001	0.002	0.001	0.001	0.001	0.321	0	0.001
4968_1-P	SV	0.002	0.052	0.447	0.008	0.012	0.002	0.256	0.002	0.002	0.01	0.007	0.001	0.013	0.002	0.013	0.002	0.002	0.025	0.002	0.005	0.002	0.002	0.001	0.004	0.002	0.002	0.01	0.07	0.003	0.002	0.01	0.021	0.001	0.005
4968_2	SV	0.001	0.157	0.283	0.019	0.032	0.002	0.21	0.001	0.001	0.019	0.003	0.001	0.038	0.002	0.044	0.001	0.001	0.059	0.002	0.005	0.001	0.003	0.003	0.006	0.001	0.006	0.005	0.059	0.005	0.001	0.019	0.003	0.001	0.008
4968_2-P	SV	0.001	0.122	0.29	0.019	0.032	0.002	0.216	0.001	0.001	0.019	0.003	0.001	0.039	0.001	0.047	0.001	0.001	0.059	0.003	0.005	0.001	0.004	0.004	0.006	0.001	0.006	0.005	0.071	0.005	0.001	0.019	0.004	0.001	0.008
4973_5-P	WA	0.004	0.003	0.889	0.005	0.004	0.005	0.002	0.005	0.004	0.002	0.005	0.003	0.005	0.002	0.001	0.004	0.005	0.003	0.002	0.002	0.004	0.002	0.002	0.002	0.005	0.001	0.004	0.003	0.002	0.005	0.005	0.002	0.001	0.005
4973_6-P	WA	0.002	0.002	0.938	0.001	0.001	0.002	0.002	0.002	0.001	0.002	0.003	0.001	0.001	0.004	0.001	0.002	0.001	0.002	0.002	0.004	0.002	0.002	0.001	0.002	0.001	0.003	0.003	0.003	0.001	0.002	0.002	0.002	0.001	0.001
4976_1-P	OPP_SE	0.001	0.005	0.003	0.001	0.001	0.006	0.005	0.001	0.001	0.002	0.002	0.001	0.001	0.002	0.005	0.001	0.001	0.001	0.004	0.009	0.001	0.002	0.006	0.001	0.001	0.916	0.002	0.005	0.003	0.001	0.002	0.003	0.001	0.001
4976_2-P	OPP_SE	0.001	0.002	0.002	0.001	0.001	0.002	0.001	0.001	0.001	0.003	0.001	0.001	0.001	0.002	0.003	0.001	0.001	0.001	0.003	0.004	0.001	0.003	0.003	0.001	0.001	0.943	0.001	0.002	0.003	0.001	0.001	0.003	0.001	0.001
4977_1-P	OPP_SE	0.002	0.015	0.003	0.002	0.002	0.004	0.003	0.002	0.002	0.003	0.001	0.001	0.002	0.004	0.021	0.002	0.002	0.002	0.004	0.003	0.002	0.001	0.019	0.019	0.002	0.85	0.004	0.01	0.002	0.002	0.005	0.004	0.001	0.002
4977_2	OPP_SE	0.001	0.002	0.001	0.001	0.001	0.001	0.001	0.001	0.001	0.001	0.001	0.001	0.001	0.001	0.002	0.001	0.001	0.001	0.001	0.001	0.001	0.001	0.001	0.001	0.001	0.962	0.001	0.002	0.001	0.001	0.001	0.001	0.001	0.001
4977_2-P	OPP_SE	0.002	0.014	0.002	0.002	0.002	0.002	0.015	0.002	0.002	0.004	0.001	0.002	0.003	0.003	0.011	0.002	0.002	0.003	0.003	0.005	0.002	0.003	0.004	0.002	0.002	0.879	0.003	0.006	0.004	0.002	0.002	0.004	0.001	0.002
4985_1	EA	0.001	0.001	0.001	0.001	0.001	0.001	0.001	0.001	0.001	0.001	0.001	0.001	0.001	0.001	0.001	0.001	0.001	0.001	0.001	0.001	0.001	0.001	0.001	0.001	0.001	0.001	0.001	0.001	0.001	0.001	0.001	0.001	0.972	0.001
4985_2	EA	0.001	0.001	0.001	0.001	0.001	0.001	0.001	0.001	0	0.001	0.001	0.001	0.001	0.001	0	0	0.001	0.001	0.001	0.001	0.001	0.001	0.001	0.001	0.001	0.001	0	0.001	0.001	0.001	0.001	0.001	0.977	0.001
4985_3	EA	0	0	0	0	0	0	0.001	0	0	0	0.001	0.001	0	0	0	0	0	0	0	0	0	0.001	0	0	0	0	0	0	0	0	0	0	0.995	0
4985_4	EA	0	0.001	0.001	0	0	0	0.001	0	0	0.001	0.001	0.001	0	0.001	0.001	0	0	0.001	0.001	0.001	0	0.001	0.001	0.001	0	0.001	0.001	0.001	0.001	0	0	0.001	0.98	0
4986_1	EA	0.001	0.001	0.001	0.001	0.001	0.001	0	0.001	0.001	0.001	0.001	0.001	0.001	0	0.001	0.001	0.001	0.001	0.001	0	0.001	0	0.001	0	0.001	0	0.001	0.001	0.001	0.001	0.001	0.001	0.976	0.001
4986_2	EA	0	0.001	0.001	0	0	0.001	0.001	0	0	0.001	0.001	0.001	0	0.001	0.001	0	0	0.001	0.001	0.001	0	0.001	0.001	0.001	0	0.001	0.001	0.001	0.001	0	0.001	0.001	0.982	0
4986_3	EA	0	0.001	0.001	0	0	0	0.001	0	0	0	0.001	0.001	0	0	0	0	0	0	0	0.001	0	0	0.001	0	0	0.001	0	0.001	0	0	0	0.001	0.984	0
4986_5	EA	0.001	0.001	0.001	0.001	0.001	0.001	0.001	0.001	0.001	0.001	0.001	0.001	0.001	0.001	0.001	0.001	0.001	0.001	0.001	0.001	0.001	0.001	0.001	0.001	0.001	0.001	0.001	0.001	0.001	0.001	0.001	0.001	0.967	0.001
4986_7	EA	0	0.001	0.001	0	0	0	0.001	0	0	0.001	0.001	0.001	0	0	0.001	0	0	0	0.001	0.001	0	0.001	0.001	0.001	0	0.001	0	0.001	0.001	0	0	0	0.98	0
4989_1	EA	0.001	0.001	0.001	0.001	0.001	0.001	0.001	0.001	0.008	0.001	0.001	0.001	0.001	0.02	0.001	0.009	0.001	0.001	0.001	0.001	0.001	0.001	0.001	0.001	0.006	0.001	0.001	0.001	0.001	0.001	0.001	0.001	0.931	0.001
4989_2	EA	0.001	0.001	0.001	0.001	0.001	0	0.001	0.001	0.009	0.001	0.001	0.001	0.001	0.023	0.001	0.01	0.001	0.001	0.001	0.001	0.001	0.001	0.001	0	0.007	0.001	0.001	0.001	0.001	0	0.001	0.001	0.929	0
4990_1	EA	0.001	0.001	0.001	0.001	0.001	0.001	0	0.001	0.001	0.001	0.001	0.001	0.001	0	0	0.001	0.001	0.001	0	0	0.001	0	0.001	0	0.001	0	0.001	0.001	0.001	0.001	0.001	0.001	0.98	0.001
4990_2	EA	0.001	0.001	0.001	0.001	0.001	0.001	0.001	0.001	0.001	0.001	0.001	0.001	0.001	0.001	0.001	0.001	0.001	0.001	0.001	0.001	0.001	0.001	0.001	0.001	0.001	0.001	0.001	0.001	0.001	0.001	0.001	0.001	0.964	0.001
4990_3	EA	0.001	0.001	0.001	0.001	0.001	0.001	0.001	0.001	0.001	0.001	0.001	0.001	0.001	0.001	0.001	0.001	0.001	0.001	0.001	0	0.001	0	0.001	0.001	0.001	0	0.001	0.001	0.001	0.001	0.001	0.001	0.972	0.001
4990_4	EA	0.001	0	0.001	0.001	0.001	0.001	0.001	0.001	0.001	0.001	0.001	0.001	0.001	0.001	0	0.001	0.001	0.001	0.001	0	0.001	0.001	0.001	0.001	0.001	0.001	0.001	0.001	0.001	0.001	0.001	0.001	0.969	0.001
4991_1	EA	0.001	0.001	0.001	0.001	0.001	0.001	0.001	0.001	0.001	0.001	0.001	0.001	0.001	0.001	0.001	0.001	0.001	0.001	0.001	0.001	0.001	0.001	0.001	0.001	0.001	0.001	0.001	0.001	0.001	0.001	0.001	0.001	0.968	0.001
4991_2	EA	0.003	0.001	0.001	0.003	0.003	0.004	0.001	0.002	0.003	0.001	0.001	0.001	0.003	0.001	0.001	0.003	0.003	0.002	0.001	0.001	0.003	0.001	0.001	0.002	0.003	0.001	0.003	0.001	0.001	0.002	0.003	0.001	0.941	0.003
4991_3	EA	0.001	0.001	0.001	0.001	0.001	0.001	0.001	0.001	0.001	0.001	0.001	0.001	0.001	0.001	0.001	0.001	0.001	0.001	0.001	0.001	0.001	0.001	0.001	0.001	0.001	0.001	0.001	0.001	0.001	0.001	0.001	0.001	0.974	0.001
4991_4	EA	0.001	0.001	0	0.001	0.001	0.001	0	0.001	0.001	0.001	0	0.001	0.001	0.001	0	0.001	0.001	0.001	0	0.001	0.001	0.001	0	0	0.001	0	0.001	0.001	0.001	0.001	0.001	0	0.973	0.001
4991_5	EA	0.003	0.003	0.003	0.003	0.003	0.003	0.003	0.003	0.003	0.003	0.003	0.006	0.004	0.002	0.003	0.003	0.003	0.003	0.002	0.003	0.003	0.003	0.003	0.003	0.003	0.003	0.003	0.003	0.003	0.003	0.003	0.003	0.899	0.003
4991_6	EA	0.001	0.001	0.001	0.001	0.001	0.001	0.001	0.001	0.001	0.001	0.001	0.001	0.001	0.001	0.001	0.001	0.001	0.001	0.001	0.001	0.001	0.001	0.001	0.001	0.001	0.001	0.001	0.001	0.001	0.001	0.001	0.001	0.965	0.001
4991_7	EA	0.002	0.001	0.001	0.002	0.002	0.002	0.001	0.002	0.002	0.001	0.001	0.001	0.002	0.001	0.001	0.002	0.002	0.002	0.001	0.001	0.002	0.001	0.001	0.001	0.002	0.001	0.002	0.001	0.001	0.002	0.002	0.001	0.954	0.002
4991_8	EA	0	0.001	0.001	0.001	0.001	0	0.001	0	0	0.001	0.001	0.001	0.001	0	0.001	0	0	0	0	0.001	0	0.001	0.001	0.001	0	0.001	0	0.001	0.001	0	0	0.001	0.98	0
4992_1	EA	0.001	0.002	0.001	0.001	0.001	0.001	0.001	0.001	0.001	0.001	0.001	0.001	0.001	0.001	0.001	0.001	0.001	0.001	0.002	0.002	0.001	0.003	0.001	0.001	0.001	0.002	0.001	0.005	0.001	0.001	0.001	0.003	0.96	0.001
4992_2	EA	0	0.001	0.001	0	0	0	0	0	0	0	0.001	0.001	0	0	0	0	0	0	0.001	0.001	0	0.001	0	0	0	0	0	0.001	0	0	0	0.001	0.985	0
4992_3	EA	0.001	0.002	0.001	0.001	0.001	0.001	0.001	0.001	0.001	0.001	0.001	0.001	0.001	0.001	0.001	0.001	0.001	0.001	0.001	0.002	0.001	0.002	0.001	0.001	0.001	0.001	0.001	0.004	0.001	0.001	0.001	0.002	0.965	0.001
4992_4	EA	0	0.001	0.001	0	0	0	0.001	0	0	0.001	0.001	0.001	0	0	0	0	0	0.001	0.001	0.001	0	0.001	0.001	0.001	0	0.001	0	0.002	0.001	0	0	0.001	0.98	0
4992_5	EA	0.003	0.002	0.002	0.003	0.003	0.003	0.002	0.003	0.003	0.002	0.001	0.001	0.003	0.002	0.001	0.003	0.003	0.002	0.001	0.001	0.003	0.001	0.001	0.002	0.003	0.001	0.002	0.002	0.002	0.003	0.002	0.002	0.93	0.003
4993_1	CA	0.001	0.001	0.001	0.001	0.001	0.001	0.001	0.001	0.001	0.001	0.002	0.966	0.001	0.001	0.001	0.001	0.001	0.001	0.001	0.001	0.001	0.001	0.001	0.001	0.001	0.002	0.001	0.001	0.001	0.001	0.001	0.001	0.001	0.001
4993_2	CA	0.002	0.001	0.001	0.002	0.002	0.002	0.001	0.002	0.002	0.001	0.001	0.954	0.002	0.001	0.001	0.002	0.002	0.001	0.001	0.001	0.002	0.001	0.001	0.001	0.002	0.001	0.001	0.001	0.001	0.002	0.002	0.001	0.001	0.002
4993_3	CA	0	0.001	0.001	0	0	0	0.001	0	0	0	0.001	0.988	0	0	0	0	0	0	0	0.001	0	0.001	0.001	0.001	0	0.001	0	0.001	0.001	0	0	0.001	0.001	0
4993_4	CA	0.001	0.001	0.001	0.001	0.001	0.001	0.001	0.001	0.001	0.001	0.001	0.97	0.001	0.001	0.001	0.001	0.001	0.001	0.001	0.001	0.001	0.001	0.001	0.001	0.001	0.001	0.001	0.001	0.001	0.001	0.001	0.001	0.001	0.001
4993_5	CA	0.001	0.001	0.001	0.001	0.001	0.001	0.001	0.001	0.001	0.001	0.001	0.969	0.001	0.001	0.001	0.001	0.001	0.001	0.001	0.001	0.001	0.001	0.001	0.001	0.001	0.001	0.001	0.001	0.001	0.001	0.001	0.001	0.001	0.001
4993_6	CA	0.001	0.001	0.001	0.001	0.001	0.001	0.001	0.001	0.001	0.001	0.001	0.974	0.001	0.001	0.001	0.001	0.001	0.001	0.001	0.001	0.001	0.001	0.001	0.001	0.001	0.001	0.001	0.001	0.001	0.001	0.001	0.001	0.001	0.001
4994_1	CA	0.001	0.001	0.001	0.001	0.001	0.001	0.001	0.001	0.001	0.001	0.002	0.885	0.001	0.001	0.001	0.001	0.001	0.001	0.001	0.001	0.001	0.001	0.001	0.084	0.001	0.001	0.001	0.001	0.001	0.001	0.001	0.001	0.001	0.001
4994_2	CA	0.002	0.001	0.001	0.002	0.002	0.002	0.002	0.002	0.002	0.001	0.001	0.917	0.002	0.001	0.001	0.002	0.002	0.002	0.001	0.001	0.002	0.001	0.001	0.034	0.002	0.001	0.002	0.001	0.001	0.002	0.002	0.001	0.001	0.002
4994_3	CA	0.001	0.001	0.001	0.001	0.001	0.001	0.001	0.001	0.001	0.001	0.001	0.908	0.001	0.001	0.001	0.001	0.001	0.001	0.001	0.001	0.001	0.001	0.001	0.065	0.001	0.001	0.001	0.001	0.001	0.001	0.001	0.001	0.001	0.001
4994_4	CA	0.001	0.001	0.001	0.001	0.001	0.001	0.001	0.001	0.001	0.001	0.001	0.898	0.001	0.001	0.001	0.001	0.001	0.001	0.001	0.001	0.001	0.001	0.001	0.065	0.001	0.001	0.001	0.001	0.001	0.001	0.002	0.001	0.001	0.001
4994_5	CA	0	0.001	0.001	0.001	0.001	0.001	0.001	0	0.001	0.001	0.001	0.927	0.001	0.001	0.001	0	0.001	0.001	0.001	0.001	0.001	0.001	0.001	0.048	0.001	0.001	0.001	0.001	0.001	0.001	0.001	0.001	0.001	0.001
4994_6	CA	0.001	0.001	0.001	0.001	0.001	0.001	0.001	0.001	0.001	0.001	0.002	0.946	0.001	0.001	0.001	0.001	0.001	0.001	0.001	0.001	0.001	0.001	0.001	0.014	0.001	0.001	0.001	0.001	0.001	0.001	0.001	0.001	0.001	0.001
4995_1	CA	0.003	0.001	0.001	0.002	0.003	0.003	0.001	0.003	0.003	0.001	0.001	0.941	0.003	0.001	0.001	0.003	0.002	0.002	0.001	0.001	0.003	0.001	0.001	0.002	0.003	0.001	0.002	0.001	0.001	0.003	0.002	0.001	0.001	0.002
4995_2	CA	0.003	0.001	0.001	0.003	0.003	0.005	0.002	0.004	0.003	0.001	0.001	0.876	0.002	0.003	0.001	0.004	0.003	0.003	0.002	0.001	0.003	0.001	0.001	0.052	0.004	0.001	0.004	0.001	0.001	0.003	0.004	0.002	0.001	0.003
4995_3	CA	0.002	0.001	0.001	0.002	0.002	0.002	0.001	0.002	0.002	0.001	0.001	0.908	0.002	0.001	0.001	0.002	0.002	0.002	0.001	0.001	0.002	0.001	0.001	0.046	0.002	0.001	0.001	0.001	0.001	0.002	0.001	0.001	0.001	0.002
4995_4	CA	0.001	0.001	0.001	0.001	0.001	0.001	0.001	0.001	0.001	0.002	0.001	0.935	0.001	0.002	0.002	0.001	0.001	0.001	0.001	0.001	0.001	0.001	0.001	0.03	0.001	0.001	0.001	0.001	0.001	0.001	0.001	0.001	0.001	0.001
4997	CA	0.002	0.001	0.001	0.002	0.002	0.001	0.002	0.002	0.002	0.001	0.001	0.933	0.001	0.001	0.001	0.002	0.002	0.001	0.001	0.001	0.002	0.001	0.001	0.026	0.001	0.001	0.001	0.001	0.001	0.002	0.001	0.001	0.001	0.001
4998_1	CA	0.002	0.002	0.002	0.002	0.002	0.002	0.002	0.002	0.002	0.002	0.002	0.936	0.002	0.002	0.001	0.002	0.002	0.002	0.004	0.001	0.002	0.001	0.001	0.003	0.002	0.002	0.002	0.002	0.001	0.002	0.002	0.002	0.002	0.002
4998_2	CA	0.002	0.001	0.001	0.002	0.002	0.002	0.001	0.002	0.002	0.001	0.001	0.954	0.002	0.001	0.001	0.002	0.002	0.001	0.001	0.001	0.002	0.001	0.001	0.001	0.002	0.001	0.002	0.001	0.001	0.002	0.002	0.001	0.001	0.002
4998_3	CA	0.002	0.001	0.001	0.001	0.001	0.002	0.001	0.002	0.002	0.001	0.001	0.954	0.001	0.001	0.001	0.002	0.001	0.001	0.001	0.001	0.002	0.001	0.001	0.001	0.001	0.001	0.002	0.001	0.001	0.002	0.002	0.002	0.002	0.001
4998_4	CA	0.001	0.001	0.001	0.001	0.001	0.001	0.001	0.001	0.001	0.001	0.001	0.964	0.001	0.001	0.001	0.001	0.001	0.001	0.001	0.001	0.001	0.001	0.001	0.001	0.001	0.001	0.001	0.001	0.001	0.001	0.001	0.001	0.001	0.001
4998_5	CA	0.002	0.001	0.001	0.003	0.004	0.002	0.001	0.002	0.003	0.003	0.001	0.938	0.003	0.001	0.002	0.002	0.003	0.002	0.001	0.001	0.002	0.001	0.001	0.002	0.005	0.001	0.001	0.001	0.001	0.002	0.001	0.001	0.001	0.004
4998_6	CA	0.001	0.002	0.002	0.001	0.001	0.001	0.002	0.001	0.001	0.002	0.002	0.953	0.001	0.001	0.001	0.001	0.001	0.001	0.001	0.002	0.001	0.001	0.001	0.002	0.001	0.001	0.001	0.002	0.002	0.001	0.001	0.002	0.001	0.001
4998_7	CA	0.003	0.001	0.002	0.003	0.003	0.002	0.002	0.003	0.003	0.002	0.002	0.932	0.002	0.002	0.002	0.003	0.003	0.002	0.002	0.001	0.003	0.001	0.001	0.002	0.003	0.001	0.002	0.001	0.001	0.003	0.002	0.002	0.003	0.003
4998_8	CA	0.002	0.001	0.001	0.002	0.002	0.002	0.001	0.002	0.002	0.001	0.001	0.954	0.002	0.001	0.001	0.002	0.002	0.001	0.001	0.001	0.002	0.001	0.005	0.001	0.002	0.001	0.002	0.001	0.001	0.002	0.002	0.001	0.001	0.002
4999_1	CA	0.001	0.001	0.001	0.002	0.001	0.001	0.001	0.002	0.001	0.001	0.001	0.957	0.001	0.001	0.002	0.001	0.001	0.001	0.001	0.001	0.001	0.001	0.001	0.001	0.002	0.001	0.001	0.001	0.002	0.002	0.001	0.001	0.001	0.001
4999_2	CA	0.002	0.001	0.003	0.002	0.002	0.002	0.001	0.002	0.002	0.001	0.007	0.942	0.002	0.001	0.002	0.002	0.002	0.001	0.001	0.001	0.002	0.002	0.001	0.001	0.002	0.002	0.001	0.004	0.002	0.002	0.001	0.001	0.001	0.002
4999_3	CA	0.004	0.002	0.003	0.003	0.003	0.004	0.003	0.004	0.003	0.002	0.003	0.899	0.003	0.003	0.007	0.004	0.003	0.003	0.003	0.002	0.004	0.002	0.001	0.002	0.003	0.003	0.003	0.003	0.002	0.004	0.004	0.003	0.002	0.003
4999_4	CA	0.001	0.002	0.002	0.001	0.001	0.001	0.002	0.001	0.001	0.002	0.011	0.943	0.001	0.001	0.002	0.001	0.001	0.001	0.002	0.002	0.001	0.001	0.001	0.001	0.001	0.002	0.001	0.003	0.001	0.001	0.001	0.001	0.001	0.001
4999_5	CA	0.003	0.001	0.002	0.003	0.003	0.002	0.002	0.003	0.003	0.001	0.004	0.93	0.003	0.002	0.002	0.002	0.003	0.002	0.001	0.001	0.003	0.001	0.001	0.002	0.003	0.001	0.002	0.001	0.001	0.003	0.002	0.001	0.004	0.003
5000_1	CA	0.001	0.002	0.001	0.002	0.002	0.001	0.001	0.001	0.001	0.001	0.001	0.956	0.002	0.002	0.003	0.001	0.001	0.001	0.001	0.001	0.001	0.001	0.001	0.001	0.001	0.001	0.001	0.001	0.001	0.001	0.002	0.002	0.001	0.001
5000_2	CA	0.002	0.002	0.007	0.002	0.002	0.002	0.002	0.002	0.002	0.002	0.008	0.93	0.002	0.001	0.002	0.002	0.002	0.002	0.002	0.001	0.002	0.001	0.001	0.001	0.002	0.001	0.002	0.003	0.001	0.002	0.002	0.002	0.001	0.002
5000_3	CA	0.002	0.001	0.002	0.001	0.001	0.002	0.001	0.002	0.002	0.001	0.002	0.945	0.001	0.004	0.002	0.002	0.002	0.002	0.001	0.001	0.002	0.001	0.001	0.002	0.002	0.001	0.002	0.001	0.001	0.002	0.006	0.001	0.001	0.002
5000_4	CA	0.002	0.001	0.002	0.002	0.002	0.002	0.002	0.002	0.002	0.001	0.003	0.942	0.002	0.004	0.002	0.002	0.002	0.002	0.001	0.001	0.001	0.001	0.001	0.002	0.002	0.001	0.002	0.001	0.001	0.002	0.006	0.001	0.001	0.002
5003_1	WA	0.004	0.001	0.013	0.004	0.004	0.004	0.002	0.004	0.004	0.005	0.889	0.001	0.004	0.003	0.001	0.004	0.004	0.004	0.001	0.001	0.004	0.002	0.001	0.003	0.004	0.002	0.004	0.005	0.002	0.004	0.004	0.001	0.001	0.004
5003_2	WA	0.004	0.002	0.021	0.004	0.004	0.004	0.003	0.004	0.004	0.002	0.88	0.002	0.004	0.002	0.004	0.004	0.004	0.003	0.002	0.002	0.004	0.002	0.003	0.002	0.004	0.002	0.003	0.003	0.002	0.005	0.003	0.002	0.002	0.004
5003_3	WA	0.002	0.003	0.048	0.002	0.002	0.003	0.002	0.002	0.002	0.001	0.889	0.001	0.002	0.002	0.002	0.002	0.002	0.002	0.002	0.002	0.002	0.001	0.001	0.002	0.002	0.001	0.002	0.004	0.002	0.002	0.003	0.002	0.001	0.002
5003_4	WA	0.002	0.002	0.005	0.001	0.001	0.002	0.002	0.002	0.002	0.001	0.946	0.001	0.001	0.002	0.001	0.002	0.001	0.002	0.002	0.001	0.002	0.001	0.001	0.002	0.001	0.001	0.002	0.003	0.001	0.002	0.002	0.003	0.001	0.001
5003_5	WA	0.002	0.001	0.011	0.002	0.002	0.002	0.001	0.002	0.002	0.001	0.93	0.001	0.003	0.001	0.001	0.002	0.002	0.002	0.001	0.002	0.002	0.001	0.001	0.001	0.002	0.001	0.002	0.006	0.002	0.002	0.002	0.001	0.001	0.002
5003_6	WA	0.002	0.001	0.026	0.002	0.002	0.002	0.001	0.002	0.002	0.001	0.918	0.002	0.003	0.001	0.001	0.002	0.002	0.002	0.001	0.001	0.002	0.001	0.001	0.001	0.002	0.001	0.002	0.002	0.001	0.002	0.002	0.001	0.001	0.002
5003_7	WA	0.005	0.002	0.005	0.005	0.005	0.005	0.002	0.005	0.004	0.002	0.89	0.001	0.005	0.003	0.003	0.005	0.005	0.004	0.002	0.002	0.005	0.001	0.001	0.003	0.005	0.002	0.004	0.001	0.001	0.005	0.005	0.002	0.001	0.005
5003_8	WA	0.005	0.001	0.005	0.005	0.004	0.005	0.003	0.005	0.004	0.002	0.892	0.001	0.004	0.003	0.001	0.005	0.005	0.004	0.002	0.001	0.005	0.004	0.001	0.002	0.005	0.001	0.004	0.004	0.001	0.005	0.004	0.002	0.001	0.005
5004_1	WA	0.001	0.002	0.016	0.001	0.001	0.001	0.002	0.001	0.001	0.001	0.939	0.001	0.001	0.001	0.001	0.001	0.001	0.001	0.001	0.002	0.001	0.001	0.001	0.001	0.001	0.002	0.001	0.002	0.001	0.001	0.001	0.001	0.001	0.001
5004_2	WA	0.001	0.003	0.012	0.001	0.001	0.001	0.002	0.001	0.001	0.002	0.94	0.002	0.001	0.001	0.002	0.001	0.001	0.001	0.001	0.003	0.001	0.002	0.002	0.001	0.001	0.003	0.001	0.002	0.002	0.001	0.001	0.002	0.001	0.001
5004_3	WA	0.001	0.002	0.039	0.001	0.001	0.001	0.001	0.001	0.001	0.001	0.925	0.001	0.001	0.001	0.001	0.001	0.001	0.001	0.001	0.001	0.001	0.001	0.001	0.002	0.001	0.001	0.001	0.001	0.001	0.001	0.001	0.001	0.001	0.001
5004_4	WA	0.003	0.004	0.099	0.002	0.002	0.004	0.003	0.002	0.002	0.002	0.809	0.001	0.002	0.002	0.014	0.002	0.002	0.002	0.004	0.003	0.003	0.002	0.002	0.002	0.002	0.006	0.002	0.003	0.002	0.003	0.003	0.003	0.001	0.002
5008_1	WA	0.001	0.002	0.018	0.001	0.001	0.001	0.002	0.001	0.001	0.002	0.933	0.001	0.001	0.005	0.002	0.001	0.001	0.001	0.001	0.002	0.001	0.001	0.001	0.002	0.001	0.001	0.002	0.002	0.002	0.001	0.001	0.001	0.001	0.001
5008_10	WA	0.002	0.003	0.025	0.002	0.002	0.002	0.003	0.002	0.002	0.002	0.912	0.001	0.002	0.001	0.002	0.002	0.002	0.002	0.002	0.001	0.002	0.001	0.002	0.001	0.002	0.001	0.002	0.004	0.001	0.002	0.002	0.001	0.003	0.002
5008_2	WA	0.001	0.004	0.004	0.001	0.001	0.001	0.003	0.001	0.001	0.002	0.937	0.001	0.001	0.002	0.002	0.001	0.001	0.002	0.002	0.002	0.001	0.002	0.002	0.002	0.001	0.002	0.002	0.005	0.002	0.001	0.002	0.003	0.001	0.001
5008_3	WA	0.004	0.002	0.019	0.005	0.005	0.003	0.002	0.004	0.005	0.002	0.885	0.001	0.005	0.002	0.004	0.004	0.004	0.003	0.002	0.001	0.004	0.002	0.001	0.002	0.004	0.001	0.003	0.003	0.002	0.004	0.003	0.002	0.001	0.005
5008_4	WA	0.001	0.001	0.003	0.001	0.002	0.001	0.002	0.001	0.001	0.001	0.954	0.001	0.001	0.001	0.002	0.001	0.001	0.001	0.001	0.001	0.001	0.002	0.001	0.001	0.001	0.001	0.001	0.001	0.001	0.001	0.001	0.001	0.001	0.001
5008_5	WA	0.001	0.002	0.021	0.001	0.001	0.002	0.002	0.001	0.001	0.002	0.899	0.003	0.001	0.014	0.002	0.001	0.001	0.001	0.001	0.002	0.001	0.002	0.002	0.005	0.001	0.001	0.008	0.006	0.001	0.001	0.003	0.003	0.001	0.001
5008_6	WA	0.001	0.001	0.002	0.001	0.001	0.001	0.001	0.001	0.001	0.005	0.957	0.001	0.001	0.001	0.001	0.001	0.001	0.001	0.001	0.001	0.001	0.002	0.002	0.001	0.001	0.001	0.001	0.003	0.002	0.001	0.001	0.001	0.001	0.001
5008_7	WA	0.003	0.006	0.007	0.002	0.003	0.002	0.013	0.003	0.002	0.002	0.902	0.001	0.003	0.001	0.002	0.002	0.002	0.004	0.002	0.001	0.003	0.002	0.002	0.001	0.003	0.002	0.002	0.008	0.002	0.003	0.003	0.002	0.001	0.003
5008_8	WA	0.003	0.004	0.002	0.003	0.003	0.003	0.002	0.003	0.003	0.002	0.917	0.003	0.002	0.002	0.002	0.003	0.003	0.003	0.002	0.002	0.003	0.002	0.002	0.002	0.003	0.002	0.002	0.003	0.002	0.003	0.003	0.003	0.001	0.003
5008_9	WA	0.002	0.003	0.018	0.002	0.002	0.002	0.002	0.002	0.002	0.002	0.91	0.001	0.002	0.002	0.002	0.002	0.002	0.002	0.002	0.003	0.002	0.004	0.002	0.003	0.002	0.002	0.003	0.008	0.002	0.002	0.002	0.002	0.001	0.002
5010_1	WA	0.004	0.023	0.427	0.004	0.003	0.004	0.008	0.004	0.004	0.002	0.113	0.001	0.004	0.005	0.002	0.004	0.004	0.003	0.009	0.004	0.003	0.005	0.002	0.005	0.004	0.002	0.004	0.32	0.004	0.004	0.005	0.006	0.001	0.004
5010_2	WA	0.002	0.003	0.275	0.003	0.003	0.004	0.004	0.003	0.003	0.003	0.325	0.001	0.003	0.008	0.002	0.003	0.003	0.004	0.008	0.003	0.002	0.006	0.002	0.006	0.003	0.003	0.006	0.277	0.009	0.002	0.005	0.01	0.001	0.004
5010_3	WA	0.006	0.022	0.096	0.006	0.006	0.006	0.003	0.005	0.006	0.002	0.485	0.001	0.007	0.003	0.002	0.005	0.007	0.005	0.002	0.008	0.006	0.004	0.004	0.003	0.006	0.004	0.006	0.254	0.006	0.006	0.006	0.004	0.001	0.007
5010_4	WA	0.002	0.01	0.388	0.003	0.003	0.004	0.009	0.003	0.002	0.004	0.268	0.003	0.003	0.003	0.002	0.003	0.002	0.003	0.003	0.005	0.003	0.004	0.002	0.004	0.003	0.002	0.005	0.231	0.004	0.003	0.004	0.008	0.002	0.003
5010_5	WA	0.003	0.002	0.37	0.003	0.003	0.003	0.002	0.003	0.003	0.002	0.334	0.001	0.003	0.002	0.002	0.003	0.003	0.003	0.004	0.002	0.003	0.001	0.001	0.002	0.003	0.001	0.003	0.221	0.002	0.003	0.003	0.003	0.001	0.003
5011_1	WA	0.001	0.002	0.795	0.001	0.001	0.001	0.001	0.001	0.001	0.001	0.002	0.001	0.001	0.063	0.001	0.001	0.001	0.001	0.001	0.004	0.001	0.003	0.002	0.015	0.001	0.002	0.027	0.061	0.003	0.001	0.002	0.001	0.001	0.001
5011_2	WA	0.001	0.002	0.798	0.001	0.001	0.001	0.001	0.001	0.001	0.001	0.002	0.001	0.001	0.063	0.001	0.001	0.001	0.001	0.001	0.003	0.001	0.002	0.001	0.015	0.001	0.002	0.027	0.058	0.003	0.001	0.002	0.001	0.001	0.001
5011_3	WA	0.002	0.015	0.855	0.002	0.002	0.002	0.004	0.002	0.002	0.002	0.028	0.001	0.002	0.013	0.001	0.002	0.002	0.002	0.002	0.003	0.002	0.001	0.002	0.009	0.002	0.001	0.008	0.022	0.001	0.002	0.003	0.002	0.001	0.002
5011_4	WA	0.002	0.001	0.845	0.002	0.002	0.002	0.005	0.002	0.002	0.002	0.02	0.001	0.001	0.034	0.001	0.002	0.002	0.003	0.002	0.001	0.002	0.001	0.001	0.008	0.002	0.001	0.016	0.023	0.001	0.002	0.003	0.002	0.001	0.002
5012_1	WA	0.003	0.005	0.813	0.003	0.003	0.003	0.089	0.003	0.003	0.002	0.015	0.002	0.003	0.002	0.003	0.003	0.003	0.004	0.002	0.003	0.003	0.002	0.001	0.002	0.002	0.001	0.006	0.003	0.002	0.003	0.003	0.003	0.001	0.003
5012_2	WA	0.002	0.002	0.94	0.002	0.003	0.002	0.002	0.002	0.002	0.001	0.003	0.001	0.002	0.001	0.001	0.002	0.002	0.002	0.001	0.002	0.002	0.001	0.001	0.001	0.002	0.001	0.002	0.002	0.001	0.003	0.002	0.001	0.001	0.002
5012_3	WA	0.002	0.012	0.908	0.004	0.003	0.002	0.002	0.002	0.002	0.002	0.002	0.001	0.003	0.002	0.004	0.002	0.004	0.003	0.002	0.005	0.002	0.003	0.002	0.002	0.003	0.003	0.003	0.002	0.002	0.002	0.003	0.002	0.001	0.003
5013_1	WA	0.002	0.002	0.949	0.002	0.002	0.001	0.001	0.002	0.002	0.001	0.002	0.001	0.002	0.001	0.001	0.002	0.002	0.001	0.001	0.003	0.002	0.002	0.001	0.001	0.002	0.001	0.001	0.003	0.001	0.002	0.001	0.001	0.001	0.002
5013_2	WA	0.002	0.002	0.941	0.002	0.002	0.002	0.002	0.002	0.002	0.001	0.002	0.001	0.002	0.001	0.001	0.002	0.002	0.002	0.001	0.001	0.002	0.002	0.001	0.001	0.002	0.001	0.002	0.002	0.001	0.002	0.002	0.001	0.001	0.002
5016_1	OPP_FM	0.002	0.002	0.001	0.002	0.001	0.002	0.002	0.002	0.002	0.002	0.002	0.001	0.001	0.002	0.002	0.002	0.002	0.002	0.003	0.002	0.002	0.001	0.941	0.002	0.001	0.003	0.002	0.002	0.001	0.002	0.002	0.002	0.001	0.001
5016_2	OPP_FM	0.001	0.003	0.001	0.001	0.001	0.001	0.001	0.001	0.001	0.002	0.001	0.001	0.002	0.001	0.002	0.001	0.001	0.001	0.001	0.002	0.001	0.003	0.956	0.001	0.001	0.003	0.001	0.002	0.003	0.001	0.001	0.001	0.001	0.001
5016_3	OPP_FM	0.001	0.002	0.001	0.001	0.001	0.001	0.001	0.001	0.001	0.001	0.001	0.001	0.001	0.001	0.002	0.001	0.001	0.001	0.001	0.001	0.001	0.001	0.962	0.001	0.001	0.002	0.001	0.002	0.002	0.001	0.001	0.001	0.001	0.001
5016_4	OPP_FM	0.004	0.008	0.003	0.004	0.006	0.003	0.002	0.003	0.006	0.003	0.003	0.001	0.005	0.002	0.004	0.003	0.005	0.003	0.002	0.044	0.004	0.004	0.825	0.002	0.005	0.011	0.003	0.003	0.007	0.003	0.003	0.002	0.001	0.012
5016_5	OPP_FM	0.001	0.006	0.002	0.001	0.002	0.001	0.002	0.001	0.001	0.002	0.001	0.001	0.002	0.002	0.004	0.001	0.001	0.001	0.002	0.005	0.001	0.003	0.923	0.002	0.001	0.015	0.001	0.003	0.003	0.001	0.001	0.001	0.001	0.002
5017_1	OPP_FM	0.001	0.003	0.001	0.002	0.001	0.001	0.003	0.001	0.002	0.002	0.001	0.001	0.001	0.001	0.002	0.001	0.001	0.002	0.001	0.001	0.001	0.001	0.935	0.001	0.002	0.003	0.001	0.017	0.001	0.001	0.001	0.002	0.001	0.002
5017_2	OPP_FM	0	0.008	0.001	0.001	0.001	0.001	0.001	0	0.001	0.001	0.001	0.001	0.001	0.001	0.002	0.001	0.001	0.001	0.012	0.007	0	0.002	0.94	0.001	0.001	0.002	0.001	0.005	0.002	0	0.001	0.003	0	0.001
5017_3	OPP_FM	0.001	0.008	0.001	0.002	0.001	0.001	0.002	0.001	0.001	0.002	0.001	0.001	0.002	0.001	0.008	0.001	0.001	0.001	0.002	0.005	0.001	0.006	0.911	0.001	0.001	0.001	0.001	0.019	0.003	0.001	0.001	0.004	0.001	0.001
5017_4	OPP_FM	0.001	0.013	0.004	0.001	0.001	0.001	0.005	0.001	0.001	0.004	0.003	0.001	0.001	0.001	0.002	0.001	0.001	0.001	0.001	0.029	0.001	0.004	0.884	0.001	0.001	0.002	0.001	0.019	0.006	0.001	0.002	0.002	0.001	0.001
5017_5	OPP_FM	0.001	0.007	0.001	0.001	0.001	0.001	0.005	0.001	0.001	0.002	0.001	0.001	0.001	0.001	0.002	0.001	0.001	0.001	0.005	0.006	0.001	0.001	0.918	0.001	0.001	0.005	0.001	0.018	0.002	0.001	0.001	0.007	0.001	0.001
5019_1	GP	0.002	0.002	0.001	0.001	0.002	0.002	0.001	0.002	0.001	0.225	0.001	0.001	0.001	0.002	0.005	0.002	0.002	0.001	0.002	0.002	0.001	0.707	0.002	0.001	0.001	0.001	0.001	0.002	0.02	0.002	0.001	0.001	0.001	0.001
5019_2	GP	0.001	0.003	0.002	0.001	0.001	0.001	0.003	0.001	0.001	0.235	0.001	0.001	0.001	0.002	0.005	0.001	0.001	0.001	0.002	0.011	0.001	0.619	0.002	0.001	0.001	0.002	0.001	0.004	0.088	0.001	0.001	0.002	0.001	0.001
5019_3	GP	0.002	0.003	0.002	0.002	0.002	0.002	0.004	0.002	0.003	0.218	0.003	0.001	0.002	0.002	0.006	0.002	0.002	0.003	0.001	0.006	0.002	0.649	0.002	0.002	0.002	0.002	0.002	0.003	0.06	0.002	0.002	0.003	0.001	0.002
5019_4	GP	0.001	0.002	0.002	0.001	0.001	0.001	0.004	0.001	0.001	0.262	0.001	0.001	0.001	0.001	0.002	0.001	0.001	0.001	0.002	0.009	0.001	0.619	0.002	0.001	0.001	0.002	0.001	0.003	0.067	0.001	0.001	0.002	0.002	0.001
5019_5	GP	0.003	0.002	0.002	0.003	0.003	0.003	0.004	0.003	0.003	0.198	0.003	0.001	0.003	0.003	0.002	0.003	0.003	0.002	0.003	0.004	0.003	0.552	0.004	0.004	0.003	0.001	0.003	0.002	0.165	0.003	0.003	0.003	0.001	0.003
5019_6	GP	0.001	0.011	0.002	0.001	0.002	0.001	0.004	0.001	0.001	0.225	0.002	0.002	0.003	0.002	0.003	0.001	0.001	0.001	0.004	0.004	0.001	0.654	0.01	0.003	0.001	0.002	0.002	0.005	0.04	0.001	0.002	0.003	0.002	0.002
5020_1	GP	0.002	0.006	0.002	0.002	0.002	0.004	0.005	0.002	0.002	0.005	0.001	0.001	0.005	0.011	0.003	0.002	0.002	0.002	0.002	0.013	0.002	0.86	0.004	0.003	0.002	0.005	0.003	0.002	0.034	0.002	0.002	0.006	0.001	0.002
5020_2	GP	0.001	0.004	0.002	0.001	0.001	0.001	0.005	0.001	0.001	0.004	0.002	0.001	0.005	0.002	0.002	0.001	0.001	0.001	0.002	0.009	0.001	0.891	0.019	0.001	0.001	0.002	0.001	0.003	0.03	0.001	0.001	0.002	0.001	0.001
5020_3	GP	0.001	0.012	0.003	0.002	0.002	0.001	0.013	0.001	0.002	0.005	0.002	0.001	0.005	0.002	0.003	0.001	0.002	0.002	0.008	0.018	0.001	0.861	0.005	0.002	0.002	0.003	0.002	0.008	0.023	0.001	0.002	0.002	0.001	0.002
5020_4	GP	0.001	0.003	0.001	0.001	0.001	0.002	0.014	0.001	0.001	0.002	0.001	0.001	0.005	0.005	0.001	0.001	0.002	0.002	0.002	0.039	0.001	0.862	0.002	0.001	0.002	0.002	0.001	0.003	0.031	0.001	0.001	0.003	0.001	0.001
5020_5	GP	0.001	0.002	0.001	0.001	0.001	0.002	0.004	0.001	0.001	0.002	0.001	0.001	0.004	0.005	0.003	0.001	0.002	0.002	0.002	0.005	0.001	0.921	0.003	0.001	0.001	0.002	0.001	0.002	0.014	0.001	0.001	0.004	0.001	0.001
5023_1	OPP_SE	0.001	0.002	0.001	0.001	0.001	0.001	0.001	0.001	0.001	0.001	0.001	0.001	0.001	0.001	0.002	0.001	0.001	0.001	0.002	0.001	0.001	0.001	0.002	0.001	0.001	0.965	0.001	0.001	0.002	0.001	0.001	0.001	0.001	0.001
5023_2	OPP_SE	0.001	0.002	0.001	0.001	0.001	0.001	0.002	0.001	0.001	0.002	0.001	0.001	0.001	0.001	0.005	0.001	0.001	0.001	0.002	0.001	0.001	0.001	0.001	0.001	0.001	0.955	0.001	0.001	0.001	0.001	0.001	0.002	0.001	0.001
5023_3	OPP_SE	0.002	0.002	0.002	0.002	0.002	0.002	0.002	0.002	0.002	0.002	0.002	0.001	0.002	0.001	0.003	0.002	0.002	0.001	0.001	0.002	0.002	0.001	0.002	0.001	0.002	0.944	0.002	0.002	0.002	0.002	0.002	0.002	0.001	0.002
5023_4	OPP_SE	0	0.001	0.001	0	0	0.001	0.001	0.001	0.001	0.001	0.001	0.001	0	0.001	0.002	0.001	0	0.001	0.001	0.001	0	0.002	0.001	0.001	0.001	0.971	0.001	0.001	0.001	0	0.001	0.001	0.001	0
5023_5	OPP_SE	0.001	0.003	0.002	0	0	0.001	0.001	0	0	0.002	0.001	0.001	0.001	0.001	0.002	0	0	0.001	0.001	0.002	0	0.002	0.001	0.001	0.001	0.966	0.001	0.001	0.002	0	0.001	0.001	0.001	0
5024_1	OPP_SE	0.001	0.004	0.001	0.001	0.002	0.001	0.001	0.001	0.001	0.005	0.001	0.001	0.004	0.001	0.002	0.001	0.001	0.001	0.002	0.002	0.001	0.001	0.002	0.001	0.002	0.943	0.001	0.003	0.002	0.001	0.001	0.001	0.001	0.001
5024_2	OPP_SE	0.001	0.002	0.001	0.001	0.002	0.001	0.001	0.001	0.001	0.001	0.001	0.001	0.001	0.001	0.002	0.001	0.001	0.001	0.001	0.003	0.001	0.004	0.001	0.001	0.001	0.953	0.001	0.002	0.002	0.001	0.001	0.001	0.001	0.001
5024_3	OPP_SE	0.002	0.005	0.002	0.002	0.002	0.002	0.003	0.001	0.002	0.003	0.002	0.001	0.002	0.001	0.005	0.002	0.002	0.002	0.002	0.004	0.001	0.003	0.002	0.002	0.002	0.928	0.002	0.004	0.002	0.002	0.002	0.003	0.001	0.002
5024_4	OPP_SE	0.001	0.002	0.001	0.001	0.001	0.001	0.001	0.001	0.001	0.001	0.001	0.001	0.002	0.001	0.002	0.001	0.001	0.001	0.002	0.001	0.001	0.001	0.001	0.001	0.001	0.96	0.001	0.002	0.001	0.001	0.001	0.001	0.001	0.001
5024_5	OPP_SE	0.001	0.003	0.002	0.001	0.001	0.001	0.001	0	0	0.002	0.001	0.001	0.001	0.001	0.002	0	0.001	0.001	0.003	0.002	0	0.001	0.001	0.001	0.001	0.962	0.001	0.003	0.002	0	0.001	0.001	0.001	0.001
5025_1	OPP_SE	0	0.003	0.002	0.001	0.001	0	0.001	0	0.001	0.002	0.001	0.001	0.001	0.001	0.002	0.001	0.001	0.001	0.002	0.002	0	0.002	0.001	0.001	0.001	0.963	0.001	0.003	0.002	0	0.001	0.001	0.001	0.001
5025_2	OPP_SE	0.001	0.002	0.002	0.001	0.001	0.001	0.001	0.001	0.001	0.002	0.002	0.001	0.001	0.001	0.002	0.001	0.001	0.001	0.003	0.001	0.001	0.001	0.006	0.001	0.001	0.952	0.001	0.002	0.001	0.001	0.001	0.002	0.001	0.001
5025_3	OPP_SE	0.001	0.002	0.001	0.001	0.001	0.001	0.001	0.001	0.001	0.003	0.001	0.001	0.001	0.001	0.003	0.001	0.001	0.001	0.001	0.001	0.001	0.001	0.001	0.001	0.001	0.967	0.001	0.001	0.001	0.001	0.001	0.001	0.001	0.001
5026_1	OPP_SE	0.001	0.003	0.001	0.001	0.001	0.001	0.003	0.001	0.001	0.002	0.001	0.001	0.002	0.001	0.003	0.001	0.001	0.001	0.002	0.002	0.001	0.002	0.003	0.001	0.001	0.946	0.001	0.002	0.002	0.001	0.001	0.002	0.001	0.001
5026_2	OPP_SE	0	0.001	0.001	0.001	0.001	0.001	0.001	0	0.001	0.003	0.001	0.001	0.003	0.001	0.002	0	0.001	0.001	0.001	0.001	0	0.001	0.001	0	0.001	0.97	0.001	0.001	0.001	0	0.001	0.001	0.001	0.001
5026_3	OPP_SE	0.001	0.002	0.002	0.001	0.001	0.001	0.002	0.001	0.001	0.001	0.001	0.002	0.001	0.001	0.026	0.001	0.001	0.001	0.001	0.002	0.001	0.001	0.002	0.001	0.001	0.932	0.001	0.002	0.001	0.001	0.001	0.003	0.001	0.001
5026_4	OPP_SE	0.001	0.002	0.001	0.001	0.001	0.001	0.001	0	0.001	0.001	0.001	0.001	0.001	0.001	0.002	0.001	0.001	0.001	0.001	0.001	0.001	0.001	0.002	0.002	0.001	0.965	0.001	0.002	0.001	0.001	0.001	0.001	0	0.001
5026_5	OPP_SE	0.001	0.002	0.002	0.001	0.001	0.001	0.001	0.001	0.001	0.006	0.002	0.001	0.006	0.001	0.002	0.001	0.001	0.001	0.001	0.002	0.001	0.001	0.001	0.001	0.001	0.956	0.001	0.001	0.002	0.001	0.001	0.001	0.001	0.001
5027_1	OPP_SE	0.001	0.002	0.002	0.001	0.001	0.003	0.002	0.001	0.001	0.002	0.001	0.001	0.001	0.001	0.003	0.001	0.001	0.001	0.001	0.005	0.001	0.001	0.001	0.001	0.001	0.95	0.001	0.003	0.001	0.001	0.001	0.002	0.001	0.001
5027_2	OPP_SE	0.001	0.003	0.002	0.001	0.001	0.007	0.005	0.001	0.001	0.002	0.001	0.001	0.002	0.001	0.022	0.001	0.001	0.001	0.002	0.011	0.001	0.001	0.002	0.001	0.001	0.918	0.001	0.002	0.002	0.001	0.001	0.003	0.001	0.001
5027_3	OPP_SE	0	0.001	0.001	0	0.001	0.001	0.001	0.001	0	0.001	0.001	0.001	0.001	0.001	0.003	0.001	0.001	0.001	0.001	0.001	0.001	0.001	0.002	0.001	0	0.97	0.001	0.001	0.001	0.001	0.001	0.001	0	0.001
5027_4	OPP_SE	0.001	0.002	0.001	0.001	0.001	0.007	0.001	0.001	0.001	0.001	0.001	0.001	0.001	0.001	0.059	0.001	0.001	0.001	0.001	0.002	0.001	0.001	0.002	0.001	0.001	0.895	0.001	0.002	0.001	0.001	0.001	0.004	0.001	0.001
5027_5	OPP_SE	0.001	0.002	0.002	0.001	0.001	0.006	0.001	0.001	0.001	0.002	0.001	0.001	0.001	0.001	0.052	0.001	0.001	0.001	0.002	0.002	0.001	0.002	0.001	0.001	0.001	0.903	0.001	0.002	0.002	0.001	0.001	0.004	0.001	0.001
5028_1	OPP_SE	0.001	0.013	0.002	0.001	0.001	0.001	0.002	0.001	0.001	0.005	0.001	0.001	0.003	0.003	0.012	0.001	0.001	0.002	0.016	0.007	0.001	0.005	0.017	0.003	0.001	0.876	0.002	0.003	0.01	0.001	0.002	0.002	0.001	0.001
5028_2	OPP_SE	0.001	0.004	0.002	0.001	0.001	0.001	0.002	0.001	0.001	0.002	0.001	0.001	0.002	0.003	0.007	0.001	0.001	0.002	0.016	0.003	0.001	0.004	0.025	0.002	0.001	0.901	0.001	0.002	0.005	0.001	0.001	0.002	0.001	0.001
5029_1	OPP_SE	0	0.002	0.001	0.001	0.001	0.001	0.001	0.001	0	0.001	0.001	0.001	0	0.001	0.002	0	0.001	0.001	0.001	0.001	0	0.001	0.001	0	0.001	0.974	0.001	0.001	0.001	0.001	0.001	0.001	0.001	0.001
5029_2	OPP_SE	0.001	0.002	0.001	0.001	0.001	0.001	0.001	0.001	0.001	0.001	0.001	0.001	0.001	0.001	0.003	0.001	0.001	0.001	0.001	0.001	0.001	0.001	0.002	0.001	0.001	0.969	0.001	0.002	0.001	0.001	0.001	0.001	0	0.001
5029_3	OPP_SE	0.001	0.004	0.001	0.001	0.001	0.001	0.001	0.001	0.001	0.002	0.001	0.001	0.001	0.001	0.003	0.001	0.001	0.001	0.002	0.002	0.001	0.002	0.002	0.001	0.001	0.953	0.001	0.002	0.003	0.001	0.001	0.002	0.001	0.001
5029_4	OPP_SE	0.001	0.003	0.002	0.001	0.001	0.001	0.004	0.001	0.001	0.001	0.001	0.001	0.001	0.001	0.002	0.001	0.001	0.001	0.002	0.004	0.001	0.002	0.003	0.001	0.001	0.943	0.001	0.003	0.002	0.001	0.001	0.002	0.001	0.001
5029_5	OPP_SE	0.001	0.002	0.001	0.001	0.001	0.001	0.001	0.001	0.001	0.001	0.001	0.001	0.001	0.001	0.004	0.001	0.001	0.001	0.001	0.001	0.001	0.001	0.001	0.001	0.001	0.966	0.001	0.001	0.001	0.001	0.001	0.001	0.001	0.001
5030_1	OPP_SE	0	0.001	0.001	0	0	0.001	0.001	0	0	0.001	0.001	0.001	0	0.001	0.002	0	0	0.001	0.001	0.001	0	0.001	0.001	0	0	0.981	0.001	0.001	0.001	0	0.001	0.001	0	0
5030_2	OPP_SE	0	0.001	0.001	0.001	0.001	0.001	0.001	0.001	0.001	0.001	0.001	0.001	0.001	0.001	0.003	0.001	0.001	0.001	0.001	0.001	0	0.001	0.001	0.001	0.001	0.971	0.001	0.001	0.001	0	0.001	0.001	0	0.001
5030_3	OPP_SE	0.001	0.002	0.001	0.001	0.001	0.001	0.001	0.001	0.001	0.002	0.001	0.001	0.001	0.001	0.003	0.001	0.001	0.001	0.001	0.002	0.001	0.002	0.003	0.001	0.001	0.955	0.001	0.002	0.002	0.001	0.001	0.002	0.001	0.001
5030_4	OPP_SE	0.001	0.001	0.001	0.001	0.001	0.001	0.001	0.001	0	0.001	0.001	0.001	0.001	0.001	0.004	0	0.001	0.001	0.001	0.001	0	0.001	0.002	0.001	0.001	0.971	0.001	0.002	0.001	0	0.001	0.001	0	0.001
5030_5	OPP_SE	0.001	0.003	0.002	0.001	0.001	0.003	0.002	0.001	0.001	0.002	0.001	0.001	0.001	0.001	0.004	0.001	0.001	0.001	0.001	0.003	0.001	0.002	0.002	0.001	0.001	0.954	0.001	0.003	0.002	0.001	0.001	0.003	0.001	0.001
5032_1	OPP_SE	0.001	0.002	0.001	0.001	0.001	0.001	0.004	0.001	0.001	0.021	0.001	0.001	0.017	0.001	0.254	0.001	0.001	0.002	0.001	0.001	0.001	0.001	0.002	0.001	0.001	0.671	0.001	0.002	0.001	0.001	0.001	0.002	0.001	0.001
5032_2	OPP_SE	0.002	0.003	0.001	0.002	0.002	0.004	0.003	0.002	0.002	0.039	0.001	0.001	0.031	0.003	0.294	0.002	0.002	0.003	0.001	0.002	0.001	0.001	0.002	0.003	0.002	0.561	0.011	0.002	0.002	0.002	0.01	0.002	0.001	0.002
5033_1	OPP_SE	0.002	0.005	0.002	0.003	0.003	0.003	0.002	0.002	0.002	0.018	0.002	0.001	0.014	0.002	0.281	0.002	0.003	0.003	0.003	0.004	0.002	0.004	0.004	0.002	0.004	0.606	0.002	0.004	0.005	0.002	0.002	0.004	0.001	0.003
5034_1	OPP_SE	0.001	0.013	0.003	0.001	0.001	0.001	0.006	0.001	0.001	0.087	0.003	0.001	0.064	0.001	0.301	0.001	0.001	0.001	0.002	0.004	0.001	0.004	0.003	0.001	0.001	0.46	0.001	0.008	0.002	0.001	0.001	0.02	0.001	0.001
5034_2	OPP_SE	0.001	0.007	0.002	0.001	0.001	0.001	0.001	0.001	0.001	0.065	0.001	0.001	0.05	0.001	0.287	0.001	0.001	0.001	0.001	0.002	0.001	0.002	0.003	0.001	0.001	0.553	0.001	0.002	0.002	0.001	0.001	0.002	0.001	0.001
5034_3	OPP_SE	0.001	0.003	0.001	0.001	0.001	0.001	0.001	0.001	0.001	0.093	0.001	0.001	0.072	0.001	0.305	0.001	0.001	0.001	0.002	0.001	0.001	0.001	0.002	0.001	0.001	0.497	0.001	0.002	0.002	0.001	0.001	0.001	0.001	0.001
5034_4	OPP_SE	0.001	0.012	0.002	0.001	0.001	0.002	0.002	0.001	0.001	0.097	0.001	0.001	0.073	0.002	0.304	0.001	0.001	0.001	0.002	0.004	0.001	0.003	0.003	0.001	0.001	0.466	0.001	0.004	0.003	0.001	0.002	0.002	0.001	0.001
5034_5	OPP_SE	0.001	0.002	0.003	0.001	0.001	0.001	0.003	0.001	0.001	0.064	0.002	0.001	0.048	0.001	0.305	0.001	0.001	0.001	0.001	0.002	0.001	0.002	0.002	0.001	0.001	0.541	0.001	0.002	0.002	0.001	0.001	0.004	0.001	0.001
5035_1	GP	0.001	0.002	0.001	0.001	0.001	0	0.001	0	0.001	0.001	0.001	0.001	0.001	0.001	0.32	0.001	0.001	0.001	0.001	0.003	0.001	0.003	0.001	0.001	0.001	0.001	0.001	0.002	0.649	0	0.001	0.001	0.001	0.001
5035_2	GP	0	0.002	0.001	0.001	0	0.001	0.001	0	0.001	0.001	0.001	0.001	0.001	0.001	0.322	0.001	0.001	0.001	0.001	0.002	0.001	0.004	0.001	0	0.001	0.002	0	0.002	0.648	0	0.001	0.001	0	0.001
5035_3	GP	0	0.001	0.002	0.001	0.001	0.001	0.001	0	0	0.001	0.002	0.001	0.001	0.001	0.329	0	0.001	0.001	0.001	0.002	0	0.014	0.001	0.001	0.001	0.002	0.001	0.003	0.632	0	0	0.001	0.001	0
5035_4	GP	0	0.001	0.002	0.001	0.001	0	0.001	0	0.001	0.001	0.002	0.001	0.001	0.001	0.323	0	0.001	0.001	0.001	0.003	0.001	0.013	0.001	0	0.001	0.002	0.001	0.003	0.634	0.001	0.001	0.001	0	0.001
5035_5	GP	0	0.001	0.001	0	0	0	0.001	0	0	0.001	0.001	0.001	0	0.001	0.325	0	0	0.001	0.001	0.002	0	0.004	0.001	0	0	0.001	0	0.002	0.65	0	0.001	0.001	0	0.001
5036_1	GP	0.001	0.002	0.001	0.001	0.001	0.001	0.001	0.001	0.001	0.006	0.001	0.001	0.001	0.001	0.003	0.001	0.001	0.001	0.001	0.004	0.001	0.015	0.003	0.001	0.001	0.002	0.001	0.002	0.94	0.001	0.001	0.001	0.001	0.001
5036_2	GP	0.001	0.002	0.001	0.001	0.001	0.001	0.003	0.001	0.001	0.003	0.001	0.001	0.001	0.002	0.008	0.001	0.001	0.001	0.011	0.002	0.001	0.075	0.003	0.002	0.002	0.007	0.001	0.002	0.852	0.001	0.001	0.003	0.001	0.001
5036_3	GP	0.001	0.003	0.002	0.001	0.001	0.001	0.003	0.001	0.001	0.003	0.001	0.001	0.002	0.003	0.005	0.001	0.001	0.002	0.002	0.006	0.001	0.009	0.002	0.001	0.001	0.003	0.001	0.005	0.926	0.001	0.001	0.003	0.001	0.001
5036_4	GP	0.001	0.001	0.002	0.001	0.002	0.001	0.002	0.001	0.001	0.002	0.002	0.001	0.001	0.001	0.002	0.001	0.001	0.001	0.002	0.003	0.001	0.003	0.001	0.001	0.001	0.001	0.001	0.004	0.947	0.001	0.001	0.002	0.001	0.001
5037_1	GP	0.001	0.002	0.002	0.001	0.001	0.002	0.002	0.002	0.002	0.003	0.002	0.001	0.001	0.002	0.001	0.001	0.001	0.001	0.003	0.002	0.001	0.004	0.001	0.002	0.001	0.001	0.002	0.001	0.949	0.001	0.002	0.002	0.001	0.001
5037_2	GP	0.001	0.015	0.002	0.002	0.002	0.002	0.017	0.002	0.002	0.004	0.001	0.001	0.002	0.003	0.002	0.002	0.002	0.002	0.005	0.003	0.002	0.005	0.008	0.001	0.003	0.038	0.002	0.012	0.851	0.002	0.002	0.004	0.001	0.001
5037_3	GP	0.002	0.002	0.002	0.002	0.002	0.002	0.002	0.002	0.002	0.002	0.001	0.001	0.002	0.001	0.007	0.002	0.002	0.002	0.003	0.002	0.002	0.003	0.001	0.002	0.002	0.001	0.002	0.002	0.93	0.002	0.002	0.002	0.001	0.002
5038_1	GP	0.002	0.003	0.003	0.002	0.003	0.002	0.001	0.002	0.003	0.003	0.001	0.001	0.003	0.002	0.006	0.002	0.002	0.002	0.001	0.002	0.002	0.002	0.001	0.002	0.003	0.001	0.002	0.001	0.93	0.002	0.002	0.002	0.001	0.003
5038_2	GP	0.003	0.003	0.001	0.004	0.004	0.004	0.001	0.003	0.004	0.004	0.001	0.001	0.004	0.003	0.003	0.003	0.004	0.004	0.002	0.008	0.004	0.004	0.002	0.002	0.005	0.002	0.004	0.002	0.897	0.003	0.004	0.002	0.001	0.004
5039_1	GP	0.002	0.003	0.014	0.002	0.002	0.002	0.002	0.002	0.002	0.013	0.006	0.001	0.002	0.002	0.004	0.002	0.002	0.002	0.001	0.003	0.002	0.024	0.001	0.001	0.003	0.002	0.002	0.003	0.88	0.002	0.002	0.004	0.001	0.002
5040_1	GP	0.002	0.003	0.002	0.002	0.002	0.002	0.005	0.002	0.002	0.002	0.001	0.001	0.002	0.002	0.002	0.001	0.002	0.002	0.001	0.009	0.002	0.018	0.002	0.001	0.002	0.002	0.002	0.003	0.912	0.002	0.001	0.006	0.001	0.002
5041_1	GP	0.002	0.018	0.001	0.002	0.002	0.008	0.006	0.002	0.002	0.006	0.001	0.001	0.001	0.017	0.003	0.002	0.002	0.004	0.007	0.037	0.002	0.012	0.001	0.003	0.002	0.002	0.003	0.004	0.812	0.002	0.003	0.025	0.001	0.002
5041_2	GP	0.002	0.002	0.002	0.001	0.001	0.002	0.002	0.002	0.002	0.004	0.001	0.001	0.002	0.001	0.003	0.002	0.001	0.002	0.012	0.002	0.002	0.014	0.001	0.002	0.001	0.001	0.002	0.002	0.921	0.002	0.002	0.003	0.001	0.002
5042_1	GP	0.001	0.004	0.003	0.001	0.002	0.002	0.004	0.001	0.002	0.007	0.002	0.001	0.002	0.003	0.004	0.001	0.002	0.003	0.008	0.015	0.001	0.007	0.01	0.002	0.002	0.002	0.002	0.003	0.871	0.001	0.001	0.021	0.001	0.007
5042_2	GP	0.001	0.002	0.001	0.001	0.001	0.001	0.001	0.001	0.001	0.004	0.001	0.001	0.001	0.001	0.002	0.001	0.001	0.001	0.015	0.002	0.001	0.015	0.001	0.002	0.001	0.001	0.001	0.001	0.928	0.001	0.001	0.005	0.001	0.001
5044_1	HOF	0.006	0.304	0.002	0.006	0.007	0.005	0.103	0.006	0.008	0.01	0.001	0.001	0.007	0.003	0.002	0.006	0.006	0.006	0.006	0.356	0.006	0.019	0.003	0.003	0.007	0.002	0.004	0.02	0.009	0.006	0.004	0.06	0	0.009
5044_2	HOF	0.002	0.171	0.001	0.002	0.002	0.003	0.01	0.002	0.002	0.043	0.001	0.001	0.002	0.002	0.005	0.002	0.002	0.003	0.019	0.59	0.002	0.009	0.006	0.002	0.002	0.002	0.005	0.014	0.013	0.002	0.002	0.071	0.001	0.004
5044_3	HOF	0.004	0.536	0.005	0.005	0.005	0.004	0.021	0.003	0.008	0.018	0.001	0.001	0.005	0.003	0.009	0.003	0.004	0.009	0.01	0.085	0.003	0.013	0.004	0.009	0.007	0.022	0.007	0.09	0.01	0.003	0.007	0.078	0.001	0.008
5044_4	HOF	0.001	0.49	0.005	0.001	0.002	0.001	0.018	0.001	0.001	0.009	0.002	0.001	0.002	0.001	0.005	0.001	0.002	0.002	0.003	0.21	0.001	0.17	0.002	0.001	0.002	0.002	0.002	0.006	0.007	0.001	0.001	0.041	0.001	0.002
5044_5	HOF	0.003	0.271	0.003	0.002	0.004	0.003	0.003	0.002	0.004	0.069	0.002	0.001	0.004	0.003	0.012	0.002	0.002	0.003	0.004	0.418	0.002	0.023	0.002	0.017	0.003	0.002	0.012	0.003	0.02	0.002	0.005	0.081	0.001	0.011
5045_1	WA	0.004	0.013	0.552	0.014	0.004	0.004	0.269	0.004	0.003	0.003	0.002	0.001	0.013	0.002	0.025	0.003	0.022	0.01	0.002	0.002	0.003	0.003	0.002	0.001	0.005	0.002	0.012	0.003	0.002	0.004	0.004	0.002	0.001	0.004
5045_2	WA	0.004	0.189	0.412	0.007	0.005	0.004	0.26	0.005	0.004	0.002	0.003	0.001	0.005	0.003	0.007	0.004	0.01	0.004	0.004	0.003	0.005	0.005	0.002	0.004	0.004	0.003	0.015	0.004	0.002	0.005	0.005	0.005	0.001	0.004
5045_3	WA	0.001	0.043	0.429	0.012	0.001	0.002	0.252	0.001	0.002	0.003	0.009	0.002	0.012	0.003	0.029	0.001	0.018	0.004	0.003	0.005	0.001	0.005	0.003	0.008	0.002	0.019	0.014	0.086	0.003	0.001	0.004	0.021	0.001	0.001
5045_4	WA	0.005	0.07	0.593	0.015	0.006	0.005	0.063	0.005	0.005	0.005	0.017	0.001	0.016	0.006	0.03	0.006	0.023	0.014	0.005	0.017	0.005	0.003	0.006	0.017	0.007	0.003	0.008	0.007	0.005	0.005	0.009	0.011	0.001	0.005
5045_5	WA	0.001	0.084	0.458	0.01	0.001	0.001	0.322	0.001	0.001	0.004	0.005	0.001	0.011	0.002	0.025	0.001	0.016	0.008	0.002	0.005	0.001	0.003	0.002	0.001	0.002	0.002	0.014	0.004	0.004	0.001	0.002	0.004	0.001	0.001
5047_1	SV	0.001	0.868	0.002	0.001	0.002	0.001	0.014	0.001	0.001	0.002	0.001	0.001	0.002	0.004	0.002	0.001	0.001	0.002	0.001	0.027	0.001	0.012	0.001	0.024	0.001	0.002	0.004	0.004	0.002	0.001	0.005	0.004	0.001	0.002
5047_2	SV	0.001	0.895	0.003	0.001	0.001	0.001	0.005	0.001	0.001	0.002	0.003	0.001	0.002	0.004	0.003	0.001	0.001	0.002	0.006	0.01	0.001	0.003	0.002	0.015	0.001	0.002	0.003	0.012	0.004	0.001	0.004	0.004	0.001	0.001
5047_3	SV	0.003	0.827	0.019	0.005	0.005	0.004	0.003	0.004	0.004	0.003	0.005	0.001	0.005	0.002	0.005	0.004	0.004	0.004	0.003	0.018	0.004	0.005	0.002	0.002	0.004	0.002	0.004	0.023	0.006	0.004	0.005	0.009	0.001	0.004
5047_4	SV	0.002	0.882	0.002	0.002	0.002	0.002	0.021	0.002	0.002	0.003	0.002	0.001	0.002	0.001	0.002	0.001	0.002	0.007	0.003	0.01	0.002	0.002	0.001	0.002	0.002	0.008	0.002	0.016	0.002	0.002	0.004	0.006	0.001	0.002
5047_5	SV	0.007	0.823	0.005	0.006	0.006	0.006	0.006	0.005	0.006	0.002	0.001	0.001	0.005	0.004	0.003	0.006	0.006	0.005	0.005	0.015	0.006	0.004	0.001	0.003	0.006	0.002	0.004	0.009	0.002	0.007	0.004	0.018	0.001	0.007
5048_1	SV	0.002	0.738	0.029	0.002	0.002	0.002	0.016	0.002	0.002	0.002	0.007	0.002	0.002	0.002	0.002	0.002	0.002	0.003	0.12	0.006	0.002	0.003	0.003	0.005	0.002	0.002	0.003	0.02	0.003	0.002	0.002	0.005	0.001	0.002
5048_2	SV	0.002	0.834	0.002	0.002	0.002	0.003	0.015	0.002	0.002	0.003	0.001	0.001	0.002	0.004	0.004	0.002	0.002	0.002	0.005	0.009	0.002	0.005	0.003	0.002	0.002	0.004	0.002	0.009	0.003	0.002	0.003	0.062	0.001	0.002
5048_3	SV	0.001	0.779	0.004	0.005	0.003	0.003	0.004	0.001	0.003	0.004	0.003	0.001	0.009	0.007	0.014	0.001	0.009	0.007	0.095	0.01	0.001	0.003	0.004	0.001	0.004	0.002	0.002	0.005	0.003	0.001	0.002	0.005	0.001	0.003
5048_4	SV	0.002	0.565	0.046	0.002	0.003	0.002	0.032	0.002	0.003	0.004	0.015	0.001	0.003	0.02	0.004	0.002	0.002	0.021	0.009	0.189	0.002	0.002	0.003	0.017	0.002	0.002	0.004	0.022	0.003	0.002	0.006	0.006	0.001	0.006
5048_5	SV	0.001	0.895	0.006	0.001	0.001	0.002	0.028	0.001	0.001	0.002	0.004	0.001	0.002	0.002	0.004	0.001	0.001	0.002	0.003	0.003	0.001	0.002	0.002	0.001	0.001	0.004	0.002	0.007	0.004	0.001	0.002	0.005	0.001	0.002
5049_1	SV	0.003	0.718	0.006	0.003	0.003	0.003	0.006	0.003	0.004	0.003	0.002	0.001	0.004	0.013	0.003	0.003	0.004	0.006	0.004	0.061	0.003	0.024	0.002	0.048	0.004	0.002	0.01	0.011	0.016	0.003	0.012	0.01	0.001	0.004
5049_2	SV	0.002	0.669	0.04	0.007	0.002	0.002	0.012	0.002	0.002	0.003	0.003	0.001	0.01	0.002	0.019	0.002	0.015	0.005	0.002	0.164	0.002	0.004	0.002	0.001	0.003	0.002	0.002	0.009	0.003	0.002	0.002	0.004	0.001	0.002
5049_3	SV	0.004	0.769	0.008	0.004	0.004	0.003	0.011	0.004	0.004	0.005	0.003	0.001	0.004	0.002	0.003	0.003	0.004	0.003	0.003	0.057	0.004	0.012	0.003	0.002	0.005	0.002	0.004	0.008	0.037	0.004	0.004	0.011	0.001	0.006
5049_4	SV	0.002	0.667	0.002	0.004	0.002	0.002	0.004	0.002	0.002	0.004	0.002	0.001	0.008	0.003	0.012	0.002	0.009	0.004	0.011	0.216	0.002	0.007	0.003	0.002	0.002	0.003	0.002	0.003	0.006	0.002	0.002	0.005	0.001	0.002
5049_5	SV	0.004	0.866	0.004	0.004	0.004	0.004	0.005	0.004	0.004	0.005	0.003	0.001	0.004	0.004	0.004	0.004	0.005	0.005	0.003	0.014	0.004	0.002	0.004	0.003	0.003	0.003	0.004	0.007	0.002	0.004	0.004	0.005	0.001	0.003
5050_1	SV	0.001	0.898	0.017	0.001	0.001	0.001	0.004	0.001	0.001	0.014	0.004	0.001	0.001	0.002	0.003	0.001	0.001	0.002	0.002	0.005	0.001	0.003	0.003	0.001	0.001	0.003	0.003	0.008	0.004	0.001	0.002	0.006	0.001	0.001
5050_2	SV	0.002	0.816	0.016	0.002	0.002	0.001	0.007	0.001	0.002	0.063	0.004	0.002	0.002	0.003	0.004	0.001	0.002	0.005	0.002	0.004	0.001	0.002	0.002	0.001	0.002	0.002	0.012	0.014	0.002	0.001	0.002	0.014	0.001	0.002
5050_3	SV	0.001	0.751	0.005	0.001	0.001	0.001	0.029	0.001	0.001	0.128	0.003	0.001	0.001	0.001	0.002	0.001	0.001	0.001	0.001	0.017	0.001	0.006	0.001	0.002	0.001	0.002	0.021	0.004	0.002	0.001	0.001	0.004	0.001	0.001
5050_4	SV	0.001	0.931	0.004	0.001	0.001	0.001	0.003	0.001	0.001	0.01	0.003	0.001	0.001	0.001	0.002	0.001	0.001	0.001	0.003	0.003	0.001	0.003	0.002	0.001	0.001	0.002	0.002	0.006	0.004	0.001	0.001	0.002	0.002	0.001
5050_5	SV	0.001	0.8	0.003	0.002	0.003	0.001	0.007	0.001	0.004	0.101	0.002	0.001	0.002	0.002	0.003	0.001	0.001	0.005	0.002	0.005	0.001	0.002	0.002	0.001	0.003	0.002	0.018	0.004	0.004	0.001	0.001	0.006	0.001	0.009
5051_1	SV	0.002	0.777	0.008	0.007	0.004	0.002	0.009	0.002	0.002	0.019	0.004	0.001	0.011	0.004	0.018	0.002	0.011	0.012	0.003	0.004	0.002	0.01	0.004	0.017	0.003	0.003	0.007	0.025	0.013	0.002	0.005	0.003	0.001	0.003
5051_2	SV	0.004	0.745	0.014	0.003	0.003	0.004	0.008	0.004	0.004	0.004	0.015	0.001	0.004	0.004	0.005	0.003	0.004	0.003	0.003	0.043	0.004	0.015	0.018	0.002	0.004	0.004	0.003	0.011	0.026	0.004	0.003	0.024	0.001	0.003
5051_3	SV	0.004	0.811	0.059	0.004	0.004	0.004	0.01	0.004	0.004	0.006	0.007	0.001	0.004	0.004	0.003	0.003	0.004	0.006	0.003	0.006	0.004	0.003	0.002	0.004	0.004	0.002	0.005	0.005	0.004	0.004	0.005	0.004	0.001	0.004
5051_4	SV	0.005	0.814	0.004	0.009	0.01	0.005	0.005	0.006	0.011	0.004	0.001	0.001	0.009	0.002	0.006	0.005	0.009	0.013	0.002	0.008	0.005	0.002	0.002	0.004	0.009	0.001	0.003	0.005	0.004	0.006	0.004	0.002	0.001	0.023
5051_5	SV	0.001	0.669	0.012	0.002	0.002	0.002	0.008	0.001	0.001	0.004	0.002	0.001	0.002	0.005	0.006	0.001	0.002	0.004	0.006	0.19	0.001	0.003	0.004	0.025	0.002	0.004	0.005	0.018	0.005	0.001	0.006	0.003	0.001	0.001
ALE1	EA	0.002	0.001	0.001	0.002	0.002	0.002	0.001	0.002	0.001	0.001	0.001	0.004	0.002	0.001	0.001	0.002	0.002	0.001	0.001	0.001	0.002	0.001	0.001	0.001	0.002	0.001	0.001	0.001	0.001	0.002	0.001	0.001	0.956	0.002
ALE1-P	EA	0.001	0.001	0.001	0.001	0.001	0	0.001	0.001	0.001	0.001	0.001	0.001	0.001	0.001	0	0.001	0.001	0	0	0	0.001	0.001	0.001	0	0.001	0.001	0	0.001	0.001	0.001	0	0	0.98	0.001
ALE2	EA	0.001	0.001	0.001	0.001	0.001	0.001	0.001	0.001	0.001	0	0.001	0.001	0.001	0.001	0.001	0.001	0.001	0.001	0.001	0	0.001	0.001	0.001	0.001	0.001	0	0.001	0.001	0	0.001	0.001	0.001	0.973	0.001
ALE2-P	EA	0.001	0.001	0.001	0.001	0.001	0.001	0.001	0.001	0.001	0	0.001	0.001	0.001	0.001	0.001	0.001	0.001	0.001	0.001	0.001	0.001	0.001	0.001	0.001	0.001	0.001	0.001	0.001	0.001	0.001	0.001	0	0.974	0.001
Group with membership probability > 0.1 (1 = Yes; 0 = No)		0	0	0	0	0	0	0	0	0	0	0	0	0	0	0	0	0	0	0	0	0	0	0	0	0	0	0	0	0	0	0	0	0	0
Number of "main groups"	0
Number of "minority groups"	34
