# Supplementary material for: Homoploid hybrid speciation and recurrent hybridization along the northwestern Iberian mountain chains
Source: Ann Bot. 2025 May 5;136(2):325–42. doi: 10.1093/aob/mcaf086 (PMC12445855; doi:10.1093/aob/mcaf086)
Supplement: mcaf086_suppl_Supplementary_Figures_S1-S5_Tables_S1-S4 [file mcaf086_suppl_supplementary_figures_s1-s5_tables_s1-s4.zip › aob-24873-s12.xlsx]

## Sheet: Legend
Appendix 1. Samples used in this study for the ddRADseq and GSAA

## Sheet: Hoja1
Sample	Code		Population		Taxa	Double-digest restriction-site-associated DNA sequencing (nuclear)	Genome skimming (plastome)
4997	4997	new	4997	PH	CA	Y			EA	Phalacrocarpum oppositifolium subsp. anomalum eastern populations
5002	5002	new	5002	OUT-ddRADseq	Leucanthemopsis cuneata subsp. valdes-bermejoi	Y			CA	Phalacrocarpum oppositifolium subsp. anomalum central populations
5021	5021	new	5021	OUT-ddRADseq	Leucanthemopsis pallida	Y			WA	Phalacrocarpum oppositifolium subsp. anomalum western populations
5022	5022	new	5022	OUT-ddRADseq	Santolina rosmarinifolia	Y			HOF	Phalacrocarpum oppositifolium subsp. hoffmannseggii
4728_1-P	4728_1	old	4728	PH	HOF	Y	Y		OPP-SE	Phalacrocarpum oppositifolium subsp. oppositifolium Serra da Estrela populations
4728_2	4728_2	new-re	4728	PH	HOF	Y			OPP-FM	Phalacrocarpum oppositifolium subsp. anomalum Serra de Freitas and Montemouro populations
4728_2-P	4728_2	old	4728	PH	HOF	Y	Y		GP	Phalacrocarpum oppositifolium Galician-Portuguese border group
4728_3-P	4728_3	old	4728	PH	HOF	Y	Y		SV	Phalacrocarpum oppositifolium Sanabria valley populations
4729_1	4729_1	new-re	4729	PH	SV	Y
4729_1-P	4729_1	old	4729	PH	SV	Y	Y
4729_2-P	4729_2	old	4729	PH	SV	Y	Y		new	New DNA samples sequenced for this study
4729_3	4729_3	new-pl	4729	PH	SV		Y		new-re	Previously DNA samples used and re-sequenced for this study
4729_4	4729_4	new-pl	4729	PH	SV		Y		new-pl	New DNA samples sequenced for this study only for plastome aproach
4730_1-P	4730_1	old	4730	PH	SV	Y	Y		old	Previously DNA samples sequenced in the previous study
4730_2-P	4730_2	old	4730	PH	SV	Y	Y
4731_1-P	4731_1	old	4731	PH	HOF	Y	Y		OUT-ddRADseq	Outgroups used for aproaches based on ddRADseq datasets
4731_2	4731_2	new-re	4731	PH	HOF	Y			OUT-GSA	Outgroups used for aproaches based on GSA datasets
4731_2-P	4731_2	old	4731	PH	HOF	Y	Y		PH	Phalacrocarpum samples
4731_3-P	4731_3	old	4731	PH	HOF	Y	Y
4734_1	4734_1	new-re	4734	PH	GP	Y	Y
4734_1-P	4734_1	old	4734	PH	GP	Y	Y
4734_2-P	4734_2	old	4734	PH	GP	Y
4734_4	4734_4	new-pl	4734	PH	GP		Y
4735_1-P	4735_1	old	4735	PH	GP	Y
4735_2-P	4735_2	old	4735	PH	GP	Y
4736_1-P	4736_1	old	4736	PH	HOF	Y	Y
4736_2-P	4736_2	old	4736	PH	HOF	Y	Y
4736_3	4736_3	new-pl	4736	PH	HOF		Y
4738_1-P	4738_1	old	4738	PH	HOF	Y
4738_2	4738_2	new-re	4738	PH	HOF	Y
4738_2-P	4738_2	old	4738	PH	HOF	Y
4745_1	4745_1	new-re	4745	PH	WA	Y
4745_1-P	4745_1	old	4745	PH	WA	Y
4745_2-P	4745_2	old	4745	PH	WA	Y
4877_2-P	4877_2	old	4877	PH	EA	Y
4967_1	4967_1	new-re	4967	PH	HOF	Y
4967_1-P	4967_1	old	4967	PH	HOF	Y	Y
4967_2-P	4967_2	old	4967	PH	HOF	Y
4968_1-P	4968_1	old	4968	PH	SV	Y	Y
4968_2	4968_2	new-re	4968	PH	SV	Y
4968_2-P	4968_2	old	4968	PH	SV	Y
4973_5-P	4973_5	old	4973	PH	WA	Y
4973_6-P	4973_6	old	4973	PH	WA	Y
4976_1-P	4976_1	old	4976	PH	OPP_SE	Y
4976_2-P	4976_2	old	4976	PH	OPP_SE	Y
4977_1-P	4977_1	old	4977	PH	OPP_SE	Y
4977_2	4977_2	new-re	4977	PH	OPP_SE	Y
4977_2-P	4977_2	old	4977	PH	OPP_SE	Y
4985_1	4985_1	new	4985	PH	EA	Y	Y
4985_2	4985_2	new	4985	PH	EA	Y	Y
4985_3	4985_3	new	4985	PH	EA	Y
4985_4	4985_4	new	4985	PH	EA	Y	Y
4986_1	4986_1	new	4986	PH	EA	Y	Y
4986_2	4986_2	new	4986	PH	EA	Y
4986_3	4986_3	new	4986	PH	EA	Y	Y
4986_5	4986_5	new	4986	PH	EA	Y	Y
4986_7	4986_7	new	4986	PH	EA	Y
4989_1	4989_1	new	4989	PH	EA	Y
4989_2	4989_2	new	4989	PH	EA	Y
4990_1	4990_1	new	4990	PH	EA	Y
4990_2	4990_2	new	4990	PH	EA	Y	Y
4990_3	4990_3	new	4990	PH	EA	Y	Y
4990_4	4990_4	new	4990	PH	EA	Y	Y
4991_1	4991_1	new	4991	PH	EA	Y	Y
4991_2	4991_2	new	4991	PH	EA	Y	Y
4991_3	4991_3	new	4991	PH	EA	Y	Y
4991_4	4991_4	new	4991	PH	EA	Y
4991_5	4991_5	new	4991	PH	EA	Y
4991_6	4991_6	new	4991	PH	EA	Y
4991_7	4991_7	new	4991	PH	EA	Y
4991_8	4991_8	new	4991	PH	EA	Y
4992_1	4992_1	new	4992	PH	EA	Y	Y
4992_2	4992_2	new	4992	PH	EA	Y	Y
4992_3	4992_3	new	4992	PH	EA	Y	Y
4992_4	4992_4	new	4992	PH	EA	Y
4992_5	4992_5	new	4992	PH	EA	Y
4993_1	4993_1	new	4993	PH	CA	Y	Y
4993_2	4993_2	new	4993	PH	CA	Y	Y
4993_3	4993_3	new	4993	PH	CA	Y
4993_4	4993_4	new	4993	PH	CA	Y	Y
4993_5	4993_5	new	4993	PH	CA	Y
4993_6	4993_6	new	4993	PH	CA	Y
4994_1	4994_1	new	4994	PH	CA	Y
4994_2	4994_2	new	4994	PH	CA	Y	Y
4994_3	4994_3	new	4994	PH	CA	Y
4994_4	4994_4	new	4994	PH	CA	Y	Y
4994_5	4994_5	new	4994	PH	CA	Y	Y
4994_6	4994_6	new	4994	PH	CA	Y
4995_1	4995_1	new	4995	PH	CA	Y	Y
4995_2	4995_2	new	4995	PH	CA	Y	Y
4995_3	4995_3	new	4995	PH	CA	Y	Y
4995_4	4995_4	new	4995	PH	CA	Y
4998_1	4998_1	new	4998	PH	CA	Y	Y
4998_2	4998_2	new	4998	PH	CA	Y	Y
4998_3	4998_3	new	4998	PH	CA	Y	Y
4998_4	4998_4	new	4998	PH	CA	Y
4998_5	4998_5	new	4998	PH	CA	Y
4998_6	4998_6	new	4998	PH	CA	Y
4998_7	4998_7	new	4998	PH	CA	Y
4998_8	4998_8	new	4998	PH	CA	Y
4999_1	4999_1	new	4999	PH	CA	Y	Y
4999_2	4999_2	new	4999	PH	CA	Y	Y
4999_3	4999_3	new	4999	PH	CA	Y	Y
4999_4	4999_4	new	4999	PH	CA	Y
4999_5	4999_5	new	4999	PH	CA	Y
5000_1	5000_1	new	5000	PH	CA	Y	Y
5000_2	5000_2	new	5000	PH	CA	Y	Y
5000_3	5000_3	new	5000	PH	CA	Y	Y
5000_4	5000_4	new	5000	PH	CA	Y
5003_1	5003_1	new	5003	PH	WA	Y
5003_2	5003_2	new	5003	PH	WA	Y
5003_3	5003_3	new	5003	PH	WA	Y
5003_4	5003_4	new	5003	PH	WA	Y
5003_5	5003_5	new	5003	PH	WA	Y
5003_6	5003_6	new	5003	PH	WA	Y
5003_7	5003_7	new	5003	PH	WA	Y
5003_8	5003_8	new	5003	PH	WA	Y
5004_1	5004_1	new	5004	PH	WA	Y
5004_2	5004_2	new	5004	PH	WA	Y
5004_3	5004_3	new	5004	PH	WA	Y
5004_4	5004_4	new	5004	PH	WA	Y
5008_1	5008_1	new	5008	PH	WA	Y	Y
5008_10	5008_10	new	5008	PH	WA	Y
5008_2	5008_2	new	5008	PH	WA	Y	Y
5008_3	5008_3	new	5008	PH	WA	Y	Y
5008_4	5008_4	new	5008	PH	WA	Y
5008_5	5008_5	new	5008	PH	WA	Y
5008_6	5008_6	new	5008	PH	WA	Y
5008_7	5008_7	new	5008	PH	WA	Y
5008_8	5008_8	new	5008	PH	WA	Y
5008_9	5008_9	new	5008	PH	WA	Y
5010_1	5010_1	new	5010	PH	WA	Y	Y
5010_2	5010_2	new	5010	PH	WA	Y	Y
5010_3	5010_3	new	5010	PH	WA	Y	Y
5010_4	5010_4	new	5010	PH	WA	Y
5010_5	5010_5	new	5010	PH	WA	Y
5011_1	5011_1	new	5011	PH	WA	Y	Y
5011_2	5011_2	new	5011	PH	WA	Y	Y
5011_3	5011_3	new	5011	PH	WA	Y	Y
5011_4	5011_4	new	5011	PH	WA	Y
5012_1	5012_1	new	5012	PH	WA	Y	Y
5012_2	5012_2	new	5012	PH	WA	Y	Y
5012_3	5012_3	new	5012	PH	WA	Y	Y
5013_1	5013_1	new	5013	PH	WA	Y	Y
5013_2	5013_2	new	5013	PH	WA	Y	Y
5016_1	5016_1	new	5016	PH	OPP_FM	Y	Y
5016_2	5016_2	new	5016	PH	OPP_FM	Y	Y
5016_3	5016_3	new	5016	PH	OPP_FM	Y	Y
5016_4	5016_4	new	5016	PH	OPP_FM	Y
5016_5	5016_5	new	5016	PH	OPP_FM	Y
5017_1	5017_1	new	5017	PH	OPP_FM	Y	Y
5017_2	5017_2	new	5017	PH	OPP_FM	Y	Y
5017_3	5017_3	new	5017	PH	OPP_FM	Y	Y
5017_4	5017_4	new	5017	PH	OPP_FM	Y
5017_5	5017_5	new	5017	PH	OPP_FM	Y
5018_1	5018_1	new	5018	OUT-ddRADseq	Chamaemelum nobile	Y
5019_1	5019_1	new	5019	PH	GP	Y
5019_2	5019_2	new	5019	PH	GP	Y	Y
5019_3	5019_3	new	5019	PH	GP	Y	Y
5019_4	5019_4	new	5019	PH	GP	Y
5019_5	5019_5	new	5019	PH	GP	Y	Y
5019_6	5019_6	new	5019	PH	GP	Y
5020_1	5020_1	new	5020	PH	GP	Y	Y
5020_2	5020_2	new	5020	PH	GP	Y	Y
5020_3	5020_3	new	5020	PH	GP	Y	Y
5020_4	5020_4	new	5020	PH	GP	Y
5020_5	5020_5	new	5020	PH	GP	Y
5023_1	5023_1	new	5023	PH	OPP_SE	Y	Y
5023_2	5023_2	new	5023	PH	OPP_SE	Y	Y
5023_3	5023_3	new	5023	PH	OPP_SE	Y	Y
5023_4	5023_4	new	5023	PH	OPP_SE	Y
5023_5	5023_5	new	5024	PH	OPP_SE	Y
5024_1	5024_1	new	5024	PH	OPP_SE	Y
5024_2	5024_2	new	5024	PH	OPP_SE	Y
5024_3	5024_3	new	5024	PH	OPP_SE	Y
5024_4	5024_4	new	5024	PH	OPP_SE	Y
5024_5	5024_5	new	5025	PH	OPP_SE	Y
5025_1	5025_1	new	5025	PH	OPP_SE	Y
5025_2	5025_2	new	5025	PH	OPP_SE	Y
5025_3	5025_3	new	5025	PH	OPP_SE	Y
5026_1	5026_1	new	5026	PH	OPP_SE	Y	Y
5026_2	5026_2	new	5026	PH	OPP_SE	Y	Y
5026_3	5026_3	new	5026	PH	OPP_SE	Y	Y
5026_4	5026_4	new	5026	PH	OPP_SE	Y
5026_5	5026_5	new	5027	PH	OPP_SE	Y
5027_1	5027_1	new	5027	PH	OPP_SE	Y
5027_2	5027_2	new	5027	PH	OPP_SE	Y
5027_3	5027_3	new	5027	PH	OPP_SE	Y
5027_4	5027_4	new	5027	PH	OPP_SE	Y
5027_5	5027_5	new	5027	PH	OPP_SE	Y
5028_1	5028_1	new	5028	PH	OPP_SE	Y
5028_2	5028_2	new	5028	PH	OPP_SE	Y
5029_1	5029_1	new	5029	PH	OPP_SE	Y
5029_2	5029_2	new	5029	PH	OPP_SE	Y
5029_3	5029_3	new	5029	PH	OPP_SE	Y
5029_4	5029_4	new	5029	PH	OPP_SE	Y
5029_5	5029_5	new	5029	PH	OPP_SE	Y
5030_1	5030_1	new	5030	PH	OPP_SE	Y
5030_2	5030_2	new	5030	PH	OPP_SE	Y
5030_3	5030_3	new	5030	PH	OPP_SE	Y
5030_4	5030_4	new	5030	PH	OPP_SE	Y
5030_5	5030_5	new	5030	PH	OPP_SE	Y
5032_1	5032_1	new	5032	PH	OPP_SE	Y
5032_2	5032_2	new	5032	PH	OPP_SE	Y
5033_1	5033_1	new	5033	PH	OPP_SE	Y
5034_1	5034_1	new	5034	PH	OPP_SE	Y
5034_2	5034_2	new	5034	PH	OPP_SE	Y	Y
5034_3	5034_3	new	5034	PH	OPP_SE	Y	Y
5034_4	5034_4	new	5034	PH	OPP_SE	Y
5034_5	5034_5	new	5034	PH	OPP_SE	Y	Y
5035_1	5035_1	new	5035	PH	GP	Y	Y
5035_2	5035_2	new	5035	PH	GP	Y
5035_3	5035_3	new	5035	PH	GP	Y	Y
5035_4	5035_4	new	5035	PH	GP	Y	Y
5035_5	5035_5	new	5035	PH	GP	Y
5036_1	5036_1	new	5036	PH	GP	Y
5036_2	5036_2	new	5036	PH	GP	Y
5036_3	5036_3	new	5036	PH	GP	Y
5036_4	5036_4	new	5036	PH	GP	Y
5037_1	5037_1	new	5037	PH	GP	Y	Y
5037_2	5037_2	new	5037	PH	GP	Y	Y
5037_3	5037_3	new	5037	PH	GP	Y	Y
5038_1	5038_1	new	5038	PH	GP	Y
5038_2	5038_2	new	5038	PH	GP	Y
5039_1	5039_1	new	5039	PH	GP	Y
5040_1	5040_1	new	5040	PH	GP	Y
5041_1	5041_1	new	5041	PH	GP	Y
5041_2	5041_2	new	5041	PH	GP	Y
5042_1	5042_1	new	5042	PH	GP	Y
5042_2	5042_2	new	5042	PH	GP	Y
5044_1	5044_1	new	5044	PH	HOF	Y	Y
5044_2	5044_2	new	5044	PH	HOF	Y	Y
5044_3	5044_3	new	5044	PH	HOF	Y
5044_4	5044_4	new	5044	PH	HOF	Y
5044_5	5044_5	new	5044	PH	HOF	Y	Y
5045_1	5045_1	new	5045	PH	WA	Y	Y
5045_2	5045_2	new	5045	PH	WA	Y	Y
5045_3	5045_3	new	5045	PH	WA	Y	Y
5045_4	5045_4	new	5045	PH	WA	Y	Y
5045_5	5045_5	new	5045	PH	WA	Y
5047_1	5047_1	new	5047	PH	SV	Y	Y
5047_2	5047_2	new	5047	PH	SV	Y	Y
5047_3	5047_3	new	5047	PH	SV	Y	Y
5047_4	5047_4	new	5047	PH	SV	Y	Y
5047_5	5047_5	new	5047	PH	SV	Y
5048_1	5048_1	new	5048	PH	SV	Y	Y
5048_2	5048_2	new	5048	PH	SV	Y	Y
5048_3	5048_3	new	5048	PH	SV	Y	Y
5048_4	5048_4	new	5048	PH	SV	Y	Y
5048_5	5048_5	new	5048	PH	SV	Y
5049_1	5049_1	new	5049	PH	SV	Y	Y
5049_2	5049_2	new	5049	PH	SV	Y	Y
5049_3	5049_3	new	5049	PH	SV	Y	Y
5049_4	5049_4	new	5049	PH	SV	Y	Y
5049_5	5049_5	new	5049	PH	SV	Y
5050_1	5050_1	new	5050	PH	SV	Y	Y
5050_2	5050_2	new	5050	PH	SV	Y	Y
5050_3	5050_3	new	5050	PH	SV	Y	Y
5050_4	5050_4	new	5050	PH	SV	Y	Y
5050_5	5050_5	new	5050	PH	SV	Y
5051_1	5051_1	new	5051	PH	SV	Y	Y
5051_2	5051_2	new	5051	PH	SV	Y	Y
5051_3	5051_3	new	5051	PH	SV	Y	Y
5051_4	5051_4	new	5051	PH	SV	Y	Y
5051_5	5051_5	new	5051	PH	SV	Y
ALE1	ALE1	new-re	ALE1	PH	EA	Y
ALE1-P	ALE1	old	ALE1	PH	EA	Y
ALE2	ALE2	new-re	ALE2	PH	EA	Y
ALE2-P	ALE2	old	ALE2	PH	EA	Y
ERR6047956	NCBI	NCBI	NCBI	OUT-GSA	Chrysanthemum makinoi		Y
SRR5572187	NCBI	NCBI	NCBI	OUT-GSA	Matricaria chamomilla		Y
PAFTOL_019223	PAFTOL	PAFTOL	PAFTOL	OUT-GSA	Castrilanthemum debeauxii		Y
PAFTOL_019267	PAFTOL	PAFTOL	PAFTOL	OUT-GSA	Hymenostemma pseudanthemis		Y
PAFTOL_019301	PAFTOL	PAFTOL	PAFTOL	OUT-GSA	Prolongoa hispanica		Y
PAFTOL-005753	PAFTOL	PAFTOL	PAFTOL	OUT-GSA	Leucanthemopsis alpina		Y
PAFTOL-005754	PAFTOL	PAFTOL	PAFTOL	OUT-GSA	Matricaria discoidea		Y
PAFTOL-005758	PAFTOL	PAFTOL	PAFTOL	OUT-GSA	Leucanthemum graminifolium		Y
