# Supplementary material for: Homoploid hybrid speciation and recurrent hybridization along the northwestern Iberian mountain chains
Source: Ann Bot. 2025 May 5;136(2):325–42. doi: 10.1093/aob/mcaf086 (PMC12445855; doi:10.1093/aob/mcaf086)
Supplement: mcaf086_suppl_Supplementary_Figures_S1-S5_Tables_S1-S4 [file mcaf086_suppl_supplementary_figures_s1-s5_tables_s1-s4.zip › aob-24873-s13.xlsx]

## Sheet: Legend
Appendix 2. Recovery efficiency of HybPiper for target plastid regions studied (hybpiper_stats), max_overlap results (max_overlap) and max_overlap summary by regions (max_overlap_regions) and samples studied (max_overlap_samples). In these summary sheets, samples and regions with overlap (coverage) score < ⅔ median, highlighted in red, were discarded from downstream analyses. Loci containing para…

## Sheet: hybpiper_stats
Name	NumReads	ReadsMapped	PctOnTarget	GenesMapped	GenesWithContigs	GenesWithSeqs	GenesAt25pct	GenesAt50pct	GenesAt75pct	GenesAt150pct	ParalogWarningsLong	ParalogWarningsDepth	GenesWithoutStitchedContigs	GenesWithStitchedContigs	GenesWithStitchedContigsSkipped	GenesWithChimeraWarning	TotalBasesRecovered
4728_1	50759972	436906	0.9	209	209	207	206	204	199	0	1	1	204	3	0	0	144972
4728_2	57974416	506921	0.9	209	209	208	207	204	202	0	1	1	204	4	0	0	144981
4728_3	67453654	284300	0.4	209	209	208	207	204	202	0	1	1	206	2	0	0	144984
4729_1	56878078	670350	1.2	209	209	208	208	206	203	0	1	1	205	3	0	0	145920
4729_2	70640932	468820	0.7	209	209	208	208	206	203	0	1	1	205	3	0	0	145911
4729_3	58766068	668341	1.1	209	209	208	208	207	202	0	1	1	205	3	0	0	146283
4729_4	56520118	627628	1.1	209	209	208	208	206	203	0	2	2	204	4	0	0	146010
4730_1	59818102	663938	1.1	209	209	208	208	206	203	0	1	1	205	3	0	0	145944
4730_2	61921624	785086	1.3	209	209	208	208	206	203	0	2	2	205	3	0	0	145878
4731_1	61077376	472239	0.8	209	209	208	208	206	203	0	2	2	205	3	0	0	145959
4731_2	50507606	470019	0.9	209	209	208	207	205	201	0	1	1	205	3	0	0	145098
4731_3	64610902	352774	0.5	209	209	207	206	204	201	0	1	1	205	2	0	0	144987
4734_1	60870804	538775	0.9	209	209	208	208	206	202	0	1	1	206	2	0	0	145944
4734_2	56323808	305144	0.5	209	209	208	208	206	202	0	2	2	206	2	0	0	145944
4734_4	51384182	419780	0.8	209	209	208	208	206	202	0	1	1	205	3	0	0	145971
4736_1	58809860	274331	0.5	209	209	208	208	206	201	0	2	2	205	3	0	0	145857
4736_2	55808326	652965	1.2	209	209	208	208	206	201	0	1	1	205	3	0	0	145812
4736_3	57316330	575200	1	209	209	208	208	206	201	0	1	1	205	3	0	0	145827
4967_1	50933702	505473	1	209	209	208	208	206	201	0	1	1	205	3	0	0	145881
4968_1	57969734	648618	1.1	209	209	208	208	206	202	0	1	1	205	3	0	0	146016
4985_1	63596186	783982	1.2	209	209	208	208	207	202	0	1	1	205	3	0	0	146295
4985_2	74212782	2338220	3.2	209	209	208	208	207	202	0	1	1	204	4	0	0	146307
4985_4	55891656	251196	0.4	209	209	208	208	206	203	0	1	1	205	3	0	0	145851
4986_1	59435554	916551	1.5	209	209	208	208	207	202	0	1	1	204	4	0	0	146256
4986_3	59095712	952856	1.6	209	209	208	208	207	202	0	1	1	205	3	0	0	146265
4986_5	69935410	2346029	3.4	209	209	208	208	207	202	0	2	2	202	6	0	0	146280
4990_2	60702744	777164	1.3	209	209	208	208	208	202	0	1	1	204	4	0	0	146415
4990_3	56125204	770451	1.4	209	209	208	208	207	202	0	1	1	205	3	0	0	146268
4990_4	53473104	1189774	2.2	209	209	208	208	208	202	0	1	1	204	4	0	0	146433
4991_1	55564410	1548204	2.8	209	209	208	208	207	202	0	1	1	205	3	0	0	146262
4991_2	56424556	1098526	1.9	209	209	208	208	207	202	0	2	2	203	5	0	0	146205
4991_3	63422942	1303407	2.1	209	209	207	207	206	200	0	1	1	204	3	0	0	146136
4992_1	53375072	1315767	2.5	209	209	207	207	206	202	0	1	1	204	3	0	0	146145
4992_2	59324004	2130288	3.6	209	209	207	207	206	202	0	1	1	204	3	0	0	146145
4992_3	62943004	3018141	4.8	209	209	208	208	207	203	0	1	1	202	6	0	0	146268
4993_1	69618808	814846	1.2	209	209	207	207	206	202	0	1	1	204	3	0	0	146121
4993_2	61924056	802713	1.3	209	209	207	207	206	202	0	1	1	204	3	0	0	146127
4993_4	53868678	796694	1.5	209	209	207	207	206	202	0	1	1	204	3	0	0	146127
4994_2	64663536	1352320	2.1	209	209	206	206	205	202	0	4	4	201	5	0	0	146058
4994_4	51983382	1544791	3	209	209	206	206	205	202	0	2	2	202	4	0	0	146058
4994_5	62944056	1300775	2.1	209	209	206	206	205	202	0	1	1	203	3	0	0	146055
4995_1	66624916	1187693	1.8	209	209	206	206	205	202	0	1	1	202	4	0	0	146028
4995_2	67615330	1395527	2.1	209	209	206	206	205	201	0	1	1	203	3	0	0	146010
4995_3	61549730	1418001	2.3	209	209	206	206	205	201	0	1	1	203	3	0	0	146022
4998_1	66284226	1550627	2.3	209	209	207	207	206	203	0	2	2	203	4	0	0	146070
4998_2	63517850	1163797	1.8	209	209	207	207	206	202	0	1	1	204	3	0	0	146010
4998_3	65350708	2344394	3.6	209	209	207	207	206	201	0	1	2	200	7	0	0	145629
4999_1	59789886	1670140	2.8	209	209	207	207	206	202	0	1	1	201	6	0	0	146142
4999_2	51155244	1229248	2.4	209	209	207	207	206	202	0	1	1	203	4	0	0	146148
4999_3	57576674	1004796	1.7	209	209	207	207	205	202	0	1	1	204	3	0	0	145941
5003_1	60207172	1372610	2.3	209	209	208	208	206	202	0	3	3	203	5	0	0	145971
5003_2	59229356	1267850	2.1	209	209	208	208	206	202	0	1	1	204	4	0	0	145914
5003_3	56357978	2013933	3.6	209	209	208	208	206	203	0	1	1	200	8	0	0	145950
5008_1	66693608	976450	1.5	209	209	208	208	206	202	0	1	1	202	6	0	0	145953
5008_2	54703202	925170	1.7	209	209	208	208	206	202	0	1	1	204	4	0	0	145956
5008_3	68472942	888815	1.3	209	209	208	208	206	202	0	1	1	205	3	0	0	145956
5010_1	65202112	1133461	1.7	209	209	208	208	206	202	0	1	1	206	2	0	0	146058
5010_2	71197128	1275949	1.8	209	209	208	208	206	202	0	2	3	205	3	0	0	146136
5010_3	64546678	513047	0.8	209	209	208	208	206	203	0	1	1	204	4	0	0	146049
5011_1	71630246	803829	1.1	209	209	208	208	206	201	0	1	1	205	3	0	0	145989
5011_2	58517594	922545	1.6	209	209	208	208	206	201	0	1	1	205	3	0	0	145989
5011_3	52041232	751929	1.4	209	209	208	208	206	201	0	1	1	205	3	0	0	145986
5012_1	63237406	970697	1.5	209	209	208	208	206	201	0	1	1	206	2	0	0	145956
5012_2	58525206	921521	1.6	209	209	207	207	205	202	0	1	1	204	3	0	0	145869
5012_3	60566596	866579	1.4	209	209	208	208	206	201	0	1	1	205	3	0	0	145956
5013_1	59365596	1001126	1.7	209	209	208	208	206	202	0	2	2	204	4	0	0	145986
5013_2	58237108	803410	1.4	209	209	208	208	206	202	0	1	1	204	4	0	0	145992
5016_1	60472320	765811	1.3	209	209	208	208	207	203	0	2	2	204	4	0	0	145989
5016_2	71588936	1210106	1.7	209	209	208	208	207	203	0	1	1	203	5	0	0	145995
5016_3	56599424	1230574	2.2	209	209	208	208	207	203	0	1	2	202	6	0	0	145977
5017_1	55854746	1198415	2.1	209	209	208	208	207	202	0	2	2	205	3	0	0	145998
5017_2	66391602	866342	1.3	209	209	208	208	207	202	0	1	1	205	3	0	0	145995
5017_3	69115454	1080809	1.6	209	209	208	208	207	202	0	1	1	205	3	0	0	146001
5019_2	64582892	1842385	2.9	209	209	208	208	206	202	0	3	3	205	3	0	0	145950
5019_3	66068000	1403974	2.1	209	209	209	209	207	203	0	5	6	207	2	0	0	146019
5019_5	63584846	1518540	2.4	209	209	208	208	206	202	0	6	6	204	4	0	0	145857
5020_1	62129592	1220928	2	209	209	208	208	207	202	0	1	2	203	5	0	0	146196
5020_2	64623476	1236720	1.9	209	209	208	208	206	202	0	1	1	205	3	0	0	145971
5020_3	64866582	767887	1.2	209	209	208	208	206	202	0	2	2	204	4	0	0	145911
5023_1	70485966	1066636	1.5	209	209	206	206	204	201	0	2	2	203	3	0	0	145722
5023_2	54449532	859940	1.6	209	209	206	206	204	200	0	1	1	203	3	0	0	145740
5023_3	55834486	536517	1	209	209	206	206	204	201	0	1	2	203	3	0	0	145770
5026_1	65303992	2288940	3.5	209	209	206	206	204	201	0	1	1	200	6	0	0	145791
5026_2	67779940	1768185	2.6	209	209	206	206	204	201	0	1	1	200	6	0	0	145788
5026_3	66191398	1656899	2.5	209	209	206	206	204	201	0	1	2	198	8	0	0	145770
5034_2	51847962	1009301	1.9	209	209	206	206	204	201	0	1	1	203	3	0	0	145803
5034_3	63792694	1666264	2.6	209	209	206	206	204	201	0	1	2	203	3	0	0	145794
5034_5	57813618	1350208	2.3	209	209	206	206	204	201	0	1	1	203	3	0	0	145794
5035_1	63118818	1449340	2.3	209	209	208	208	206	203	0	2	2	206	2	0	0	146013
5035_3	59306646	1736639	2.9	209	209	208	208	206	203	0	1	1	205	3	0	0	146016
5035_4	62224182	1300150	2.1	209	209	208	208	206	203	0	2	2	205	3	0	0	146001
5037_1	57838352	3067967	5.3	209	209	208	208	206	203	0	2	2	200	8	0	0	145995
5037_2	65991582	2519992	3.8	209	209	208	208	206	202	0	2	2	201	7	0	0	146037
5037_3	54499696	1204173	2.2	209	209	208	208	206	203	0	1	1	205	3	0	0	145992
5044_1	59384632	1818640	3.1	209	209	207	207	205	201	0	1	1	201	6	0	0	145755
5044_2	63734616	1267060	2	209	208	206	206	204	200	0	3	3	201	5	0	0	145482
5044_5	67296720	2054600	3.1	209	209	208	208	205	200	0	1	1	201	7	0	0	145785
5045_1	65225786	2538173	3.9	209	209	208	208	206	202	0	1	1	202	6	0	0	146013
5045_2	65525142	2325119	3.5	209	209	208	208	206	202	0	1	1	205	3	0	0	146016
5045_3	67919690	2407765	3.5	209	209	208	208	206	202	0	1	1	205	3	0	0	145956
5045_4	67021298	3699710	5.5	209	209	208	208	206	202	0	1	1	201	7	0	0	146010
5047_1	62522964	1483553	2.4	209	209	208	208	206	202	0	1	1	205	3	0	0	145947
5047_2	67560816	1800721	2.7	209	209	208	208	206	202	0	2	2	205	3	0	0	145947
5047_3	50430022	2063304	4.1	209	209	208	208	206	202	0	1	1	204	4	0	0	145947
5047_4	60641166	2057643	3.4	209	209	208	208	206	202	0	1	1	206	2	0	0	145947
5048_1	65132946	2028022	3.1	209	208	206	206	204	200	0	1	1	202	4	0	0	145707
5048_2	63749500	1829049	2.9	209	209	208	208	206	202	0	1	1	205	3	0	0	145992
5048_3	51102616	912399	1.8	209	209	208	208	206	202	0	1	1	204	4	0	0	146019
5048_4	62675818	1443985	2.3	209	209	207	207	205	201	0	1	1	203	4	0	0	145818
5049_1	64091448	2043884	3.2	209	209	208	208	206	201	0	3	3	204	4	0	0	145938
5049_2	65005342	1645634	2.5	209	209	208	208	206	201	0	1	1	203	5	0	0	145863
5049_3	64823270	2055258	3.2	209	209	208	208	206	201	0	2	2	202	6	0	0	145914
5049_4	60200594	1824812	3	209	209	208	208	206	201	0	1	1	205	3	0	0	145893
5050_1	61249190	749175	1.2	209	209	208	208	206	203	0	2	2	205	3	0	0	145950
5050_2	60784666	1672929	2.8	209	209	208	208	206	203	0	2	2	203	5	0	0	145950
5050_3	60830428	1322703	2.2	209	209	208	208	206	203	0	1	1	205	3	0	0	145950
5050_4	60220180	1200680	2	209	209	208	208	206	203	0	1	1	205	3	0	0	145956
5051_1	65533568	1048784	1.6	209	209	208	208	206	202	0	1	1	205	3	0	0	145971
5051_2	61521982	1542326	2.5	209	209	208	208	206	203	0	1	1	204	4	0	0	145905
5051_3	56044950	1277767	2.3	209	209	208	208	206	202	0	1	1	205	3	0	0	145941
5051_4	50531624	910310	1.8	209	209	208	208	206	202	0	1	1	204	4	0	0	145962
ERR6047956	112733092	1771991	1.6	209	209	209	209	209	206	0	3	3	206	3	0	0	146985
PAFTOL-005753	1411364	7213	0.5	159	23	23	19	18	17	0	0	0	22	1	0	0	15966
PAFTOL-005754	699456	3402	0.5	158	23	22	18	14	9	0	0	0	22	0	0	0	16782
PAFTOL-005758	1329138	1378	0.1	122	8	6	3	3	3	0	0	0	6	0	0	0	8451
PAFTOL_019223	1185110	2102	0.2	151	19	11	6	4	4	0	0	0	11	0	0	0	3981
PAFTOL_019267	885994	5286	0.6	204	39	37	26	20	13	0	0	0	30	7	0	0	17031
PAFTOL_019301	3178488	115036	3.6	209	207	206	206	204	194	0	0	0	201	5	0	0	144096
SRR5572187	44466836	266804	0.6	209	177	166	163	158	147	0	2	2	156	10	0	0	101718
median	60784666	1187693	1.8	209	209	208	208	206	202	0	1	1	204	3	0	0	145956
mean	5.86207e+07	1.20213e+06	1.9876	207.054	201.488	199.984	199.713	197.953	193.946	0	1.31008	1.37209	196.248	3.73643	0	0	140421
SD	1.45433e+07	681297	1.03569	11.0293	36.2655	36.5763	37.6082	37.7988	37.5852	0	0.827255	0.8845	36.2129	1.59354	0	0	26113.7
Max	112733092	3699710	5.5	209	209	209	209	209	206	0	6	6	207	10	0	0	146985
Min	699456	1378	0.1	122	8	6	3	3	3	0	0	0	6	0	0	0	3981
Statistics for our Genome Skimmin samples
median	61077376	1200680	1.9	209	209	208	208	206	202	0	1	1	204	3	0	0	145971
mean	6.11255e+07	1.26365e+06	2.05537	209	208.983	207.587	207.545	205.835	201.868	0	1.35537	1.42149	203.818	3.7686	0	0	145945
SD	5.45366e+06	641579	0.995653	0	0.128028	0.737896	0.763763	0.888323	0.815906	0	0.783789	0.844118	1.60728	1.3648	0	0	247.198
Max	74212782	3699710	5.5	209	209	209	209	208	203	0	6	6	207	8	0	0	146433
Min	50430022	251196	0.4	209	208	206	206	204	199	0	1	1	198	2	0	0	144972

## Sheet: max_overlap
Samples	X54597104.trnVUAC	X54597122.psaJ.54597123.rpl33	X54597084.trnGUCC	X54597088.trnSUGA.54597089.psbZ	X54597165.ndhI	X54597119.petG	X54597170.ccsA	X54597101.ndhJ.54597102.ndhK	X54597181.trnIGAU	X54597077.rpoC2.54597078.rps2	X54597167.ndhE	X54597104.trnVUAC.54597105.trnMCAU	X54597073.trnYGUA.54597074.trnEUUC	X54597107.atpB.54597108.rbcL	X54597191.rpl2	X54597166.ndhG	X54597113.petA	X54597168.psaC	X54597078.rps2.54597079.atpI	X54597109.accD.54597110.psaI	X54597188.ycf2.54597189.trnICAU	X54597139.rpl14.54597140.rpl16	X54597186.ndhB.54597187.trnLCAA	X54597134.rpoA	X54597140.rpl16.54597141.rps3	X54597120.trnWCCA.54597121.trnPUGG	X54597151.ycf15	X54597121.trnPUGG.54597122.psaJ	X54597180.trnAUGC	X54597063.matK	X54597114.psbJ	X54597124.rps18.54597125.rpl20	X54597097.rps4.54597098.trnTUGU	X54597188.ycf2	X54597107.atpB	X54597129.psbT	X54597166.ndhG.54597167.ndhE	X54597090.trnGUCC.54597091.trnfMCAU	X54597173.ndhF.54597175.trnNGUU	X54597153.rrn16	X54597061.psbA.54597062.trnKUUU	X54597169.ndhD	X54597122.psaJ	X54597144.rpl2	X54597071.psbM.54597072.trnDGUC	X54597067.psbI.54597068.trnSGCU	X54597141.rps3	X54597193.rps12.54597151.ycf15	X54597165.ndhI.54597166.ndhG
4728_1	1	1	0.988764	0.977337	1	1	1	1	0.998828	0.746667	1	0.994286	0.964824	0.966307	0.999328	1	1	1	0.990698	0.969325	1	0.956897	0.998221	1	0.847458	0.893258	1	0.980769	1	1	1	0.931408	0.940678	0.999531	1	1	0.985075	1	0.981582	0.998658	0.723077	1	1	0.999328	1	0.838235	1	1	0.785124
4728_2	1	1	0.988764	0.977337	1	1	1	1	0.998828	0.76	1	0.994286	0.964824	0.966307	0.999328	1	1	1	0.990698	0.97546	1	0.956897	0.998221	1	0.847458	0.893258	1	0.990385	1	0.978175	1	0.931408	0.940678	0.999531	1	1	0.985075	1	0.981582	0.998658	0.723077	1	1	0.999328	1	0.838235	1	0.96875	0.785124
4728_3	1	1	0.988764	0.977337	1	1	1	1	0.998828	0.76	1	0.994286	0.964824	0.966307	0.999328	1	1	1	0.990698	0.97546	1	0.956897	0.998221	1	0.847458	0.893258	1	0.990385	1	0.990079	1	0.931408	0.940678	0.999531	1	1	0.985075	1	0.981582	0.998658	0.723077	1	1	0.999328	1	0.838235	1	0.96875	0.785124
4729_1	1	1	0.988764	0.977337	1	1	1	1	0.998828	0.76	1	0.994286	0.994975	0.966307	0.999328	1	1	1	0.990698	0.97546	1	0.982759	0.998221	1	0.847458	0.893258	1	0.980769	1	0.978175	1	0.931408	0.90678	0.999531	1	1	0.985075	1	0.981582	0.998658	0.723077	1	1	0.999328	0.992481	0.838235	1	0.95625	0.801653
4729_2	1	1	0.988764	0.977337	1	1	1	1	0.998828	0.76	1	0.994286	0.994975	0.966307	0.999328	1	1	1	0.990698	0.97546	1	0.982759	0.998221	1	0.847458	0.893258	1	0.980769	1	0.978175	1	0.931408	0.90678	0.999531	1	1	0.985075	1	0.981582	0.998658	0.723077	1	1	0.999328	0.992481	0.838235	1	0.95625	0.801653
4729_3	1	1	0.988764	0.977337	1	1	1	1	0.998828	0.746667	1	0.994286	0.994975	0.974394	0.999328	1	1	1	0.990698	0.981595	1	0.982759	0.998221	1	0.847458	0.893258	1	0.980769	1	0.994048	1	0.931408	0.957627	1	1	1	0.985075	1	0.95883	0.998658	0.723077	1	1	0.999328	1	0.838235	1	1	0.743802
4729_4	1	1	0.988764	0.977337	1	1	1	1	0.998828	0.76	1	0.994286	0.994975	0.966307	0.999328	1	1	1	0.990698	0.97546	1	0.982759	0.998221	1	0.847458	0.893258	1	0.980769	1	0.998016	1	0.931408	0.90678	0.999531	1	1	0.985075	1	0.95883	0.998658	0.723077	1	1	0.999328	0.992481	0.838235	1	0.95625	0.801653
4730_1	1	1	0.981273	0.977337	1	1	1	1	0.998828	0.76	1	0.994286	0.994975	0.966307	0.999328	1	1	1	0.990698	0.97546	1	0.956897	0.998221	1	0.847458	0.893258	1	0.980769	1	1	1	0.931408	0.957627	0.999531	1	1	0.910448	1	0.981582	0.998658	0.723077	1	1	0.999328	0.992481	0.838235	1	0.95625	0.801653
4730_2	1	1	0.981273	0.977337	1	1	1	1	0.998828	0.76	1	0.994286	0.994975	0.966307	0.999328	1	1	1	0.990698	0.97546	1	0.956897	0.998221	1	0.847458	0.893258	1	0.980769	1	0.982143	1	0.931408	0.957627	0.999531	1	1	0.910448	1	0.981582	0.998658	0.723077	1	1	0.999328	0.992481	0.838235	1	0.95625	0.801653
4731_1	1	1	0.988764	0.977337	1	1	1	1	0.998828	0.76	1	0.994286	0.994975	0.966307	0.999328	1	1	1	0.990698	0.96319	1	0.956897	0.998221	1	0.847458	0.893258	1	0.980769	1	0.978175	1	0.931408	0.957627	0.999531	1	1	0.985075	1	0.981582	0.998658	0.723077	1	1	0.999328	0.956391	0.838235	1	0.95625	0.801653
4731_2	1	1	0.988764	0.977337	1	1	1	1	0.998828	0.746667	1	0.994286	0.964824	0.966307	0.999328	1	1	1	0.990698	0.97546	1	0.956897	0.998221	1	0.847458	0.893258	1	0.980769	1	1	1	0.931408	0.940678	0.999531	1	1	0.985075	1	0.981582	0.998658	0.723077	1	1	0.999328	1	0.838235	1	0.96875	0.785124
4731_3	1	1	0.988764	0.977337	1	1	1	1	0.998828	0.76	1	0.994286	0.964824	0.966307	0.999328	1	1	1	0.990698	0.97546	1	0.956897	0.998221	1	0.847458	0.893258	1	0.980769	1	0.970238	1	0.931408	0.940678	0.999531	1	1	0.985075	1	0.981582	0.998658	0.723077	1	1	0.999328	0.992481	0.838235	1	0.96875	0.785124
4734_1	1	1	0.988764	0.985836	1	1	1	1	0.998828	0.746667	1	0.994286	0.964824	0.966307	0.999328	1	1	1	0.990698	0.969325	1	0.982759	0.998221	1	0.847458	0.893258	1	0.980769	1	0.998016	1	0.931408	0.940678	0.999531	1	1	0.985075	1	0.981582	0.998658	0.723077	1	1	0.999328	1	0.838235	1	1	0.785124
4734_2	1	1	0.988764	0.985836	1	1	1	1	0.998828	0.746667	1	0.994286	0.964824	0.966307	0.999328	1	1	1	0.990698	0.969325	1	0.982759	0.998221	1	0.847458	0.893258	1	0.980769	1	0.978175	1	0.931408	0.940678	0.999531	1	1	0.985075	1	0.981582	0.998658	0.723077	1	1	0.999328	1	0.838235	1	1	0.785124
4734_4	1	1	0.988764	0.985836	1	1	1	1	0.998828	0.746667	1	0.994286	0.964824	0.966307	0.999328	1	1	1	0.990698	0.969325	1	0.982759	0.998221	1	0.847458	0.893258	1	0.980769	1	1	1	0.931408	0.940678	0.999531	1	1	0.985075	1	0.96533	0.998658	0.723077	1	1	0.999328	1	0.838235	1	1	0.785124
4736_1	1	1	0.988764	0.985836	1	1	1	1	0.998828	0.746667	1	0.977143	0.964824	0.966307	0.999328	1	1	1	0.990698	0.97546	1	0.982759	0.998221	1	0.847458	0.893258	1	0.980769	1	0.994048	1	0.931408	0.940678	0.999531	1	1	0.985075	1	0.981582	0.998658	0.630769	1	1	0.999328	0.965414	0.838235	1	1	0.785124
4736_2	1	1	0.988764	0.985836	1	1	1	1	0.998828	0.746667	1	0.977143	0.964824	0.966307	0.999328	1	1	1	0.990698	0.97546	1	0.982759	0.998221	1	0.847458	0.893258	1	0.980769	1	0.978175	1	0.931408	0.940678	0.999531	1	1	0.985075	1	0.981582	0.998658	0.630769	1	1	0.999328	0.965414	0.838235	1	1	0.785124
4736_3	1	1	0.988764	0.985836	1	1	1	1	0.998828	0.746667	1	0.977143	0.964824	0.966307	0.999328	1	1	1	0.990698	0.97546	1	0.982759	0.998221	1	0.847458	0.893258	1	0.980769	1	0.978175	1	0.931408	0.940678	0.999531	1	1	0.985075	1	0.981582	0.998658	0.630769	1	1	0.999328	0.965414	0.838235	1	1	0.785124
4967_1	1	1	0.988764	0.985836	1	1	1	1	0.998828	0.746667	1	0.977143	0.949749	0.966307	0.999328	1	1	1	0.990698	0.97546	1	0.982759	0.998221	1	0.847458	0.893258	1	0.980769	1	1	1	0.931408	0.940678	0.999531	1	1	0.985075	1	0.981582	0.998658	0.630769	1	1	0.999328	0.965414	0.838235	1	1	0.785124
4968_1	1	1	0.988764	0.977337	1	1	1	1	0.998828	0.746667	1	0.994286	0.994975	0.966307	0.999328	1	1	1	0.990698	0.97546	1	0.956897	0.998221	1	0.847458	0.893258	1	0.980769	1	1	1	0.931408	0.957627	0.999531	1	1	0.985075	1	0.981582	0.998658	0.723077	1	1	0.999328	0.992481	0.838235	1	0.95625	0.801653
4985_1	1	1	0.988764	0.977337	1	1	1	1	0.998828	0.746667	1	0.994286	0.994975	0.974394	0.999328	1	1	1	0.990698	0.981595	1	0.982759	0.998221	1	0.847458	0.893258	1	0.980769	1	0.994048	1	0.931408	0.957627	1	1	1	0.985075	1	0.95883	0.998658	0.723077	1	1	0.999328	1	0.838235	1	1	0.743802
4985_2	1	1	0.988764	0.977337	1	1	1	1	0.998828	0.746667	1	0.994286	0.994975	0.974394	0.999328	1	1	1	0.990698	0.981595	1	0.982759	0.998221	1	0.847458	0.893258	1	0.980769	1	0.994048	1	0.931408	0.957627	1	1	1	0.985075	1	0.95883	0.998658	0.723077	1	1	0.999328	1	0.838235	1	1	0.743802
4985_4	1	1	0.988764	0.977337	1	1	1	1	0.998828	0.76	1	0.994286	0.994975	0.966307	0.999328	1	1	1	0.990698	0.97546	1	0.982759	0.998221	1	0.847458	0.893258	1	0.980769	1	0.948413	1	0.931408	0.90678	0.999531	1	1	0.985075	1	0.96533	0.998658	0.723077	1	1	0.999328	0.992481	0.838235	1	0.95625	0.801653
4986_1	1	1	0.988764	0.977337	1	1	1	1	0.998828	0.746667	1	0.994286	0.994975	0.966307	0.999328	1	1	1	0.990698	0.981595	1	0.982759	0.998221	1	0.847458	0.893258	1	0.980769	1	0.994048	1	0.931408	0.957627	1	1	1	0.985075	1	0.95883	0.998658	0.723077	1	1	0.999328	1	0.838235	1	1	0.743802
4986_3	1	1	0.988764	0.977337	1	1	1	1	0.998828	0.746667	1	0.994286	0.994975	0.966307	0.999328	1	1	1	0.990698	0.981595	1	0.982759	0.998221	1	0.847458	0.893258	1	0.980769	1	0.986111	1	0.931408	0.957627	1	1	1	0.985075	1	0.95883	0.998658	0.723077	1	1	0.999328	1	0.838235	1	1	0.743802
4986_5	1	1	0.988764	0.977337	1	1	1	1	0.998828	0.746667	1	0.994286	0.994975	0.966307	0.999328	1	1	1	0.990698	0.981595	1	0.982759	0.998221	1	0.847458	0.893258	1	0.980769	1	0.994048	1	0.931408	0.957627	1	1	1	0.985075	1	0.95883	0.998658	0.723077	1	1	0.999328	1	0.838235	1	1	0.743802
4990_2	1	1	0.988764	0.977337	1	1	1	1	0.998828	0.746667	1	0.994286	0.994975	0.966307	0.999328	1	1	1	0.990698	0.981595	1	0.931034	0.998221	1	0.847458	0.893258	1	0.980769	1	0.992063	1	0.931408	0.957627	1	1	1	0.985075	1	0.95883	0.998658	0.723077	1	1	0.999328	1	0.838235	1	1	0.743802
4990_3	1	1	0.988764	0.977337	1	1	1	1	0.998828	0.746667	1	0.994286	0.994975	0.966307	0.999328	1	1	1	0.990698	0.981595	1	0.931034	0.998221	1	0.847458	0.893258	1	0.980769	1	0.994048	1	0.931408	0.957627	1	1	1	0.985075	1	0.95883	0.998658	0.723077	1	1	0.999328	1	0.838235	1	1	0.743802
4990_4	1	1	0.988764	0.977337	1	1	1	1	0.998828	0.746667	1	0.994286	0.994975	0.966307	0.999328	1	1	1	0.990698	0.981595	1	0.931034	0.998221	1	0.847458	0.893258	1	0.980769	1	0.994048	1	0.931408	0.957627	1	1	1	0.985075	1	0.95883	0.998658	0.723077	1	1	0.999328	1	0.838235	1	1	0.743802
4991_1	1	1	0.988764	0.977337	1	1	1	1	0.998828	0.746667	1	0.994286	0.994975	0.966307	0.999328	1	1	1	0.990698	0.981595	1	0.982759	0.998221	1	0.847458	0.893258	1	0.980769	1	0.994048	1	0.931408	0.957627	1	1	1	0.985075	1	0.95883	0.998658	0.723077	1	1	0.999328	0.996992	0.838235	1	1	0.743802
4991_2	1	1	0.988764	0.977337	1	1	1	1	0.998828	0.746667	1	0.994286	0.994975	0.966307	0.999328	1	1	1	0.990698	0.981595	1	0.982759	0.998221	1	0.847458	0.893258	1	0.980769	1	0.990079	1	0.931408	0.957627	1	1	1	0.985075	1	0.95883	0.998658	0.723077	1	1	0.999328	0.996992	0.838235	1	1	0.743802
4991_3	1	1	0.988764	0.977337	1	1	1	1	0.998828	0.746667	1	0.994286	0.994975	0.966307	0.999328	1	1	1	0.990698	0.981595	1	0.982759	0.998221	1	0.847458	0.893258	1	0.980769	1	0.994048	1	0.931408	0.957627	1	1	1	0.985075	1	0.95883	0.998658	0.723077	1	1	0.999328	0.996992	0.838235	1	1	0.743802
4992_1	1	1	0.988764	0.977337	1	1	1	1	0.998828	0.76	1	0.994286	0.994975	0.966307	0.999328	1	1	1	0.990698	0.981595	1	0.982759	0.998221	1	0.847458	0.893258	1	0.980769	1	0.994048	1	0.931408	0.957627	1	1	1	0.985075	1	0.95883	0.998658	0.723077	1	1	0.999328	1	0.838235	1	1	0.743802
4992_2	1	1	0.988764	0.977337	1	1	1	1	0.998828	0.76	1	0.994286	0.994975	0.966307	0.999328	1	1	1	0.990698	0.981595	1	0.982759	0.998221	1	0.847458	0.893258	1	0.980769	1	0.994048	1	0.931408	0.957627	1	1	1	0.985075	1	0.95883	0.998658	0.723077	1	1	0.999328	1	0.838235	1	1	0.743802
4992_3	1	1	0.988764	0.977337	1	1	1	1	0.998828	0.76	1	0.994286	0.994975	0.966307	0.999328	1	1	1	0.990698	0.981595	1	0.982759	0.998221	1	0.847458	0.893258	1	0.980769	1	0.994048	1	0.931408	0.957627	1	1	1	0.985075	1	0.95883	0.996644	0.723077	1	1	0.999328	1	0.838235	1	1	0.743802
4993_1	1	1	0.988764	0.977337	1	1	1	1	0.998828	0.746667	1	0.994286	0.994975	0.966307	0.999328	1	1	1	0.990698	0.97546	1	0.982759	0.998221	1	0.847458	0.893258	1	0.980769	1	1	1	0.931408	0.940678	0.998122	1	1	0.985075	1	0.981582	0.998658	0.723077	1	1	0.999328	1	0.838235	1	1	0.801653
4993_2	1	1	0.988764	0.977337	1	1	1	1	0.998828	0.746667	1	0.994286	0.994975	0.966307	0.999328	1	1	1	0.990698	0.97546	1	0.982759	0.998221	1	0.847458	0.893258	1	0.980769	1	0.992063	1	0.931408	0.940678	0.998122	1	1	0.985075	1	0.981582	0.998658	0.723077	1	1	0.999328	1	0.838235	1	1	0.801653
4993_4	1	1	0.988764	0.977337	1	1	1	1	0.998828	0.746667	1	0.994286	0.994975	0.966307	0.999328	1	1	1	0.990698	0.97546	1	0.982759	0.998221	1	0.847458	0.893258	1	0.980769	1	0.992063	1	0.931408	0.940678	0.998122	1	1	0.985075	1	0.981582	0.998658	0.723077	1	1	0.999328	1	0.838235	1	1	0.801653
4994_2	1	1	0.988764	0.977337	1	1	1	1	0.998828	1	1	0.994286	0.994975	0.966307	0.999328	1	1	1	0.990698	0.97546	1	0.982759	0.998221	1	0.847458	0.893258	1	0.980769	1	1	1	0.931408	0.940678	0.998122	1	1	0.985075	1	0.981582	0.998658	0.723077	1	1	0.999328	1	0.838235	1	1	0.801653
4994_4	1	1	0.988764	0.977337	1	1	1	1	0.998828	1	1	0.994286	0.994975	0.966307	0.999328	1	1	1	0.990698	0.97546	1	0.982759	0.998221	1	0.847458	0.893258	1	0.980769	1	1	1	0.931408	0.940678	0.998122	1	1	0.985075	1	0.981582	0.998658	0.723077	1	1	0.999328	1	0.838235	1	1	0.801653
4994_5	1	1	0.988764	0.977337	1	1	1	1	0.998828	1	1	0.994286	0.994975	0.966307	0.999328	1	1	1	0.990698	0.97546	1	0.982759	0.998221	1	0.847458	0.893258	1	0.980769	1	1	1	0.931408	0.940678	0.998122	1	1	0.985075	1	0.981582	0.998658	0.723077	1	1	0.999328	1	0.838235	1	1	0.801653
4995_1	1	1	0.988764	0.977337	1	1	1	1	0.998828	0.76	1	0.994286	0.994975	0.966307	0.999328	1	1	1	0.990698	0.97546	1	0.982759	0.998221	1	0.847458	0.893258	1	0.980769	1	1	1	0.931408	0.940678	0.998122	1	1	0.985075	1	0.981582	0.998658	0.723077	1	1	0.999328	1	0.838235	1	1	0.801653
4995_2	1	1	0.988764	0.977337	1	1	1	1	0.998828	0.746667	1	0.994286	0.994975	0.966307	0.999328	1	1	1	0.990698	0.993865	1	0.982759	0.998221	1	0.847458	0.893258	1	0.980769	1	0.996032	1	0.931408	0.889831	0.998122	1	1	0.985075	1	0.981582	0.998658	0.723077	1	1	0.999328	1	0.838235	1	1	0.801653
4995_3	1	1	0.988764	0.977337	1	1	1	1	0.998828	0.746667	1	0.994286	0.994975	0.966307	0.999328	1	1	1	0.990698	0.993865	1	0.982759	0.998221	1	0.847458	0.893258	1	0.980769	1	1	1	0.931408	0.889831	0.998122	1	1	0.985075	1	0.981582	0.998658	0.723077	1	1	0.999328	1	0.838235	1	1	0.801653
4998_1	1	1	0.988764	0.977337	1	1	1	1	0.998828	0.76	1	0.994286	0.994975	0.962264	0.999328	1	1	1	0.990698	0.97546	1	0.905172	0.998221	1	0.847458	0.893258	1	0.980769	1	1	1	0.931408	0.940678	0.999531	1	1	0.985075	1	0.981582	0.998658	0.723077	1	1	0.999328	1	0.838235	1	1	0.801653
4998_2	1	1	0.988764	0.977337	1	1	1	1	0.998828	0.76	1	0.994286	0.994975	0.962264	0.999328	1	1	1	0.990698	0.97546	1	0.956897	0.998221	1	0.847458	0.893258	1	0.980769	1	0.996032	1	0.931408	0.940678	0.999531	1	1	0.985075	1	0.981582	0.998658	0.723077	1	1	0.999328	0.965414	0.838235	1	1	0.801653
4998_3	1	1	0.988764	0.977337	1	1	1	1	0.998828	0.76	1	0.994286	0.994975	0.962264	0.999328	1	1	1	0.990698	0.97546	1	0.956897	0.998221	1	0.847458	0.893258	1	0.980769	1	0.998016	1	0.931408	0.940678	0.999531	1	1	0.985075	1	0.981582	0.998658	0.723077	1	1	0.999328	0.965414	0.838235	1	1	0.801653
4999_1	1	1	0.988764	0.977337	1	1	1	1	0.998828	0.746667	1	0.994286	0.994975	0.962264	0.999328	1	1	1	0.990698	0.97546	1	0.956897	0.998221	1	0.847458	0.893258	1	0.980769	1	1	1	0.931408	0.940678	0.999531	1	1	0.985075	1	0.981582	0.998658	0.723077	1	1	0.999328	1	0.838235	1	1	0.801653
4999_2	1	1	0.988764	0.977337	1	1	1	1	0.998828	0.746667	1	0.994286	0.994975	0.962264	0.999328	1	1	1	0.990698	0.97546	1	0.956897	0.998221	1	0.847458	0.893258	1	0.980769	1	1	1	0.931408	0.940678	0.999531	1	1	0.985075	1	0.981582	0.998658	0.723077	1	1	0.999328	1	0.838235	1	1	0.801653
4999_3	1	1	0.988764	0.977337	1	1	1	1	0.998828	0.76	1	0.994286	0.994975	0.966307	0.999328	1	1	1	0.990698	0.97546	1	0.956897	0.998221	1	0.847458	0.893258	1	0.980769	1	0.996032	1	0.931408	0.940678	0.999531	1	1	0.985075	1	0.981582	0.998658	0.723077	1	1	0.999328	0.965414	0.838235	1	1	0.801653
5003_1	1	1	0.988764	0.977337	1	1	1	1	0.998828	0.746667	1	0.994286	0.994975	0.966307	0.999328	1	1	1	0.990698	0.969325	1	0.956897	0.982206	1	0.847458	0.893258	1	0.980769	1	1	1	0.931408	0.957627	0.999531	1	1	0.985075	1	0.981582	0.998658	0.723077	1	1	0.999328	1	0.838235	1	0.99375	0.785124
5003_2	1	1	0.988764	0.977337	1	1	1	1	0.998828	0.746667	1	0.994286	0.994975	0.966307	0.999328	1	1	1	0.990698	0.97546	1	0.956897	0.982206	1	0.847458	0.893258	1	0.980769	1	0.998016	1	0.931408	0.957627	0.999531	1	1	0.985075	1	0.981582	0.998658	0.723077	1	1	0.999328	1	0.838235	1	0.99375	0.785124
5003_3	1	1	0.988764	0.977337	1	1	1	1	0.998828	0.76	1	0.994286	0.994975	0.966307	0.999328	1	1	1	0.990698	0.97546	1	0.956897	0.982206	1	0.847458	0.893258	1	0.980769	1	1	1	0.931408	0.957627	0.999531	1	1	0.985075	1	0.981582	0.998658	0.723077	1	1	0.999328	0.996992	0.860294	1	0.99375	0.801653
5008_1	1	1	0.988764	0.977337	1	1	1	1	0.998828	0.746667	1	0.994286	0.994975	0.966307	0.999328	1	1	1	0.990698	0.97546	1	0.956897	0.982206	1	0.847458	0.893258	1	0.980769	1	1	1	0.931408	0.957627	0.999531	1	1	0.985075	1	0.981582	0.998658	0.723077	1	1	0.999328	0.992481	0.860294	1	0.99375	0.801653
5008_2	1	1	0.988764	0.977337	1	1	1	1	0.998828	0.746667	1	0.994286	0.994975	0.966307	0.999328	1	1	1	0.990698	0.97546	1	0.956897	0.982206	1	0.847458	0.893258	1	0.980769	1	1	1	0.931408	0.957627	0.999531	1	1	0.985075	1	0.981582	0.998658	0.723077	1	1	0.999328	0.992481	0.860294	1	0.99375	0.801653
5008_3	1	1	0.988764	0.977337	1	1	1	1	0.998828	0.746667	1	0.994286	0.994975	0.966307	0.999328	1	1	1	0.990698	0.97546	1	0.956897	0.982206	1	0.847458	0.893258	1	0.980769	1	1	1	0.931408	0.957627	0.999531	1	1	0.985075	1	0.981582	0.998658	0.723077	1	1	0.999328	0.992481	0.860294	1	0.99375	0.801653
5010_1	1	1	0.988764	0.977337	1	1	1	1	0.998828	0.76	1	0.994286	0.994975	0.97035	0.999328	1	1	1	0.990698	0.97546	1	0.982759	0.998221	1	0.847458	0.893258	1	0.980769	1	0.998016	1	0.931408	0.90678	1	1	1	0.985075	1	0.981582	0.998658	0.723077	1	1	0.999328	0.992481	0.838235	1	0.9875	0.801653
5010_2	1	1	0.988764	0.977337	1	1	1	1	0.998828	0.746667	1	0.994286	0.994975	0.966307	0.999328	1	1	1	0.990698	0.96319	1	0.982759	0.998221	1	0.847458	0.893258	1	0.980769	1	0.998016	1	0.931408	0.957627	1	1	1	0.985075	1	0.981582	0.998658	0.723077	1	1	0.999328	1	0.838235	1	0.9875	0.801653
5010_3	1	1	0.988764	0.977337	1	1	1	1	0.998828	0.76	1	0.994286	0.994975	0.966307	0.999328	1	1	1	0.990698	0.97546	1	0.982759	0.998221	1	0.847458	0.893258	1	0.980769	1	1	1	0.931408	0.957627	1	1	1	0.985075	1	0.981582	0.998658	0.723077	1	1	0.999328	0.992481	0.838235	1	0.9875	0.801653
5011_1	1	1	0.988764	0.977337	1	1	1	1	0.998828	0.746667	1	0.994286	0.994975	0.966307	0.999328	1	1	1	0.990698	0.97546	1	0.956897	0.998221	1	0.847458	0.893258	1	0.980769	1	1	1	0.931408	0.949153	0.999531	1	1	0.985075	1	0.981582	0.998658	0.723077	1	1	0.999328	0.992481	0.838235	1	0.95625	0.801653
5011_2	1	1	0.988764	0.977337	1	1	1	1	0.998828	0.746667	1	0.994286	0.994975	0.966307	0.999328	1	1	1	0.990698	0.97546	1	0.956897	0.998221	1	0.847458	0.893258	1	0.980769	1	1	1	0.931408	0.949153	0.999531	1	1	0.985075	1	0.981582	0.998658	0.723077	1	1	0.999328	0.992481	0.838235	1	0.95625	0.801653
5011_3	1	1	0.988764	0.977337	1	1	1	1	0.998828	0.746667	1	0.994286	0.994975	0.966307	0.999328	1	1	1	0.990698	0.97546	1	0.956897	0.998221	1	0.847458	0.893258	1	0.980769	1	0.998016	1	0.931408	0.949153	0.999531	1	1	0.985075	1	0.981582	0.998658	0.723077	1	1	0.999328	0.992481	0.838235	1	0.95625	0.801653
5012_1	1	1	0.988764	0.977337	1	1	1	1	0.998828	0.746667	1	0.994286	0.994975	0.966307	0.999328	1	1	1	0.990698	0.96319	1	0.956897	0.998221	1	0.847458	0.893258	1	0.980769	1	1	1	0.931408	0.949153	0.999531	1	1	0.985075	1	0.981582	0.998658	0.723077	1	1	0.999328	0.992481	0.838235	1	0.95625	0.801653
5012_2	1	1	0.988764	0.977337	1	1	1	1	0.998828	0.76	1	0.994286	0.994975	0.966307	0.999328	1	1	1	0.990698	0.96319	1	0.956897	0.998221	1	0.847458	0.893258	1	0.980769	1	1	1	0.931408	0.957627	0.999531	1	1	0.985075	1	0.981582	0.998658	0.723077	1	1	0.999328	0.992481	0.838235	1	0.95625	0.801653
5012_3	1	1	0.988764	0.977337	1	1	1	1	0.998828	0.746667	1	0.994286	0.994975	0.966307	0.999328	1	1	1	0.990698	0.96319	1	0.956897	0.998221	1	0.847458	0.893258	1	0.980769	1	1	1	0.931408	0.949153	0.999531	1	1	0.985075	1	0.981582	0.998658	0.723077	1	1	0.999328	0.992481	0.838235	1	0.95625	0.801653
5013_1	1	1	0.988764	0.977337	1	1	1	1	0.998828	0.973333	1	0.994286	0.994975	0.966307	0.999328	1	1	1	0.990698	0.97546	1	0.956897	0.998221	1	0.847458	0.893258	1	0.980769	1	0.998016	1	0.931408	0.957627	0.999531	1	1	0.985075	1	0.981582	0.998658	0.723077	1	1	0.999328	0.956391	0.838235	1	0.95625	0.801653
5013_2	1	1	0.988764	0.977337	1	1	1	1	0.998828	0.973333	1	0.994286	0.994975	0.966307	0.999328	1	1	1	0.990698	0.97546	1	0.956897	0.998221	1	0.847458	0.893258	1	0.980769	1	1	1	0.931408	0.957627	0.999531	1	1	0.985075	1	0.981582	0.998658	0.723077	1	1	0.999328	0.956391	0.838235	1	0.95625	0.801653
5016_1	1	1	0.988764	1	1	1	1	1	0.998828	0.76	1	0.994286	0.994975	0.974394	0.997314	1	1	1	0.990698	0.98773	1	0.931034	0.998221	1	0.847458	0.893258	0.984375	0.980769	1	0.996032	1	0.931408	0.983051	0.999531	1	1	0.985075	1	0.96533	0.998658	0.723077	1	1	0.997314	1	0.838235	1	1	0.735537
5016_2	1	1	0.988764	1	1	1	1	1	0.998828	0.76	1	0.994286	0.994975	0.974394	0.997314	1	1	1	0.990698	0.98773	1	0.931034	0.998221	1	0.847458	0.893258	0.984375	0.980769	1	1	1	0.931408	0.983051	0.999531	1	1	0.985075	1	0.96533	0.998658	0.723077	1	1	0.997314	1	0.838235	1	1	0.735537
5016_3	1	1	0.988764	1	1	1	1	1	0.998828	0.76	1	0.994286	0.994975	0.974394	0.997314	1	1	1	0.990698	0.98773	1	0.931034	0.998221	1	0.847458	0.893258	0.984375	0.980769	1	0.998016	1	0.931408	0.983051	0.999531	1	1	0.985075	1	0.96533	0.998658	0.723077	1	1	0.997314	1	0.838235	1	1	0.735537
5017_1	1	1	0.988764	1	1	1	1	1	0.998828	0.746667	1	0.994286	0.994975	0.974394	0.997314	1	1	1	0.990698	0.98773	1	0.982759	0.998221	1	0.847458	0.893258	0.984375	0.980769	1	0.998016	1	0.931408	0.966102	0.999531	1	1	0.985075	1	0.96533	0.998658	0.723077	1	1	0.997314	1	0.838235	1	1	0.735537
5017_2	1	1	0.988764	1	1	1	1	1	0.998828	0.746667	1	0.994286	0.994975	0.974394	0.997314	1	1	1	0.990698	0.98773	1	0.982759	0.998221	1	0.847458	0.893258	0.984375	0.980769	1	0.998016	1	0.931408	0.966102	0.999531	1	1	0.985075	1	0.96533	0.998658	0.723077	1	1	0.997314	1	0.838235	1	1	0.735537
5017_3	1	1	0.988764	1	1	1	1	1	0.998828	0.746667	1	0.994286	0.994975	0.974394	0.997314	1	1	1	0.990698	0.98773	1	0.982759	0.998221	1	0.847458	0.893258	0.984375	0.980769	1	1	1	0.931408	0.966102	0.999531	1	1	0.985075	1	0.96533	0.998658	0.723077	1	1	0.997314	1	0.838235	1	1	0.735537
5019_2	0.986111	1	0.988764	0.985836	1	1	1	1	0.998828	0.76	1	0.977143	0.964824	0.966307	0.999328	1	1	1	0.990698	0.97546	1	0.982759	0.998221	1	0.847458	0.893258	1	0.980769	1	1	1	0.931408	0.940678	0.999531	1	1	0.985075	1	0.981582	0.998658	0.630769	1	1	0.999328	1	0.838235	1	1	0.785124
5019_3	0.986111	1	0.988764	0.985836	1	1	1	1	0.998828	0.76	1	0.977143	0.964824	0.966307	0.999328	1	1	1	0.990698	0.97546	1	0.982759	0.998221	1	0.847458	0.893258	1	0.980769	1	1	1	0.931408	0.940678	0.999531	1	1	0.985075	1	0.981582	0.998658	0.630769	1	1	0.999328	1	0.838235	1	1	0.785124
5019_5	0.986111	1	0.988764	0.985836	1	1	1	1	0.998828	0.76	1	0.977143	0.964824	0.966307	0.999328	1	1	1	0.990698	0.97546	1	0.982759	0.998221	1	0.847458	0.893258	1	0.980769	1	1	1	0.931408	0.940678	0.999531	1	1	0.985075	1	0.981582	0.998658	0.630769	1	1	0.999328	1	0.838235	1	1	0.785124
5020_1	0.986111	1	0.988764	0.985836	1	1	1	1	0.998828	0.76	1	0.977143	0.964824	0.966307	0.999328	1	1	1	0.990698	0.97546	1	0.982759	0.998221	1	0.847458	0.893258	1	0.980769	1	1	1	0.931408	0.940678	0.999531	1	1	0.985075	1	0.981582	0.998658	0.630769	1	1	0.999328	1	0.838235	1	1	0.785124
5020_2	0.986111	1	0.988764	0.985836	1	1	1	1	0.998828	0.76	1	0.977143	0.964824	0.966307	0.999328	1	1	1	0.990698	0.97546	1	0.982759	0.998221	1	0.847458	0.893258	1	0.980769	1	1	1	0.931408	0.940678	0.999531	1	1	0.985075	1	0.981582	0.998658	0.630769	1	1	0.999328	1	0.838235	1	1	0.785124
5020_3	0.986111	1	0.988764	0.985836	1	1	1	1	0.998828	0.76	1	0.977143	0.964824	0.966307	0.999328	1	1	1	0.990698	0.97546	1	0.982759	0.998221	1	0.847458	0.893258	1	0.980769	1	0.978175	1	0.931408	0.940678	0.999531	1	1	0.985075	1	0.95883	0.998658	0.630769	1	1	0.999328	1	0.838235	1	1	0.785124
5023_1	1	1	0.988764	0.977337	1	1	1	1	0.998828	0.76	1	0.994286	0.994975	0.966307	0.999328	1	1	1	0.990698	0.97546	1	0.982759	0.998221	1	0.847458	0.893258	1	0.980769	1	0.998016	1	0.931408	0.940678	0.999531	1	1	0.985075	0.982143	0.981582	0.998658	0.723077	1	1	0.999328	1	0.838235	1	0.96875	0.801653
5023_2	1	1	0.988764	0.977337	1	1	1	1	0.998828	0.76	1	0.994286	0.994975	0.966307	0.999328	1	1	1	0.990698	0.97546	1	0.982759	0.998221	1	0.847458	0.893258	1	0.980769	1	1	1	0.931408	0.940678	0.999531	1	1	0.985075	0.982143	0.981582	0.998658	0.723077	1	1	0.999328	1	0.838235	1	0.96875	0.801653
5023_3	1	1	0.988764	0.977337	1	1	1	1	0.998828	0.76	1	0.994286	0.994975	0.966307	0.999328	1	1	1	0.990698	0.97546	1	0.982759	0.998221	1	0.847458	0.893258	1	0.980769	1	0.998016	1	0.931408	0.940678	0.999531	1	1	0.985075	0.982143	0.981582	0.998658	0.723077	1	1	0.999328	1	0.838235	1	0.96875	0.801653
5026_1	1	1	0.988764	0.977337	1	1	1	1	0.998828	0.76	1	0.994286	0.994975	0.974394	0.999328	1	1	1	0.990698	0.97546	1	0.956897	0.998221	1	0.847458	0.893258	1	0.980769	1	1	1	0.931408	0.940678	0.999531	1	1	0.985075	0.982143	0.981582	0.998658	0.723077	1	1	0.999328	1	0.838235	1	0.96875	0.801653
5026_2	1	1	0.988764	0.977337	1	1	1	1	0.998828	0.76	1	0.994286	0.994975	0.974394	0.999328	1	1	1	0.990698	0.97546	1	0.956897	0.998221	1	0.847458	0.893258	1	0.980769	1	0.998016	1	0.931408	0.940678	0.999531	1	1	0.985075	0.982143	0.981582	0.998658	0.723077	1	1	0.999328	1	0.838235	1	0.96875	0.801653
5026_3	1	1	0.988764	0.977337	1	1	1	1	0.998828	0.76	1	0.994286	0.994975	0.974394	0.999328	1	1	1	0.990698	0.932515	1	0.956897	0.998221	1	0.847458	0.893258	1	0.980769	1	1	1	0.931408	0.940678	0.999531	1	1	0.985075	0.982143	0.981582	0.998658	0.723077	1	1	0.999328	1	0.838235	1	0.96875	0.801653
5034_2	1	1	0.988764	0.977337	1	1	1	1	0.998828	0.76	1	0.994286	0.994975	0.966307	0.999328	1	1	1	0.990698	0.97546	1	0.982759	0.998221	1	0.847458	0.893258	1	0.980769	1	1	1	0.931408	0.940678	0.999531	1	1	0.985075	0.982143	0.981582	0.998658	0.723077	1	1	0.999328	1	0.838235	1	0.96875	0.801653
5034_3	1	1	0.988764	0.977337	1	1	1	1	0.998828	0.76	1	0.994286	0.994975	0.966307	0.999328	1	1	1	0.990698	0.97546	1	0.982759	0.998221	1	0.847458	0.893258	1	0.980769	1	1	1	0.931408	0.940678	0.999531	1	1	0.985075	0.982143	0.981582	0.998658	0.723077	1	1	0.999328	1	0.838235	1	0.96875	0.801653
5034_5	1	1	0.988764	0.977337	1	1	1	1	0.998828	0.76	1	0.994286	0.994975	0.966307	0.999328	1	1	1	0.990698	0.97546	1	0.982759	0.998221	1	0.847458	0.893258	1	0.980769	1	1	1	0.931408	0.940678	0.999531	1	1	0.985075	0.982143	0.981582	0.998658	0.723077	1	1	0.999328	1	0.838235	1	0.96875	0.801653
5035_1	0.99537	1	0.988764	0.985836	1	1	1	1	0.998828	0.76	1	0.994286	0.964824	0.966307	0.999328	1	1	1	0.990698	0.96319	1	0.956897	0.998221	1	0.847458	0.893258	1	0.980769	1	1	1	0.931408	0.940678	0.999531	1	1	0.985075	1	0.981582	0.998658	0.723077	1	1	0.999328	1	0.838235	1	1	0.785124
5035_3	0.99537	1	0.988764	0.985836	1	1	1	1	0.998828	0.76	1	0.994286	0.964824	0.966307	0.999328	1	1	1	0.990698	0.96319	1	0.956897	0.998221	1	0.847458	0.893258	1	0.980769	1	1	1	0.931408	0.940678	0.999531	1	1	0.985075	1	0.981582	0.998658	0.723077	1	1	0.999328	1	0.838235	1	1	0.785124
5035_4	0.99537	1	0.988764	0.985836	1	1	1	1	0.998828	0.76	1	0.994286	0.964824	0.966307	0.999328	1	1	1	0.990698	0.96319	1	0.956897	0.998221	1	0.847458	0.893258	1	0.980769	1	0.992063	1	0.931408	0.940678	0.999531	1	1	0.985075	1	0.981582	0.998658	0.723077	1	1	0.999328	1	0.838235	1	1	0.785124
5037_1	1	1	0.988764	0.985836	1	1	1	1	0.998828	0.76	1	0.994286	0.964824	0.966307	0.999328	1	1	1	0.990698	0.969325	1	0.956897	0.998221	1	0.847458	0.893258	1	0.980769	1	1	1	0.931408	0.940678	0.999531	1	1	0.985075	1	0.981582	0.998658	0.723077	1	1	0.999328	1	0.838235	1	1	0.785124
5037_2	0.99537	1	0.988764	0.985836	1	1	1	1	0.998828	0.746667	1	0.994286	0.964824	0.966307	0.999328	1	1	1	0.990698	0.97546	1	0.956897	0.998221	1	0.847458	0.893258	1	0.980769	1	1	1	0.931408	0.940678	0.999531	1	1	0.985075	1	0.981582	0.998658	0.723077	1	1	0.999328	1	0.838235	1	1	0.785124
5037_3	1	1	0.988764	0.985836	1	1	1	1	0.998828	0.76	1	0.994286	0.964824	0.966307	0.999328	1	1	1	0.990698	0.969325	1	0.956897	0.998221	1	0.847458	0.893258	1	0.980769	1	1	1	0.931408	0.940678	0.999531	1	1	0.985075	1	0.981582	0.998658	0.723077	1	1	0.999328	1	0.838235	1	1	0.785124
5044_1	1	1	0.988764	0.985836	1	1	1	1	0.998828	0.76	1	0.977143	0.964824	0.966307	0.999328	1	1	1	0.990698	0.97546	1	0.982759	0.998221	1	0.847458	0.893258	1	0.980769	1	1	1	0.931408	0.940678	0.999531	1	1	0.985075	1	0.981582	0.998658	0.630769	1	1	0.999328	0.965414	0.860294	1	1	0.785124
5044_2	1	1	0.988764	0.985836	1	1	1	1	0.998828	0.76	1	0.977143	0.964824	0.966307	0.999328	1	1	1	0.990698	0.97546	1	0.982759	0.998221	1	0.847458	0.893258	1	0.980769	1	1	1	0.931408	0.940678	0.999531	1	1	0.985075	1	0.981582	0.998658	0.630769	1	1	0.999328	0.978947	0.860294	1	1	0.785124
5044_5	1	1	0.988764	0.985836	1	1	1	1	0.998828	0.746667	1	0.977143	0.39196	0.966307	0.999328	1	1	1	0.990698	0.97546	1	0.853448	0.998221	1	0.847458	0.893258	1	0.980769	1	1	1	0.931408	0.940678	0.999531	1	1	0.985075	1	0.981582	0.998658	0.630769	1	1	0.999328	0.965414	0.838235	1	1	0.785124
5045_1	1	1	0.988764	0.977337	1	1	1	1	0.998828	0.746667	1	0.994286	0.994975	0.966307	0.999328	1	1	1	0.990698	0.97546	1	0.956897	0.998221	1	0.847458	0.893258	1	0.980769	1	1	1	0.931408	0.957627	0.999531	1	1	0.985075	1	0.981582	0.998658	0.723077	1	1	0.999328	0.992481	0.838235	1	0.95625	0.801653
5045_2	1	1	0.988764	0.977337	1	1	1	1	0.998828	0.746667	1	0.994286	0.994975	0.966307	0.999328	1	1	1	0.990698	0.97546	1	0.956897	0.998221	1	0.847458	0.893258	1	0.980769	1	1	1	0.931408	0.957627	0.999531	1	1	0.985075	1	0.981582	0.998658	0.723077	1	1	0.999328	0.992481	0.838235	1	0.95625	0.801653
5045_3	1	1	0.988764	0.977337	1	1	1	1	0.998828	0.746667	1	0.994286	0.994975	0.966307	0.999328	1	1	1	0.990698	0.97546	1	0.956897	0.998221	1	0.847458	0.893258	1	0.980769	1	0.992063	1	0.931408	0.957627	0.999531	1	1	0.985075	1	0.981582	0.998658	0.723077	1	1	0.999328	0.992481	0.838235	1	0.95625	0.801653
5045_4	1	1	0.988764	0.977337	1	1	1	1	0.998828	0.746667	1	0.994286	0.994975	0.966307	0.999328	1	1	1	0.990698	0.97546	1	0.956897	0.998221	1	0.847458	0.893258	1	0.980769	1	1	1	0.931408	0.957627	0.999531	1	1	0.985075	1	0.981582	0.998658	0.723077	1	1	0.999328	0.992481	0.838235	1	0.95625	0.801653
5047_1	1	1	0.981273	0.977337	1	1	1	1	0.998828	0.746667	1	0.994286	0.994975	0.966307	0.999328	1	1	1	0.990698	0.97546	1	0.956897	0.998221	0.997024	0.847458	0.893258	1	0.980769	1	1	1	0.931408	0.957627	0.999531	1	1	0.985075	1	0.981582	0.998658	0.723077	1	1	0.999328	0.992481	0.838235	1	0.95625	0.801653
5047_2	1	1	0.981273	0.977337	1	1	1	1	0.998828	0.746667	1	0.994286	0.994975	0.966307	0.999328	1	1	1	0.990698	0.97546	1	0.956897	0.998221	0.997024	0.847458	0.893258	1	0.980769	1	1	1	0.931408	0.957627	0.999531	1	1	0.985075	1	0.981582	0.998658	0.723077	1	1	0.999328	0.992481	0.838235	1	0.95625	0.801653
5047_3	1	1	0.981273	0.977337	1	1	1	1	0.998828	0.746667	1	0.994286	0.994975	0.966307	0.999328	1	1	1	0.990698	0.97546	1	0.956897	0.998221	0.997024	0.847458	0.893258	1	0.980769	1	1	1	0.931408	0.957627	0.999531	1	1	0.985075	1	0.981582	0.998658	0.723077	1	1	0.999328	0.992481	0.838235	1	0.95625	0.801653
5047_4	1	1	0.981273	0.977337	1	1	1	1	0.998828	0.746667	1	0.994286	0.994975	0.966307	0.999328	1	1	1	0.990698	0.97546	1	0.956897	0.998221	0.997024	0.847458	0.893258	1	0.980769	1	1	1	0.931408	0.957627	0.999531	1	1	0.985075	1	0.981582	0.998658	0.723077	1	1	0.999328	0.992481	0.838235	1	0.95625	0.801653
5048_1	1	1	0.992509	0.977337	1	1	1	1	0.998828	0.746667	1	0.994286	0.994975	0.966307	0.999328	1	1	1	0.990698	0.97546	1	0.982759	0.998221	1	0.847458	0.893258	1	0.980769	1	1	1	0.931408	0.90678	0.999531	1	1	0.985075	1	0.981582	0.998658	0.723077	1	1	0.999328	0.956391	0.838235	1	0.95625	0.801653
5048_2	1	1	0.988764	0.977337	1	1	1	1	0.998828	0.746667	1	0.994286	0.994975	0.966307	0.999328	1	1	1	0.990698	0.97546	1	0.956897	0.998221	1	0.847458	0.893258	1	0.980769	1	0.978175	1	0.931408	0.957627	0.999531	1	1	0.985075	1	0.981582	0.998658	0.723077	1	1	0.999328	0.992481	0.838235	1	0.95625	0.801653
5048_3	1	1	0.988764	0.977337	1	1	1	1	0.998828	0.746667	1	0.994286	0.994975	0.966307	0.999328	1	1	1	0.990698	0.97546	1	0.956897	0.998221	1	0.847458	0.893258	1	0.980769	1	0.998016	1	0.931408	0.957627	0.999531	1	1	0.985075	1	0.981582	0.998658	0.723077	1	1	0.999328	0.992481	0.838235	1	0.95625	0.801653
5048_4	1	1	0.992509	0.977337	1	1	1	1	0.998828	0.746667	1	0.994286	0.994975	0.966307	0.999328	1	1	1	0.990698	0.97546	1	0.982759	0.998221	1	0.847458	0.893258	1	0.980769	1	0.998016	1	0.931408	0.90678	0.999531	1	1	0.985075	1	0.981582	0.998658	0.723077	1	1	0.999328	0.956391	0.838235	1	0.95625	0.801653
5049_1	1	1	0.988764	0.985836	1	1	1	1	0.998828	0.746667	1	0.977143	0.949749	0.966307	0.999328	1	1	1	0.990698	0.97546	1	0.931034	0.998221	1	0.847458	0.893258	1	0.980769	1	1	1	0.931408	0.940678	0.999531	1	1	0.985075	1	0.981582	0.998658	0.630769	1	1	0.999328	0.978947	0.838235	1	1	0.785124
5049_2	1	1	0.988764	0.985836	1	1	1	1	0.998828	0.746667	1	0.977143	0.949749	0.966307	0.999328	1	1	1	0.990698	0.97546	1	0.982759	0.998221	1	0.847458	0.893258	1	0.980769	1	0.978175	1	0.931408	0.940678	0.999531	1	1	0.985075	1	0.981582	0.998658	0.630769	1	1	0.999328	0.978947	0.838235	1	1	0.785124
5049_3	1	1	0.988764	0.985836	1	1	1	1	0.998828	0.746667	1	0.977143	0.949749	0.966307	0.999328	1	1	1	0.990698	0.97546	1	0.982759	0.998221	1	0.847458	0.893258	1	0.980769	1	0.998016	1	0.931408	0.940678	0.999531	1	1	0.985075	1	0.981582	0.998658	0.630769	1	1	0.999328	0.965414	0.838235	1	1	0.785124
5049_4	1	1	0.988764	0.985836	1	1	1	1	0.998828	0.746667	1	0.977143	0.949749	0.966307	0.999328	1	1	1	0.990698	0.97546	1	0.982759	0.998221	1	0.847458	0.893258	1	0.980769	1	1	1	0.931408	0.940678	0.999531	1	1	0.985075	1	0.981582	0.998658	0.630769	1	1	0.999328	0.965414	0.838235	1	1	0.785124
5050_1	1	1	0.988764	0.977337	1	1	1	1	0.998828	0.76	1	0.994286	0.994975	0.966307	0.999328	1	1	1	0.990698	0.97546	1	0.982759	0.998221	1	0.847458	0.893258	1	0.980769	1	0.998016	1	0.931408	0.90678	0.999531	1	1	0.985075	1	0.981582	0.998658	0.723077	1	1	0.999328	0.992481	0.838235	1	0.95625	0.801653
5050_2	1	1	0.988764	0.977337	1	1	1	1	0.998828	0.76	1	0.994286	0.994975	0.966307	0.999328	1	1	1	0.990698	0.97546	1	0.982759	0.998221	1	0.847458	0.893258	1	0.980769	1	0.998016	1	0.931408	0.90678	0.999531	1	1	0.985075	1	0.981582	0.998658	0.723077	1	1	0.999328	0.992481	0.838235	1	0.95625	0.801653
5050_3	1	1	0.988764	0.977337	1	1	1	1	0.998828	0.76	1	0.994286	0.994975	0.966307	0.999328	1	1	1	0.990698	0.97546	1	0.982759	0.998221	1	0.847458	0.893258	1	0.980769	1	0.998016	1	0.931408	0.90678	0.999531	1	1	0.985075	1	0.981582	0.998658	0.723077	1	1	0.999328	0.992481	0.838235	1	0.95625	0.801653
5050_4	1	1	0.988764	0.977337	1	1	1	1	0.998828	0.76	1	0.994286	0.994975	0.966307	0.999328	1	1	1	0.990698	0.97546	1	0.982759	0.998221	1	0.847458	0.893258	1	0.980769	1	1	1	0.931408	0.90678	0.999531	1	1	0.985075	1	0.981582	0.998658	0.723077	1	1	0.999328	0.992481	0.838235	1	0.95625	0.801653
5051_1	1	1	0.981273	0.977337	1	1	1	1	0.998828	0.746667	1	0.994286	0.994975	0.966307	0.999328	1	1	1	0.990698	0.97546	1	0.956897	0.998221	1	0.847458	0.893258	1	0.980769	1	0.998016	1	0.931408	0.957627	0.999531	1	1	0.985075	1	0.981582	0.998658	0.723077	1	1	0.999328	0.992481	0.838235	1	0.95625	0.801653
5051_2	1	1	0.988764	0.977337	1	1	1	1	0.998828	0.76	1	0.994286	0.994975	0.966307	0.999328	1	1	1	0.990698	0.97546	1	0.982759	0.998221	1	0.847458	0.893258	1	0.980769	1	1	1	0.931408	0.90678	0.999531	1	1	0.985075	1	0.981582	0.998658	0.723077	1	1	0.999328	0.992481	0.838235	1	0.95625	0.801653
5051_3	1	1	0.981273	0.977337	1	1	1	1	0.998828	0.746667	0.872549	0.994286	0.994975	0.966307	0.999328	1	1	1	0.990698	0.97546	1	0.956897	0.998221	1	0.847458	0.893258	1	0.980769	1	1	1	0.931408	0.957627	0.999531	1	1	0.985075	1	0.981582	0.998658	0.723077	1	1	0.999328	0.992481	0.838235	1	0.95625	0.801653
5051_4	1	1	0.981273	0.977337	1	1	1	1	0.998828	0.746667	1	0.994286	0.994975	0.966307	0.999328	1	1	1	0.990698	0.97546	1	0.956897	0.998221	1	0.847458	0.893258	1	0.980769	1	0.992063	1	0.931408	0.957627	0.999531	1	1	0.985075	1	0.981582	0.998658	0.723077	1	1	0.999328	0.992481	0.838235	1	0.95625	0.801653
ERR6047956	0.99537	1	0.992509	0.977337	1	1	1	1	0.981243	1	1	0.994286	0.994975	0.986523	0.999328	1	1	1	0.990698	0.944785	1	0.982759	0.998221	1	0.898305	0.926966	1	0.980769	1	0.992063	1	0.920578	0.949153	0.999531	1	1	0.985075	0.821429	0.96533	0.998658	1	1	1	0.999328	0.95188	0.970588	1	0.9875	0.991736
PAFTOL-005753	0	0	0	0	0	0	0	0	0	1	0	0	0	0	0	0	0.894081	0	0	0	0	0	0	0	0	0	0.984375	0.980769	0.925424	0	0	0	0	0.138967	0	0	0	0	0.539545	0.998658	0	0	0	0	0	0	0	0	0
PAFTOL-005754	0	0	0	0	0	0	0	0	0	0.893333	0	0	0	0	0	0	0.573209	0	0	0	0	0	0	0	0	0	1	0	0	0	0	0	0	0.286854	0	0	0	0	0.679307	0.998658	0	0	0	0	0	0	0	0.525	0
PAFTOL-005758	0	0	0	0	0	0	0	0	0	0	0	0	0	0	0	0	0	0	0	0	0	0	0	0	0	0	0	0	0	0	0	0	0	0.0971831	0	0	0	0	0	0	0	0	0	0	0	0	0	0	0
PAFTOL_019223	0	0	0	0	0	0	0	0	0	0	0	0	0	0	0	0	0	0	0	0	0	0	0	0	0	0	0	0.807692	0	0	0	0	0	0.0924883	0	0	0	0	0	0	0	0	0	0	0	0	0	0	0
PAFTOL_019267	0	0	0	0	0	0	0.396285	0	0	0	0.754902	0	0	0	0	0	0.554517	0	0	0	0	0	0	0.217262	0	0	0	0	0	0	0	0	0	0.0962441	0	0	0	0	0	0.986577	0	0	0	0	0	0	0	0	0
PAFTOL_019301	0.99537	0.942446	1	0.96034	1	1	1	1	0.998828	0.76	1	0.994286	1	0.98248	0.999328	1	1	1	0.948837	1	1	0.931034	0.998221	1	0.423729	0.522472	1	0.971154	1	1	1	0.98556	1	0.992958	1	1	0.970149	1	0.776815	0.998658	0.630769	1	1	0.999328	0.98797	0.992647	1	0.99375	0.950413
SRR5572187	0.99537	1	0.996255	0.968839	0	1	0.421053	1	0.998828	1	0	0	0	1	0.999328	1	1	1	0.990698	0	0	0.982759	0	1	0.898305	0.994382	1	0.980769	1	0.920635	1	0.942238	0	0	1	1	0	0	0.981582	0.998658	0.630769	0.974052	1	0.999328	0.789474	0.617647	1	0.99375	0
rep_gn	0.962687	0.962687	0.962687	0.962687	0.955224	0.962687	0.970149	0.962687	0.962687	0.977612	0.962687	0.955224	0.955224	0.962687	0.962687	0.962687	0.985075	0.962687	0.962687	0.955224	0.955224	0.962687	0.955224	0.970149	0.962687	0.962687	0.977612	0.977612	0.970149	0.962687	0.962687	0.962687	0.955224	0.992537	0.962687	0.962687	0.955224	0.955224	0.977612	0.985075	0.962687	0.962687	0.962687	0.962687	0.962687	0.962687	0.962687	0.970149	0.955224
com_gn	0.961823	0.962257	0.95159	0.943343	0.955224	0.962687	0.961323	0.962687	0.961427	0.751045	0.959906	0.947591	0.938648	0.931377	0.96195	0.962687	0.977775	0.962687	0.953419	0.931874	0.955224	0.931806	0.952807	0.964219	0.813433	0.858167	0.976796	0.957592	0.969593	0.95786	0.962687	0.897058	0.903175	0.960006	0.962687	0.962687	0.939742	0.952692	0.948545	0.983647	0.685075	0.962493	0.962687	0.96195	0.953282	0.808439	0.962687	0.94944	0.75478
eve_gn	0.992235	0.992233	0.992235	0.992232	0.990647	0.992236	0.993105	0.992236	0.992236	0.994819	0.992171	0.990643	0.99025	0.992234	0.992236	0.992236	0.996574	0.992236	0.992234	0.990641	0.990647	0.992194	0.990646	0.993104	0.991988	0.992065	0.995376	0.995351	0.993808	0.992225	0.992236	0.992233	0.99061	0.99385	0.992236	0.992236	0.990638	0.990618	0.995069	0.99693	0.991896	0.992235	0.992236	0.992236	0.992184	0.992129	0.992236	0.993566	0.99049
cov_gn	0.972146	0.972292	0.968686	0.965879	0.966889	0.972437	0.974768	0.972437	0.972013	0.900587	0.971479	0.964305	0.961135	0.961778	0.972189	0.972437	0.986444	0.972437	0.969306	0.958943	0.966889	0.961913	0.966072	0.975745	0.919258	0.935834	0.983224	0.97673	0.977785	0.970806	0.972437	0.949817	0.948986	0.982005	0.972437	0.972437	0.961633	0.966024	0.973552	0.988533	0.868087	0.972372	0.972437	0.972189	0.969244	0.917417	0.972437	0.970885	0.893837
[truncated: 164 more columns]

## Sheet: max_overlap_regions
Genes	rep_gn	com_gn	eve_gn	cov_gn
X54597136.rpl36.54597137.infA	0.179104	0.163475	0.648639	0.266801		median	0.971351
X54597095.ycf3.54597096.trnSGGA	0.970149	0.336492	0.990386	0.68634		2/3median	0.647567
X54597170.ccsA.54597171.trnLUAG	0.679104	0.590877	0.92098	0.71762
X54597072.trnDGUC.54597073.trnYGUA	0.753731	0.752683	0.942273	0.811587
X54597060.trnHGUG.54597061.psbA	0.962687	0.583265	0.982392	0.820122
X54597171.trnLUAG.54597172.rpl32	0.955224	0.58714	0.989953	0.821903
X54597083.trnRUCU.54597084.trnGUCC	0.962687	0.62824	0.992049	0.843428
X54597061.psbA.54597062.trnKUUU	0.962687	0.685075	0.991896	0.868087
X54597165.ndhI.54597166.ndhG	0.955224	0.75478	0.99049	0.893837
X54597077.rpoC2.54597078.rps2	0.977612	0.751045	0.994819	0.900587
X54597067.psbI.54597068.trnSGCU	0.962687	0.808439	0.992129	0.917417
X54597082.atpA.54597083.trnRUCU	0.925373	0.852369	0.981626	0.918255
X54597140.rpl16.54597141.rps3	0.962687	0.813433	0.991988	0.919258
X54597074.trnEUUC.54597075.rpoB	0.955224	0.825266	0.990601	0.920872
X54597169.ndhD.54597170.ccsA	0.955224	0.837336	0.990552	0.925324
X54597103.ndhC.54597104.trnVUAC	0.962687	0.835654	0.989192	0.926682
X54597096.trnSGGA.54597097.rps4	0.962687	0.846645	0.992165	0.931659
X54597161.ycf1.54597162.rps15	0.962687	0.856602	0.991985	0.93524
X54597120.trnWCCA.54597121.trnPUGG	0.962687	0.858167	0.992065	0.935834
X54597133.petD.54597134.rpoA	0.962687	0.865919	0.991853	0.938577
X54597100.trnFGAA.54597101.ndhJ	0.970149	0.866932	0.99348	0.941877
X54597065.trnQUUG.54597066.psbK	0.962687	0.885586	0.99222	0.945746
X54597118.petL.54597119.petG	0.962687	0.887591	0.992084	0.946416
X54597132.petB.54597133.petD	0.962687	0.888258	0.992115	0.946663
X54597097.rps4.54597098.trnTUGU	0.955224	0.903175	0.99061	0.948986
X54597124.rps18.54597125.rpl20	0.962687	0.897058	0.992233	0.949817
X54597110.psaI.54597111.ycf4	0.955224	0.920958	0.990607	0.955173
X54597112.cemA.54597113.petA	0.962687	0.919799	0.992234	0.957776
X54597168.psaC.54597169.ndhD	0.947761	0.937378	0.988984	0.957784
X54597066.psbK.54597067.psbI	0.962687	0.920144	0.992234	0.957896
X54597089.psbZ.54597090.trnGUCC	0.962687	0.921618	0.992208	0.958399
X54597108.rbcL.54597109.accD	0.962687	0.922466	0.992044	0.958639
X54597109.accD.54597110.psaI	0.955224	0.931874	0.990641	0.958943
X54597172.rpl32.54597173.ndhF	0.962687	0.925987	0.991547	0.959697
X54597068.trnSGCU.54597069.trnCGCA	0.970149	0.919226	0.993166	0.960345
X54597076.rpoC1.54597077.rpoC2	0.955224	0.937369	0.990647	0.960826
X54597105.trnMCAU.54597106.atpE	0.962687	0.929331	0.992183	0.961056
X54597073.trnYGUA.54597074.trnEUUC	0.955224	0.938648	0.99025	0.961135
X54597117.psbE.54597118.petL	0.962687	0.930439	0.992203	0.961445
X54597063.matK.54597064.rps16	0.962687	0.930685	0.992228	0.961538
X54597166.ndhG.54597167.ndhE	0.955224	0.939742	0.990638	0.961633
X54597091.trnfMCAU.54597092.rps14	0.955224	0.940153	0.990457	0.961715
X54597107.atpB.54597108.rbcL	0.962687	0.931377	0.992234	0.961778
X54597079.atpI.54597080.atpH	0.962687	0.931474	0.99222	0.961807
X54597139.rpl14.54597140.rpl16	0.962687	0.931806	0.992194	0.961913
X54597164.ndhA	0.962687	0.936466	0.992236	0.963527
X54597160.trnNGUU.54597161.ycf1	0.955224	0.94605	0.990508	0.963738
X54597104.trnVUAC.54597105.trnMCAU	0.955224	0.947591	0.990643	0.964305
X54597127.clpP	0.962687	0.940077	0.991574	0.964549
X54597070.petN.54597071.psbM	0.962687	0.941695	0.992229	0.965315
X54597193.rps12.54597127.clpP	0.962687	0.941734	0.992217	0.965324
X54597111.ycf4.54597112.cemA	0.955224	0.952013	0.990632	0.965799
X54597088.trnSUGA.54597089.psbZ	0.962687	0.943343	0.992232	0.965879
X54597090.trnGUCC.54597091.trnfMCAU	0.955224	0.952692	0.990618	0.966024
X54597186.ndhB.54597187.trnLCAA	0.955224	0.952807	0.990646	0.966072
X54597119.petG.54597120.trnWCCA	0.955224	0.954458	0.990638	0.966627
X54597165.ndhI	0.955224	0.955224	0.990647	0.966889
X54597188.ycf2.54597189.trnICAU	0.955224	0.955224	0.990647	0.966889
X54597189.trnICAU.54597190.rpl23	0.955224	0.955224	0.990647	0.966889
X54597066.psbK	0.955224	0.955224	0.990647	0.966889
X54597110.psaI	0.955224	0.955224	0.990647	0.966889
X54597146.trnICAU.54597147.ycf2	0.955224	0.955224	0.990647	0.966889
X54597190.rpl23	0.955224	0.955224	0.990647	0.966889
X54597145.rpl23.54597146.trnICAU	0.955224	0.955224	0.990647	0.966889
X54597097.rps4	0.955224	0.955224	0.990647	0.966889
X54597138.rps8.54597139.rpl14	0.962687	0.946423	0.992229	0.966928
X54597167.ndhE.54597168.psaC	0.962687	0.948568	0.992213	0.967653
X54597140.rpl16	0.970149	0.940784	0.993502	0.967904
X54597158.rrn5.54597159.trnRACG	0.962687	0.949634	0.992232	0.968021
X54597176.trnRACG.54597177.rrn5	0.962687	0.949634	0.992232	0.968021
X54597069.trnCGCA.54597070.petN	0.962687	0.949888	0.992022	0.968039
X54597099.trnLUAA.54597100.trnFGAA	0.962687	0.951241	0.991465	0.968317
X54597081.atpF	0.962687	0.95052	0.992235	0.968323
X54597064.rps16.54597065.trnQUUG	0.962687	0.950815	0.992234	0.968423
X54597128.psbB.54597129.psbT	0.962687	0.951353	0.992174	0.968586
X54597084.trnGUCC	0.962687	0.95159	0.992235	0.968686
X54597076.rpoC1	0.962687	0.953005	0.991244	0.968843
X54597113.petA.54597114.psbJ	0.970149	0.944072	0.99349	0.969027
X54597062.trnKUUU	0.962687	0.953221	0.992233	0.969239
X54597071.psbM.54597072.trnDGUC	0.962687	0.953282	0.992184	0.969244
X54597178.rrn4.5	0.962687	0.95334	0.992236	0.96928
X54597078.rps2.54597079.atpI	0.962687	0.953419	0.992234	0.969306
X54597132.petB	0.962687	0.953619	0.992235	0.969374
X54597157.rrn4.5.54597158.rrn5	0.962687	0.95428	0.992233	0.969597
X54597137.infA.54597138.rps8	0.962687	0.95436	0.992235	0.969625
X54597177.rrn5.54597178.rrn4.5	0.962687	0.954371	0.992233	0.969628
X54597173.ndhF	0.962687	0.955697	0.991401	0.969806
X54597075.rpoB	0.962687	0.955941	0.991159	0.96981
X54597131.psbH.54597132.petB	0.962687	0.954923	0.992236	0.969816
X54597092.rps14.54597093.psaB	0.962687	0.955448	0.992236	0.969994
X54597064.rps16	0.962687	0.955677	0.992233	0.97007
X54597149.ndhB	0.962687	0.956599	0.99158	0.97017
X54597114.psbJ.54597115.psbL	0.962687	0.956182	0.992236	0.970242
X54597153.rrn16.54597154.trnIGAU	0.970149	0.947361	0.993813	0.970255
X54597175.trnNGUU.54597176.trnRACG	0.970149	0.948139	0.993148	0.970305
X54597094.psaA.54597095.ycf3	0.962687	0.956871	0.99198	0.970392
X54597151.ycf15.54597152.trnVGAC	0.962687	0.957026	0.992128	0.970492
X54597109.accD	0.970149	0.949415	0.992561	0.970548
X54597182.rrn16.54597183.trnVGAC	0.962687	0.957238	0.992229	0.970597
X54597063.matK	0.962687	0.95786	0.992225	0.970806
X54597193.rps12.54597151.ycf15	0.970149	0.94944	0.993566	0.970885
X54597187.trnLCAA.54597188.ycf2	0.962687	0.958441	0.992181	0.970988
X54597148.trnLCAA.54597149.ndhB	0.962687	0.958703	0.992198	0.971082
X54597127.clpP.54597128.psbB	0.962687	0.959196	0.992073	0.971207
X54597098.trnTUGU.54597099.trnLUAA	0.962687	0.95947	0.99223	0.971351
X54597184.ycf15.54597126.rps12	0.970149	0.951166	0.993485	0.971446
X54597167.ndhE	0.962687	0.959906	0.992171	0.971479
X54597084.trnGUCC.54597085.trnTGGU	0.962687	0.960091	0.992223	0.971558
X54597172.rpl32	0.962687	0.960923	0.992188	0.971827
X54597154.trnIGAU	0.962687	0.961401	0.992236	0.972004
X54597099.trnLUAA	0.962687	0.961406	0.992232	0.972005
X54597181.trnIGAU	0.962687	0.961427	0.992236	0.972013
X54597193.rps12	0.962687	0.961473	0.992236	0.972028
X54597126.rps12_2	0.962687	0.961473	0.992236	0.972028
X54597095.ycf3	0.962687	0.961631	0.992236	0.972082
X54597087.psbC.54597088.trnSUGA	0.962687	0.96179	0.992224	0.972131
X54597104.trnVUAC	0.962687	0.961823	0.992235	0.972146
X54597123.rpl33.54597124.rps18	0.962687	0.961834	0.992235	0.97215
X54597159.trnRACG.54597160.trnNGUU	0.970149	0.953287	0.99347	0.972163
X54597191.rpl2	0.962687	0.96195	0.992236	0.972189
X54597144.rpl2	0.962687	0.96195	0.992236	0.972189
X54597122.psaJ.54597123.rpl33	0.962687	0.962257	0.992233	0.972292
X54597125.rpl20.54597126.rps12	0.962687	0.96244	0.992236	0.972354
X54597169.ndhD	0.962687	0.962493	0.992235	0.972372
X54597115.psbL	0.962687	0.962495	0.992235	0.972373
X54597108.rbcL	0.962687	0.962564	0.992236	0.972396
X54597142.rpl22	0.962687	0.962591	0.992236	0.972405
X54597094.psaA	0.962687	0.962647	0.992236	0.972424
X54597155.trnAUGC	0.962687	0.962661	0.992236	0.972429
X54597119.petG	0.962687	0.962687	0.992236	0.972437
X54597101.ndhJ.54597102.ndhK	0.962687	0.962687	0.992236	0.972437
X54597166.ndhG	0.962687	0.962687	0.992236	0.972437
X54597168.psaC	0.962687	0.962687	0.992236	0.972437
X54597114.psbJ	0.962687	0.962687	0.992236	0.972437
X54597107.atpB	0.962687	0.962687	0.992236	0.972437
X54597129.psbT	0.962687	0.962687	0.992236	0.972437
X54597122.psaJ	0.962687	0.962687	0.992236	0.972437
X54597141.rps3	0.962687	0.962687	0.992236	0.972437
X54597150.rps7	0.962687	0.962687	0.992236	0.972437
X54597111.ycf4	0.962687	0.962687	0.992236	0.972437
X54597138.rps8	0.962687	0.962687	0.992236	0.972437
X54597117.psbE	0.962687	0.962687	0.992236	0.972437
X54597071.psbM	0.962687	0.962687	0.992236	0.972437
X54597106.atpE	0.962687	0.962687	0.992236	0.972437
X54597163.ndhH	0.962687	0.962687	0.992236	0.972437
X54597162.rps15	0.962687	0.962687	0.992236	0.972437
X54597133.petD	0.962687	0.962687	0.992236	0.972437
X54597139.rpl14	0.962687	0.962687	0.992236	0.972437
X54597124.rps18	0.962687	0.962687	0.992236	0.972437
X54597103.ndhC	0.962687	0.962687	0.992236	0.972437
X54597126.rps12	0.962687	0.962687	0.992236	0.972437
X54597089.psbZ	0.962687	0.962687	0.992236	0.972437
X54597087.psbC	0.962687	0.962687	0.992236	0.972437
X54597143.rps19	0.962687	0.962687	0.992236	0.972437
X54597130.psbN.54597131.psbH	0.962687	0.962687	0.992236	0.972437
X54597067.psbI	0.962687	0.962687	0.992236	0.972437
X54597130.psbN	0.962687	0.962687	0.992236	0.972437
X54597125.rpl20	0.962687	0.962687	0.992236	0.972437
X54597135.rps11	0.962687	0.962687	0.992236	0.972437
X54597131.psbH	0.962687	0.962687	0.992236	0.972437
X54597185.rps7	0.962687	0.962687	0.992236	0.972437
X54597116.psbF	0.962687	0.962687	0.992236	0.972437
X54597079.atpI	0.962687	0.962687	0.992236	0.972437
X54597137.infA	0.962687	0.962687	0.992236	0.972437
X54597145.rpl23	0.962687	0.962687	0.992236	0.972437
X54597092.rps14	0.962687	0.962687	0.992236	0.972437
X54597080.atpH	0.962687	0.962687	0.992236	0.972437
X54597123.rpl33	0.962687	0.962687	0.992236	0.972437
X54597061.psbA	0.962687	0.962687	0.992236	0.972437
X54597101.ndhJ	0.962687	0.962687	0.992236	0.972437
X54597085.trnTGGU.54597086.psbD	0.977612	0.948386	0.994434	0.973291
X54597173.ndhF.54597175.trnNGUU	0.977612	0.948545	0.995069	0.973552
X54597161.ycf1	0.970149	0.958361	0.993134	0.973775
X54597181.trnIGAU.54597182.rrn16	0.977612	0.949883	0.995338	0.974097
X54597135.rps11.54597136.rpl36	0.970149	0.959776	0.993806	0.974473
X54597077.rpoC2	0.977612	0.953939	0.992489	0.97455
X54597177.rrn5	0.970149	0.960096	0.993747	0.974563
X54597170.ccsA	0.970149	0.961323	0.993105	0.974768
X54597157.rrn4.5	0.970149	0.96073	0.993813	0.974798
X54597186.ndhB	0.970149	0.961833	0.993094	0.974936
X54597158.rrn5	0.970149	0.962131	0.993813	0.975272
X54597134.rpoA	0.970149	0.964219	0.993104	0.975745
X54597086.psbD	0.970149	0.964289	0.993097	0.975766
X54597082.atpA	0.970149	0.964681	0.993215	0.975937
X54597102.ndhK	0.970149	0.965097	0.993323	0.976113
X54597147.ycf2.54597148.trnLCAA	0.970149	0.964892	0.993678	0.97616
X54597112.cemA	0.970149	0.96512	0.993606	0.976213
X54597149.ndhB.54597150.rps7	0.970149	0.965748	0.993811	0.976492
X54597185.rps7.54597186.ndhB	0.970149	0.965748	0.993811	0.976492
X54597093.psaB	0.970149	0.96625	0.993622	0.9766
X54597128.psbB	0.970149	0.966572	0.993594	0.976699
X54597121.trnPUGG.54597122.psaJ	0.977612	0.957592	0.995351	0.97673
X54597080.atpH.54597081.atpF	0.970149	0.967061	0.993669	0.976888
X54597183.trnVGAC.54597184.ycf15	0.977612	0.960027	0.994023	0.977122
X54597184.ycf15	0.970149	0.96945	0.993811	0.977738
X54597180.trnAUGC	0.970149	0.969593	0.993808	0.977785
X54597136.rpl36	0.970149	0.970149	0.993813	0.977974
X54597179.rrn23.54597180.trnAUGC	0.970149	0.970149	0.993813	0.977974
X54597155.trnAUGC.54597156.rrn23	0.970149	0.970149	0.993813	0.977974
X54597078.rps2	0.977612	0.967284	0.994388	0.979698
X54597188.ycf2	0.992537	0.960006	0.99385	0.982005
X54597147.ycf2	0.992537	0.96069	0.994177	0.982346
X54597151.ycf15	0.977612	0.976796	0.995376	0.983224
X54597152.trnVGAC.54597153.rrn16	0.985075	0.974916	0.996919	0.985596
X54597113.petA	0.985075	0.977775	0.996574	0.986444
X54597153.rrn16	0.985075	0.983647	0.99693	0.988533
X54597179.rrn23	0.992537	0.984907	0.997478	0.991627
X54597182.rrn16	0.992537	0.984969	0.997651	0.991705
X54597156.rrn23	0.992537	0.986148	0.997718	0.992123

## Sheet: max_overlap_samples
Samples	rep_sp	com_sp	eve_sp	cov_sp
PAFTOL-005758	0.0287081	0.0162263	0.271639	0.0502041		median	0.986943
PAFTOL_019223	0.0526316	0.0246314	0.396802	0.0801253		2/3median	0.657962
PAFTOL-005754	0.105263	0.0673406	0.552173	0.157595
PAFTOL-005753	0.110048	0.0886741	0.56907	0.177085
PAFTOL_019267	0.177033	0.0985387	0.640186	0.223523
SRR5572187	0.794258	0.733574	0.952601	0.821811
PAFTOL_019301	0.985646	0.946036	0.996046	0.975669
5044_2	0.985646	0.956447	0.996448	0.979367
5023_2	0.985646	0.957909	0.996544	0.979897
5023_1	0.985646	0.958502	0.996571	0.980108
5048_1	0.985646	0.959025	0.99658	0.98029
5026_3	0.985646	0.959064	0.996582	0.980303
5023_3	0.985646	0.959204	0.996578	0.98035
5026_2	0.985646	0.95926	0.996583	0.980371
5026_1	0.985646	0.959269	0.996583	0.980374
5034_3	0.985646	0.959483	0.996598	0.980452
5034_5	0.985646	0.959483	0.996598	0.980452
5034_2	0.985646	0.95959	0.9966	0.980488
4995_2	0.985646	0.962506	0.996758	0.981532
4995_3	0.985646	0.962623	0.996758	0.981572
4995_1	0.985646	0.962765	0.996759	0.981621
4728_1	0.990431	0.95818	0.997034	0.981734
4994_2	0.985646	0.963361	0.996781	0.981831
4994_5	0.985646	0.963361	0.996781	0.981831
4994_4	0.985646	0.963367	0.996781	0.981833
4731_3	0.990431	0.95988	0.997082	0.98233
5044_1	0.990431	0.961167	0.997358	0.982859
4998_3	0.990431	0.963261	0.997639	0.983665
5048_4	0.990431	0.963764	0.997491	0.983787
5012_2	0.990431	0.963801	0.997516	0.983808
4998_2	0.990431	0.963824	0.997599	0.983843
4999_3	0.990431	0.964106	0.997509	0.98391
4998_1	0.990431	0.965311	0.997651	0.984366
4991_3	0.990431	0.96555	0.997592	0.984428
4999_1	0.990431	0.96603	0.997641	0.984607
4999_2	0.990431	0.966041	0.997641	0.984611
4992_1	0.990431	0.96662	0.997645	0.984809
4992_2	0.990431	0.96662	0.997645	0.984809
4993_2	0.990431	0.967024	0.997663	0.984952
4993_4	0.990431	0.967024	0.997663	0.984952
4993_1	0.990431	0.967036	0.997663	0.984956
5044_5	0.995215	0.962811	0.998071	0.985235
4728_3	0.995215	0.964254	0.997958	0.98569
4728_2	0.995215	0.964263	0.997959	0.985693
4731_2	0.995215	0.964405	0.997977	0.985747
5019_5	0.995215	0.965218	0.998264	0.986119
4736_3	0.995215	0.96527	0.998274	0.98614
4736_2	0.995215	0.965298	0.998277	0.98615
4736_1	0.995215	0.965369	0.998273	0.986173
5049_2	0.995215	0.965518	0.998282	0.986227
5049_4	0.995215	0.965702	0.998281	0.986289
5049_1	0.995215	0.965811	0.998273	0.986324
4967_1	0.995215	0.966022	0.998291	0.986401
5020_3	0.995215	0.96618	0.998287	0.986454
5049_3	0.995215	0.96618	0.998288	0.986454
5019_2	0.995215	0.966319	0.998287	0.986501
5020_2	0.995215	0.966406	0.998287	0.986531
4730_2	0.995215	0.966577	0.998369	0.986616
5012_1	0.995215	0.966738	0.998358	0.986667
5012_3	0.995215	0.966738	0.998358	0.986667
5011_3	0.995215	0.967243	0.998372	0.986844
5011_1	0.995215	0.967252	0.998372	0.986847
5011_2	0.995215	0.967252	0.998372	0.986847
5003_2	0.995215	0.967421	0.998346	0.986896
5051_2	0.995215	0.967522	0.998385	0.986943
5051_3	0.995215	0.967676	0.998391	0.986997
4730_1	0.995215	0.967794	0.998391	0.987037
4985_4	0.995215	0.967825	0.998387	0.987046
5010_1	0.995215	0.9679	0.998362	0.987063
5016_3	0.995215	0.967789	0.998486	0.987067
5045_3	0.995215	0.967886	0.998399	0.987071
5016_2	0.995215	0.967834	0.998485	0.987082
5016_1	0.995215	0.967896	0.998485	0.987103
5017_2	0.995215	0.9679	0.998483	0.987104
5017_1	0.995215	0.967906	0.998483	0.987106
5020_1	0.995215	0.967931	0.998489	0.987116
5003_1	0.995215	0.968131	0.998354	0.98714
5047_1	0.995215	0.9681	0.998389	0.987141
5047_2	0.995215	0.9681	0.998389	0.987141
5047_3	0.995215	0.9681	0.998389	0.987141
5047_4	0.995215	0.9681	0.998389	0.987141
4729_2	0.995215	0.968101	0.998392	0.987142
5013_1	0.995215	0.968114	0.998397	0.987148
4729_1	0.995215	0.96812	0.998392	0.987148
5017_3	0.995215	0.968032	0.998483	0.987148
5013_2	0.995215	0.968129	0.998397	0.987153
4734_2	0.995215	0.968184	0.99836	0.98716
4731_1	0.995215	0.968191	0.998404	0.987177
5050_1	0.995215	0.968215	0.998392	0.987181
5050_2	0.995215	0.968215	0.998392	0.987181
5050_3	0.995215	0.968215	0.998392	0.987181
5051_4	0.995215	0.968236	0.998396	0.987189
4734_1	0.995215	0.968274	0.998362	0.987191
4734_4	0.995215	0.968288	0.998362	0.987195
5051_1	0.995215	0.968264	0.998396	0.987199
5037_3	0.995215	0.968304	0.998364	0.987201
5003_3	0.995215	0.968306	0.998367	0.987203
5037_1	0.995215	0.968313	0.998364	0.987205
5008_1	0.995215	0.96832	0.998364	0.987207
5050_4	0.995215	0.968302	0.998392	0.98721
5008_2	0.995215	0.96833	0.998364	0.98721
5008_3	0.995215	0.96833	0.998364	0.98721
5035_4	0.995215	0.96835	0.998365	0.987218
5035_1	0.995215	0.968388	0.998365	0.98723
5035_3	0.995215	0.968388	0.998365	0.98723
5037_2	0.995215	0.96847	0.998363	0.987258
5048_2	0.995215	0.968541	0.998406	0.987296
5045_4	0.995215	0.968558	0.998406	0.987302
5045_1	0.995215	0.96861	0.998406	0.98732
5045_2	0.995215	0.968626	0.998406	0.987325
4968_1	0.995215	0.968632	0.998406	0.987327
5048_3	0.995215	0.968636	0.998406	0.987328
5010_2	0.995215	0.968663	0.998387	0.987331
4729_4	0.995215	0.968648	0.99849	0.98736
5010_3	0.995215	0.968921	0.998425	0.987432
4991_2	0.995215	0.970568	0.998524	0.988023
4986_1	0.995215	0.970714	0.998535	0.988076
4986_3	0.995215	0.970765	0.998537	0.988095
4986_5	0.995215	0.970813	0.998537	0.988111
4990_3	0.995215	0.97089	0.99853	0.988135
4729_3	0.995215	0.971232	0.998533	0.988252
4985_1	0.995215	0.971255	0.998533	0.988259
4985_2	0.995215	0.971276	0.998533	0.988266
4991_1	0.995215	0.971299	0.998532	0.988274
4992_3	0.995215	0.97139	0.998549	0.98831
4990_2	0.995215	0.971936	0.998696	0.988544
4990_4	0.995215	0.971966	0.998696	0.988554
5019_3	1	0.970695	0.999188	0.989866
ERR6047956	1	0.977844	0.999624	0.992435

## Sheet: paralog_report
Sample	54597060.trnHGUG.54597061.psbA	54597061.psbA	54597061.psbA.54597062.trnKUUU	54597062.trnKUUU	54597063.matK	54597063.matK.54597064.rps15	54597064.rps15	54597064.rps16.54597065.trnQUUG	54597065.trnQUUG.54597066.psbK	54597066.psbK	54597066.psbK.54597067.psbI	54597067.psbI	54597067.psbI.54597068.trnSGCU	54597068.trnSGCU.54597069.trnCGCA	54597069.trnCGCA.54597070.petN	54597070.petN.54597071.psbM	54597071.psbM	54597071.psbM.54597072.trnDGUC	54597072.trnDGUC.54597073.trnYGUA	54597073.trnYGUA.54597074.trnEUUC	54597074.trnEUUC.54597075.rpoB	54597075.rpoB	54597076.rpoC0	54597076.rpoC1.54597077.rpoC1	54597077.rpoC1	54597077.rpoC2.54597078.rps1	54597078.rps1	54597078.rps2.54597079.atpI	54597079.atpI	54597079.atpI.54597080.atpH	54597080.atpH	54597080.atpH.54597081.atpF	54597081.atpF	54597082.atpA	54597082.atpA.54597083.trnRUCU	54597083.trnRUCU.54597084.trnGUCC	54597084.trnGUCC	54597084.trnGUCC.54597085.trnTGGU	54597085.trnTGGU.54597086.psbD	54597086.psbD	54597087.psbC	54597087.psbC.54597088.trnSUGA	54597088.trnSUGA.54597089.psbZ	54597089.psbZ	54597089.psbZ.54597090.trnGUCC	54597090.trnGUCC.54597091.trnfMCAU	54597091.trnfMCAU.54597092.rps13	54597092.rps13	54597092.rps14.54597093.psaB
4728_1	1	1	1	1	1	1	1	1	1	1	1	1	1	1	1	1	1	1	0	1	1	1	1	1	1	1	1	1	1	1	1	1	1	1	1	1	1	1	1	1	1	1	1	1	1	1	1	1	1
4728_2	1	1	1	1	1	1	1	1	1	1	1	1	1	1	1	1	1	1	1	1	1	1	1	1	1	1	1	1	1	1	1	1	1	1	1	1	1	1	1	1	1	1	1	1	1	1	1	1	1
4728_3	1	1	1	1	1	1	1	1	1	1	1	1	1	1	1	1	1	1	1	1	1	1	1	1	1	1	1	1	1	1	1	1	1	1	1	1	1	1	1	1	1	1	1	1	1	1	1	1	1
4729_1	1	1	1	1	1	1	1	1	1	1	1	1	1	1	1	1	1	1	1	1	1	1	1	1	1	1	1	1	1	1	1	1	1	1	1	1	1	1	1	1	1	1	1	1	1	1	1	1	1
4729_2	1	1	1	1	1	1	1	1	1	1	1	1	1	1	1	1	1	1	1	1	1	1	1	1	1	1	1	1	1	1	1	1	1	1	1	1	1	1	1	1	1	1	1	1	1	1	1	1	1
4729_3	1	1	1	1	1	1	1	1	1	1	1	1	1	1	1	1	1	1	1	1	1	1	1	1	1	1	1	1	1	1	1	1	1	1	1	1	1	1	1	1	1	1	1	1	1	1	1	1	1
4729_4	1	1	1	1	1	1	1	1	1	1	1	1	1	1	1	1	1	1	1	1	1	1	1	1	1	1	1	1	1	1	1	1	1	1	1	1	1	1	1	1	1	1	1	1	1	1	1	1	1
4730_1	1	1	1	1	1	1	1	1	1	1	1	1	1	1	1	1	1	1	1	1	1	1	1	1	1	1	1	1	1	1	1	1	1	1	1	1	1	1	1	1	1	1	1	1	1	1	1	1	1
4730_2	1	1	1	1	1	1	1	1	1	1	1	1	1	1	1	1	1	1	1	1	1	1	1	1	1	1	1	1	1	1	1	1	1	1	1	1	1	1	1	1	1	1	1	1	1	1	1	1	1
4731_1	1	1	1	1	1	1	1	1	1	1	1	1	1	1	1	1	1	1	1	1	1	1	1	1	1	1	1	1	1	1	1	1	1	1	1	1	1	1	1	1	1	1	1	1	1	1	1	1	1
4731_2	1	1	1	1	1	1	1	1	1	1	1	1	1	1	1	1	1	1	1	1	1	1	1	1	1	1	1	1	1	1	1	1	1	1	1	1	1	1	1	1	1	1	1	1	1	1	1	1	1
4731_3	1	1	1	1	1	1	1	1	1	1	1	1	1	1	1	1	1	1	0	1	1	1	1	1	1	1	1	1	1	1	1	1	1	1	1	1	1	1	1	1	1	1	1	1	1	1	1	1	1
4734_1	1	1	1	1	1	1	1	1	1	1	1	1	1	1	1	1	1	1	1	1	1	1	1	1	1	1	1	1	1	1	1	1	1	1	1	1	1	1	1	1	1	1	1	1	1	1	1	1	1
4734_2	1	1	1	1	1	1	1	1	1	1	1	1	1	1	1	1	1	1	1	1	1	1	1	1	1	1	1	1	1	1	1	1	1	1	1	1	1	1	1	1	1	1	1	1	1	1	1	1	1
4734_4	1	1	1	1	1	1	1	1	1	1	1	1	1	1	1	1	1	1	1	1	1	1	1	1	1	1	1	1	1	1	1	1	1	1	1	1	1	1	1	1	1	1	1	1	1	1	1	1	1
4736_1	1	1	1	1	1	1	1	1	1	1	1	1	1	1	1	1	1	1	1	1	1	1	1	1	1	1	1	1	1	1	1	1	1	1	1	1	1	1	1	1	1	1	1	1	1	1	1	1	1
4736_2	1	1	1	1	1	1	1	1	1	1	1	1	1	1	1	1	1	1	1	1	1	1	1	1	1	1	1	1	1	1	1	1	1	1	1	1	1	1	1	1	1	1	1	1	1	1	1	1	1
4736_3	1	1	1	1	1	1	1	1	1	1	1	1	1	1	1	1	1	1	1	1	1	1	1	1	1	1	1	1	1	1	1	1	1	1	1	1	1	1	1	1	1	1	1	1	1	1	1	1	1
4967_1	1	1	1	1	1	1	1	1	1	1	1	1	1	1	1	1	1	1	1	1	1	1	1	1	1	1	1	1	1	1	1	1	1	1	1	1	1	1	1	1	1	1	1	1	1	1	1	1	1
4968_1	1	1	1	1	1	1	1	1	1	1	1	1	1	1	1	1	1	1	1	1	1	1	1	1	1	1	1	1	1	1	1	1	1	1	1	1	1	1	1	1	1	1	1	1	1	1	1	1	1
4985_1	1	1	1	1	1	1	1	1	1	1	1	1	1	1	1	1	1	1	1	1	1	1	1	1	1	1	1	1	1	1	1	1	1	1	1	1	1	1	1	1	1	1	1	1	1	1	1	1	1
4985_2	1	1	1	1	1	1	1	1	1	1	1	1	1	1	1	1	1	1	1	1	1	1	1	1	1	1	1	1	1	1	1	1	1	1	1	1	1	1	1	1	1	1	1	1	1	1	1	1	1
4985_4	1	1	1	1	1	1	1	1	1	1	1	1	1	1	1	1	1	1	1	1	1	1	1	1	1	1	1	1	1	1	1	1	1	1	1	1	1	1	1	1	1	1	1	1	1	1	1	1	1
4986_1	1	1	1	1	1	1	1	1	1	1	1	1	1	1	1	1	1	1	1	1	1	1	1	1	1	1	1	1	1	1	1	1	1	1	1	1	1	1	1	1	1	1	1	1	1	1	1	1	1
4986_3	1	1	1	1	1	1	1	1	1	1	1	1	1	1	1	1	1	1	1	1	1	1	1	1	1	1	1	1	1	1	1	1	1	1	1	1	1	1	1	1	1	1	1	1	1	1	1	1	1
4986_5	1	1	1	1	1	1	1	1	1	1	1	1	1	1	1	1	1	1	1	1	1	1	1	1	1	1	1	1	1	1	1	1	1	1	1	1	1	1	1	1	1	1	1	1	1	1	1	1	1
4990_2	1	1	1	1	1	1	1	1	1	1	1	1	1	1	1	1	1	1	1	1	1	1	1	1	1	1	1	1	1	1	1	1	1	1	1	1	1	1	1	1	1	1	1	1	1	1	1	1	1
4990_3	1	1	1	1	1	1	1	1	1	1	1	1	1	1	1	1	1	1	1	1	1	1	1	1	1	1	1	1	1	1	1	1	1	1	1	1	1	1	1	1	1	1	1	1	1	1	1	1	1
4990_4	1	1	1	1	1	1	1	1	1	1	1	1	1	1	1	1	1	1	1	1	1	1	1	1	1	1	1	1	1	1	1	1	1	1	1	1	1	1	1	1	1	1	1	1	1	1	1	1	1
4991_1	1	1	1	1	1	1	1	1	1	1	1	1	1	1	1	1	1	1	1	1	1	1	1	1	1	1	1	1	1	1	1	1	1	1	1	1	1	1	1	1	1	1	1	1	1	1	1	1	1
4991_2	1	1	1	1	1	1	1	1	1	1	1	1	1	1	1	1	1	1	1	1	1	1	1	1	1	1	1	1	1	1	1	1	1	1	1	1	1	1	1	1	1	1	1	1	1	2	1	1	1
4991_3	1	1	1	1	1	1	1	1	1	1	1	1	1	1	1	1	1	1	1	1	1	1	1	1	1	1	1	1	1	1	1	1	1	1	1	1	1	1	1	1	1	1	1	1	1	1	1	1	1
4992_1	1	1	1	1	1	1	1	1	1	1	1	1	1	1	1	1	1	1	0	1	1	1	1	1	1	1	1	1	1	1	1	1	1	1	1	1	1	1	1	1	1	1	1	1	1	1	1	1	1
4992_2	1	1	1	1	1	1	1	1	1	1	1	1	1	1	1	1	1	1	0	1	1	1	1	1	1	1	1	1	1	1	1	1	1	1	1	1	1	1	1	1	1	1	1	1	1	1	1	1	1
4992_3	1	1	1	1	1	1	1	1	1	1	1	1	1	1	1	1	1	1	1	1	1	1	1	1	1	1	1	1	1	1	1	1	1	1	1	1	1	1	1	1	1	1	1	1	1	1	1	1	1
4993_1	1	1	1	1	1	1	1	1	1	1	1	1	1	1	1	1	1	1	1	1	1	1	1	1	1	1	1	1	1	1	1	1	1	1	1	1	1	1	1	1	1	1	1	1	1	1	1	1	1
4993_2	1	1	1	1	1	1	1	1	1	1	1	1	1	1	1	1	1	1	1	1	1	1	1	1	1	1	1	1	1	1	1	1	1	1	1	1	1	1	1	1	1	1	1	1	1	1	1	1	1
4993_4	1	1	1	1	1	1	1	1	1	1	1	1	1	1	1	1	1	1	1	1	1	1	1	1	1	1	1	1	1	1	1	1	1	1	1	1	1	1	1	1	1	1	1	1	1	1	1	1	1
4994_2	1	1	1	1	1	1	1	1	1	1	1	1	1	1	1	1	2	1	0	1	1	1	1	1	1	1	1	1	1	1	1	1	1	1	1	1	1	1	1	1	1	1	1	1	1	1	1	1	1
4994_4	1	1	1	1	1	1	1	1	1	1	1	1	1	1	1	1	1	1	0	1	1	1	1	1	1	1	1	1	1	1	1	1	1	1	1	1	1	1	1	1	1	1	1	1	1	1	1	1	1
4994_5	1	1	1	1	1	1	1	1	1	1	1	1	1	1	1	1	1	1	0	1	1	1	1	1	1	1	1	1	1	1	1	1	1	1	1	1	1	1	1	1	1	1	1	1	1	1	1	1	1
4995_1	1	1	1	1	1	1	1	1	1	1	1	1	1	1	1	1	1	1	0	1	1	1	1	1	1	1	1	1	1	1	1	1	1	1	1	1	1	1	1	1	1	1	1	1	1	1	1	1	1
4995_2	1	1	1	1	1	1	1	1	1	1	1	1	1	1	1	1	1	1	0	1	1	1	1	1	1	1	1	1	1	1	1	1	1	1	1	1	1	1	1	1	1	1	1	1	1	1	1	1	1
4995_3	1	1	1	1	1	1	1	1	1	1	1	1	1	1	1	1	1	1	0	1	1	1	1	1	1	1	1	1	1	1	1	1	1	1	1	1	1	1	1	1	1	1	1	1	1	1	1	1	1
4998_1	1	1	1	1	1	1	1	1	1	1	1	1	1	1	1	1	1	1	0	1	1	1	1	1	1	1	1	1	1	1	1	1	1	1	1	1	1	1	1	1	1	1	1	1	1	1	1	1	1
4998_2	1	1	1	1	1	1	1	1	1	1	1	1	1	1	1	1	1	1	0	1	1	1	1	1	1	1	1	1	1	1	1	1	1	1	1	1	1	1	1	1	1	1	1	1	1	1	1	1	1
4998_3	1	1	1	1	1	1	1	1	1	1	1	1	1	1	1	1	1	1	0	1	1	1	1	1	1	1	1	1	1	1	1	1	1	1	1	1	1	1	1	1	1	1	1	1	1	1	1	1	1
4999_1	1	1	1	1	1	1	1	1	1	1	1	1	1	1	1	1	1	1	0	1	1	1	1	1	1	1	1	1	1	1	1	1	1	1	1	1	1	1	1	1	1	1	1	1	1	1	1	1	1
4999_2	1	1	1	1	1	1	1	1	1	1	1	1	1	1	1	1	1	1	0	1	1	1	1	1	1	1	1	1	1	1	1	1	1	1	1	1	1	1	1	1	1	1	1	1	1	1	1	1	1
4999_3	1	1	1	1	1	1	1	1	1	1	1	1	1	1	1	1	1	1	0	1	1	1	1	1	1	1	1	1	1	1	1	1	1	1	1	1	1	1	1	1	1	1	1	1	1	1	1	1	1
5003_1	1	1	1	1	1	1	1	1	1	1	1	1	1	1	1	1	1	1	1	1	1	1	1	1	1	1	1	1	1	1	1	1	1	1	1	1	1	1	1	1	1	1	1	1	1	3	1	1	1
5003_2	1	1	1	1	1	1	1	1	1	1	1	1	1	1	1	1	1	1	1	1	1	1	1	1	1	1	1	1	1	1	1	1	1	1	1	1	1	1	1	1	1	1	1	1	1	1	1	1	1
5003_3	1	1	1	1	1	1	1	1	1	1	1	1	1	1	1	1	1	1	1	1	1	1	1	1	1	1	1	1	1	1	1	1	1	1	1	1	1	1	1	1	1	1	1	1	1	1	1	1	1
5008_1	1	1	1	1	1	1	1	1	1	1	1	1	1	1	1	1	1	1	1	1	1	1	1	1	1	1	1	1	1	1	1	1	1	1	1	1	1	1	1	1	1	1	1	1	1	1	1	1	1
5008_2	1	1	1	1	1	1	1	1	1	1	1	1	1	1	1	1	1	1	1	1	1	1	1	1	1	1	1	1	1	1	1	1	1	1	1	1	1	1	1	1	1	1	1	1	1	1	1	1	1
5008_3	1	1	1	1	1	1	1	1	1	1	1	1	1	1	1	1	1	1	1	1	1	1	1	1	1	1	1	1	1	1	1	1	1	1	1	1	1	1	1	1	1	1	1	1	1	1	1	1	1
5010_1	1	1	1	1	1	1	1	1	1	1	1	1	1	1	1	1	1	1	1	1	1	1	1	1	1	1	1	1	1	1	1	1	1	1	1	1	1	1	1	1	1	1	1	1	1	1	1	1	1
5010_2	1	1	1	1	1	1	1	1	1	1	1	1	1	1	1	1	1	1	1	1	1	1	1	1	1	1	1	1	1	1	1	1	1	1	1	1	1	1	1	1	1	1	1	1	1	1	1	1	1
5010_3	1	1	1	1	1	1	1	1	1	1	1	1	1	1	1	1	1	1	1	1	1	1	1	1	1	1	1	1	1	1	1	1	1	1	1	1	1	1	1	1	1	1	1	1	1	1	1	1	1
5011_1	1	1	1	1	1	1	1	1	1	1	1	1	1	1	1	1	1	1	1	1	1	1	1	1	1	1	1	1	1	1	1	1	1	1	1	1	1	1	1	1	1	1	1	1	1	1	1	1	1
5011_2	1	1	1	1	1	1	1	1	1	1	1	1	1	1	1	1	1	1	1	1	1	1	1	1	1	1	1	1	1	1	1	1	1	1	1	1	1	1	1	1	1	1	1	1	1	1	1	1	1
5011_3	1	1	1	1	1	1	1	1	1	1	1	1	1	1	1	1	1	1	1	1	1	1	1	1	1	1	1	1	1	1	1	1	1	1	1	1	1	1	1	1	1	1	1	1	1	1	1	1	1
5012_1	1	1	1	1	1	1	1	1	1	1	1	1	1	1	1	1	1	1	1	1	1	1	1	1	1	1	1	1	1	1	1	1	1	1	1	1	1	1	1	1	1	1	1	1	1	1	1	1	1
5012_2	1	1	1	1	1	1	1	1	1	1	1	1	1	1	1	1	1	1	0	1	1	1	1	1	1	1	1	1	1	1	1	1	1	1	1	1	1	1	1	1	1	1	1	1	1	1	1	1	1
5012_3	1	1	1	1	1	1	1	1	1	1	1	1	1	1	1	1	1	1	1	1	1	1	1	1	1	1	1	1	1	1	1	1	1	1	1	1	1	1	1	1	1	1	1	1	1	1	1	1	1
5013_1	1	1	1	1	1	1	1	1	1	1	1	1	1	1	1	1	1	1	1	1	1	1	1	1	1	1	1	1	1	1	1	1	1	1	1	1	1	1	1	1	1	1	1	1	1	1	1	1	1
5013_2	1	1	1	1	1	1	1	1	1	1	1	1	1	1	1	1	1	1	1	1	1	1	1	1	1	1	1	1	1	1	1	1	1	1	1	1	1	1	1	1	1	1	1	1	1	1	1	1	1
5016_1	1	1	1	1	1	1	1	1	1	1	1	1	1	1	1	1	1	1	1	1	1	1	1	1	1	1	1	1	1	1	1	1	1	1	0	1	1	1	1	1	1	1	1	1	1	1	1	1	1
5016_2	1	1	1	1	1	1	1	1	1	1	1	1	1	1	1	1	1	1	1	1	1	1	1	1	1	1	1	1	1	1	1	1	1	1	0	1	1	1	1	1	1	1	1	1	1	1	1	1	1
5016_3	1	1	1	1	1	1	1	1	1	1	1	1	1	1	1	1	1	1	1	1	1	1	1	1	1	1	1	1	1	1	1	1	1	1	0	1	1	1	1	1	1	1	1	1	1	1	1	1	1
5017_1	1	1	1	1	1	1	1	1	1	1	1	1	1	1	1	1	1	1	1	1	1	1	1	1	1	1	1	1	1	1	1	1	1	1	0	1	1	1	1	1	1	1	1	1	1	1	1	1	1
5017_2	1	1	1	1	1	1	1	1	1	1	1	1	1	1	1	1	1	1	1	1	1	1	1	1	1	1	1	1	1	1	1	1	1	1	0	1	1	1	1	1	1	1	1	1	1	1	1	1	1
5017_3	1	1	1	1	1	1	1	1	1	1	1	1	1	1	1	1	1	1	1	1	1	1	1	1	1	1	1	1	1	1	1	1	1	1	0	1	1	1	1	1	1	1	1	1	1	1	1	1	1
5019_2	1	1	1	1	1	1	1	1	1	1	1	1	1	1	1	1	1	1	1	1	1	1	1	1	1	1	1	1	1	1	1	1	1	1	1	1	1	1	1	1	1	1	1	1	1	1	1	1	1
5019_3	1	1	1	1	1	1	1	1	1	1	1	1	1	1	1	1	1	1	1	1	1	1	1	1	1	1	1	1	1	1	1	1	1	1	1	1	1	1	1	1	1	1	1	1	1	1	1	1	1
5019_5	1	1	1	1	1	1	1	1	1	1	1	1	1	1	1	1	1	1	1	1	1	1	1	1	1	1	1	1	1	1	1	1	1	1	1	1	1	1	1	1	1	1	1	1	1	1	1	1	1
5020_1	1	1	1	1	1	1	1	1	1	1	1	1	1	1	1	1	1	1	1	1	1	1	1	1	1	1	1	1	1	1	1	1	1	1	1	1	1	1	1	1	1	1	1	1	1	1	1	1	1
5020_2	1	1	1	1	1	1	1	1	1	1	1	1	1	1	1	1	1	1	1	1	1	1	1	1	1	1	1	1	1	1	1	1	1	1	1	1	1	1	1	1	1	1	1	1	1	1	1	1	1
5020_3	1	1	1	1	1	1	1	1	1	1	1	1	1	1	1	1	1	1	1	1	1	1	1	1	1	1	1	1	1	1	1	1	1	1	1	1	1	1	1	1	1	1	1	1	1	1	1	1	1
5023_1	1	1	1	1	1	1	1	1	1	1	1	1	1	1	1	1	1	1	0	1	1	1	1	1	1	1	1	1	1	1	1	1	1	1	1	1	1	1	1	1	1	1	1	1	1	1	1	1	1
5023_2	1	1	1	1	1	1	1	1	1	1	1	1	1	1	1	1	1	1	0	1	1	1	1	1	1	1	1	1	1	1	1	1	1	1	1	1	1	1	1	1	1	1	1	1	1	1	1	1	1
5023_3	1	1	1	1	1	1	1	1	1	1	1	1	1	1	1	1	1	1	0	1	1	1	1	1	1	1	1	1	1	1	1	1	1	1	1	1	1	1	1	1	1	1	1	1	1	1	1	1	1
5026_1	1	1	1	1	1	1	1	1	1	1	1	1	1	1	1	1	1	1	0	1	1	1	1	1	1	1	1	1	1	1	1	1	1	1	1	1	1	1	1	1	1	1	1	1	1	1	1	1	1
5026_2	1	1	1	1	1	1	1	1	1	1	1	1	1	1	1	1	1	1	0	1	1	1	1	1	1	1	1	1	1	1	1	1	1	1	1	1	1	1	1	1	1	1	1	1	1	1	1	1	1
5026_3	1	1	1	1	1	1	1	1	1	1	1	1	1	1	1	1	1	1	0	1	1	1	1	1	1	1	1	1	1	1	1	1	1	1	1	1	1	1	1	1	1	1	1	1	1	1	1	1	1
5034_2	1	1	1	1	1	1	1	1	1	1	1	1	1	1	1	1	1	1	0	1	1	1	1	1	1	1	1	1	1	1	1	1	1	1	1	1	1	1	1	1	1	1	1	1	1	1	1	1	1
5034_3	1	1	1	1	1	1	1	1	1	1	1	1	1	1	1	1	1	1	0	1	1	1	1	1	1	1	1	1	1	1	1	1	1	1	1	1	1	1	1	1	1	1	1	1	1	1	1	1	1
5034_5	1	1	1	1	1	1	1	1	1	1	1	1	1	1	1	1	1	1	0	1	1	1	1	1	1	1	1	1	1	1	1	1	1	1	1	1	1	1	1	1	1	1	1	1	1	1	1	1	1
5035_1	1	1	1	1	1	1	1	1	1	1	1	1	1	1	1	1	1	1	1	1	1	1	1	1	1	1	1	1	1	1	1	1	1	1	1	1	1	1	1	1	1	1	1	1	1	1	1	1	1
5035_3	1	1	1	1	1	1	1	1	1	1	1	1	1	1	1	1	1	1	1	1	1	1	1	1	1	1	1	1	1	1	1	1	1	1	1	1	1	1	1	1	1	1	1	1	1	1	1	1	1
5035_4	1	1	1	1	1	1	1	1	1	1	1	1	1	1	1	1	1	1	1	1	1	1	1	1	1	1	1	1	1	1	1	1	1	1	1	1	1	1	1	1	1	1	1	1	1	1	1	1	1
5037_1	1	1	1	1	1	1	1	1	1	1	1	1	1	1	1	1	1	1	1	1	1	1	1	1	1	1	1	1	1	1	1	1	1	1	1	1	1	1	1	1	1	1	1	1	1	1	1	1	1
5037_2	1	1	1	1	1	1	1	1	1	1	1	1	1	1	1	1	1	1	1	1	1	1	1	1	1	1	1	1	1	1	1	1	1	1	1	1	1	1	1	1	1	1	1	1	1	1	1	1	1
5037_3	1	1	1	1	1	1	1	1	1	1	1	1	1	1	1	1	1	1	1	1	1	1	1	1	1	1	1	1	1	1	1	1	1	1	1	1	1	1	1	1	1	1	1	1	1	1	1	1	1
5044_1	1	1	1	1	1	1	1	1	1	1	1	1	1	1	1	1	1	1	1	1	1	1	1	1	1	1	1	1	1	1	1	1	1	1	1	1	1	1	1	1	1	1	1	1	1	1	1	1	1
5044_2	1	1	1	1	1	1	1	1	1	1	1	1	1	1	1	1	1	1	1	1	1	1	1	1	1	1	1	1	1	1	1	1	1	1	1	1	1	1	1	1	1	1	1	1	1	2	1	1	1
5044_5	1	1	1	1	1	1	1	1	1	1	1	1	1	1	1	1	1	1	1	1	1	1	1	1	1	1	1	1	1	1	1	1	1	1	1	1	1	1	1	1	1	1	1	1	1	1	1	1	1
5045_1	1	1	1	1	1	1	1	1	1	1	1	1	1	1	1	1	1	1	1	1	1	1	1	1	1	1	1	1	1	1	1	1	1	1	1	1	1	1	1	1	1	1	1	1	1	1	1	1	1
5045_2	1	1	1	1	1	1	1	1	1	1	1	1	1	1	1	1	1	1	1	1	1	1	1	1	1	1	1	1	1	1	1	1	1	1	1	1	1	1	1	1	1	1	1	1	1	1	1	1	1
5045_3	1	1	1	1	1	1	1	1	1	1	1	1	1	1	1	1	1	1	1	1	1	1	1	1	1	1	1	1	1	1	1	1	1	1	1	1	1	1	1	1	1	1	1	1	1	1	1	1	1
5045_4	1	1	1	1	1	1	1	1	1	1	1	1	1	1	1	1	1	1	1	1	1	1	1	1	1	1	1	1	1	1	1	1	1	1	1	1	1	1	1	1	1	1	1	1	1	1	1	1	1
5047_1	1	1	1	1	1	1	1	1	1	1	1	1	1	1	1	1	1	1	1	1	1	1	1	1	1	1	1	1	1	1	1	1	1	1	1	1	1	1	1	1	1	1	1	1	1	1	1	1	1
5047_2	1	1	1	1	1	1	1	1	1	1	1	1	1	1	1	1	1	1	1	1	1	1	1	1	1	1	1	1	1	1	1	1	1	1	1	1	1	1	1	1	1	1	1	1	1	1	1	1	1
5047_3	1	1	1	1	1	1	1	1	1	1	1	1	1	1	1	1	1	1	1	1	1	1	1	1	1	1	1	1	1	1	1	1	1	1	1	1	1	1	1	1	1	1	1	1	1	1	1	1	1
5047_4	1	1	1	1	1	1	1	1	1	1	1	1	1	1	1	1	1	1	1	1	1	1	1	1	1	1	1	1	1	1	1	1	1	1	1	1	1	1	1	1	1	1	1	1	1	1	1	1	1
5048_1	1	1	1	1	1	1	1	1	1	1	1	1	1	1	1	1	1	1	1	1	1	1	1	1	1	1	1	1	1	1	1	1	1	1	1	1	1	1	1	1	1	1	1	1	1	1	1	1	1
5048_2	1	1	1	1	1	1	1	1	1	1	1	1	1	1	1	1	1	1	1	1	1	1	1	1	1	1	1	1	1	1	1	1	1	1	1	1	1	1	1	1	1	1	1	1	1	1	1	1	1
5048_3	1	1	1	1	1	1	1	1	1	1	1	1	1	1	1	1	1	1	1	1	1	1	1	1	1	1	1	1	1	1	1	1	1	1	1	1	1	1	1	1	1	1	1	1	1	1	1	1	1
5048_4	1	1	1	1	1	1	1	1	1	1	1	1	1	1	1	1	1	1	1	1	1	1	1	1	1	1	1	1	1	1	1	1	1	1	1	1	1	1	1	1	1	1	1	1	1	1	1	1	1
5049_1	1	1	1	1	1	1	1	1	1	1	1	1	1	1	1	1	2	1	1	1	1	1	1	1	1	1	1	1	1	1	1	1	1	1	1	1	1	1	1	1	1	1	1	1	1	1	1	1	1
5049_2	1	1	1	1	1	1	1	1	1	1	1	1	1	1	1	1	1	1	1	1	1	1	1	1	1	1	1	1	1	1	1	1	1	1	1	1	1	1	1	1	1	1	1	1	1	1	1	1	1
5049_3	1	1	1	1	1	1	1	1	1	1	1	1	1	1	1	1	1	1	1	1	1	1	1	1	1	1	1	1	1	1	1	1	1	1	1	1	1	1	1	1	1	1	1	1	1	1	1	1	1
5049_4	1	1	1	1	1	1	1	1	1	1	1	1	1	1	1	1	1	1	1	1	1	1	1	1	1	1	1	1	1	1	1	1	1	1	1	1	1	1	1	1	1	1	1	1	1	1	1	1	1
5050_1	1	1	1	1	1	1	1	1	1	1	1	1	1	1	1	1	1	1	1	1	1	1	1	1	1	1	1	1	1	1	1	1	1	1	1	1	1	1	1	1	1	1	1	1	1	1	1	1	1
5050_2	1	1	1	1	1	1	1	1	1	1	1	1	1	1	1	1	1	1	1	1	1	1	1	1	1	1	1	1	1	1	1	1	1	1	1	1	1	1	1	1	1	1	1	1	1	1	1	1	1
5050_3	1	1	1	1	1	1	1	1	1	1	1	1	1	1	1	1	1	1	1	1	1	1	1	1	1	1	1	1	1	1	1	1	1	1	1	1	1	1	1	1	1	1	1	1	1	1	1	1	1
5050_4	1	1	1	1	1	1	1	1	1	1	1	1	1	1	1	1	1	1	1	1	1	1	1	1	1	1	1	1	1	1	1	1	1	1	1	1	1	1	1	1	1	1	1	1	1	1	1	1	1
5051_1	1	1	1	1	1	1	1	1	1	1	1	1	1	1	1	1	1	1	1	1	1	1	1	1	1	1	1	1	1	1	1	1	1	1	1	1	1	1	1	1	1	1	1	1	1	1	1	1	1
5051_2	1	1	1	1	1	1	1	1	1	1	1	1	1	1	1	1	1	1	1	1	1	1	1	1	1	1	1	1	1	1	1	1	1	1	1	1	1	1	1	1	1	1	1	1	1	1	1	1	1
5051_3	1	1	1	1	1	1	1	1	1	1	1	1	1	1	1	1	1	1	1	1	1	1	1	1	1	1	1	1	1	1	1	1	1	1	1	1	1	1	1	1	1	1	1	1	1	1	1	1	1
5051_4	1	1	1	1	1	1	1	1	1	1	1	1	1	1	1	1	1	1	1	1	1	1	1	1	1	1	1	1	1	1	1	1	1	1	1	1	1	1	1	1	1	1	1	1	1	1	1	1	1
ERR6047956	1	1	1	1	1	1	1	1	1	1	1	1	1	1	1	1	1	1	1	1	1	1	1	1	1	1	1	1	1	1	1	1	1	1	1	1	1	1	1	1	1	1	1	1	1	1	1	1	1
PAFTOL-005753	0	0	0	0	0	0	0	0	0	0	0	0	0	0	0	0	0	0	0	0	0	0	0	0	0	1	1	0	0	0	0	0	0	0	0	0	0	0	0	0	0	0	0	0	0	0	0	0	0
PAFTOL-005754	0	0	0	0	0	0	0	0	0	0	0	0	0	0	0	0	0	0	0	0	0	0	0	0	1	1	1	0	0	0	0	1	0	0	0	0	0	0	1	1	0	0	0	0	0	0	0	0	0
PAFTOL-005758	0	0	0	0	0	0	0	0	0	0	0	0	0	0	0	0	0	0	0	0	0	0	0	0	0	0	0	0	0	0	0	0	0	0	0	0	0	0	0	0	0	0	0	0	0	0	0	0	0
PAFTOL_019223	0	0	0	0	0	0	0	0	0	0	0	0	0	1	0	0	0	0	0	0	0	0	0	0	0	0	0	0	0	0	0	0	0	0	0	0	0	0	1	0	0	0	0	0	0	0	0	0	0
PAFTOL_019267	0	0	0	0	0	0	0	0	0	0	0	0	0	0	0	0	0	0	0	0	0	0	1	0	1	0	0	0	0	0	0	0	0	1	1	0	0	0	0	0	0	0	0	0	0	0	0	0	0
PAFTOL_019301	1	1	1	1	1	1	1	1	1	0	1	1	1	1	1	1	1	1	0	1	1	1	1	1	1	1	1	1	1	1	1	1	1	1	1	1	1	1	1	1	1	1	1	1	1	1	1	1	1
SRR5572187	1	1	1	1	1	1	1	1	1	1	1	1	1	1	1	1	1	1	0	0	0	1	0	0	1	1	1	1	1	1	1	1	1	1	1	1	1	1	1	1	1	1	1	1	1	0	0	1	1
No. of samples with ≥3 paralogs	0	0	0	0	0	0	0	0	0	0	0	0	0	0	0	0	0	0	0	0	0	0	0	0	0	0	0	0	0	0	0	0	0	0	0	0	0	0	0	0	0	0	0	0	0	1	0	0	0
[truncated: 160 more columns]

## Sheet: paralog summary
Plastome regions	No. of samples with ≥3 paralogs
54597119.petG	15
54597137.infA	2
54597090.trnGUCC.54597091.trnfMCAU	1
54597138.rps8.54597139.rpl13	1
54597146.trnICAU.54597147.ycf1	1
54597153.rrn15	1
54597182.rrn15	1
54597060.trnHGUG.54597061.psbA	0
54597061.psbA	0
54597061.psbA.54597062.trnKUUU	0
54597062.trnKUUU	0
54597063.matK	0
54597063.matK.54597064.rps15	0
54597064.rps15	0
54597064.rps16.54597065.trnQUUG	0
54597065.trnQUUG.54597066.psbK	0
54597066.psbK	0
54597066.psbK.54597067.psbI	0
54597067.psbI	0
54597067.psbI.54597068.trnSGCU	0
54597068.trnSGCU.54597069.trnCGCA	0
54597069.trnCGCA.54597070.petN	0
54597070.petN.54597071.psbM	0
54597071.psbM	0
54597071.psbM.54597072.trnDGUC	0
54597072.trnDGUC.54597073.trnYGUA	0
54597073.trnYGUA.54597074.trnEUUC	0
54597074.trnEUUC.54597075.rpoB	0
54597075.rpoB	0
54597076.rpoC0	0
54597076.rpoC1.54597077.rpoC1	0
54597077.rpoC1	0
54597077.rpoC2.54597078.rps1	0
54597078.rps1	0
54597078.rps2.54597079.atpI	0
54597079.atpI	0
54597079.atpI.54597080.atpH	0
54597080.atpH	0
54597080.atpH.54597081.atpF	0
54597081.atpF	0
54597082.atpA	0
54597082.atpA.54597083.trnRUCU	0
54597083.trnRUCU.54597084.trnGUCC	0
54597084.trnGUCC	0
54597084.trnGUCC.54597085.trnTGGU	0
54597085.trnTGGU.54597086.psbD	0
54597086.psbD	0
54597087.psbC	0
54597087.psbC.54597088.trnSUGA	0
54597088.trnSUGA.54597089.psbZ	0
54597089.psbZ	0
54597089.psbZ.54597090.trnGUCC	0
54597091.trnfMCAU.54597092.rps13	0
54597092.rps13	0
54597092.rps14.54597093.psaB	0
54597093.psaB	0
54597094.psaA	0
54597094.psaA.54597095.ycf2	0
54597095.ycf2	0
54597095.ycf3.54597096.trnSGGA	0
54597096.trnSGGA.54597097.rps3	0
54597097.rps3	0
54597097.rps4.54597098.trnTUGU	0
54597098.trnTUGU.54597099.trnLUAA	0
54597099.trnLUAA	0
54597099.trnLUAA.54597100.trnFGAA	0
54597100.trnFGAA.54597101.ndhJ	0
54597101.ndhJ	0
54597101.ndhJ.54597102.ndhK	0
54597102.ndhK	0
54597103.ndhC	0
54597103.ndhC.54597104.trnVUAC	0
54597104.trnVUAC	0
54597104.trnVUAC.54597105.trnMCAU	0
54597105.trnMCAU.54597106.atpE	0
54597106.atpE	0
54597107.atpB	0
54597107.atpB.54597108.rbcL	0
54597108.rbcL	0
54597108.rbcL.54597109.accD	0
54597109.accD	0
54597109.accD.54597110.psaI	0
54597110.psaI	0
54597110.psaI.54597111.ycf3	0
54597111.ycf3	0
54597111.ycf4.54597112.cemA	0
54597112.cemA	0
54597112.cemA.54597113.petA	0
54597113.petA	0
54597113.petA.54597114.psbJ	0
54597114.psbJ	0
54597114.psbJ.54597115.psbL	0
54597115.psbL	0
54597116.psbF	0
54597117.psbE	0
54597117.psbE.54597118.petL	0
54597118.petL.54597119.petG	0
54597119.petG.54597120.trnWCCA	0
54597120.trnWCCA.54597121.trnPUGG	0
54597121.trnPUGG.54597122.psaJ	0
54597122.psaJ	0
54597122.psaJ.54597123.rpl32	0
54597123.rpl32	0
54597123.rpl33.54597124.rps17	0
54597124.rps17	0
54597124.rps18.54597125.rpl19	0
54597125.rpl19	0
54597125.rpl20.54597126.rps11	0
54597126.rps11	0
54597126.rps12_1	0
54597127.clpP	0
54597127.clpP.54597128.psbB	0
54597128.psbB	0
54597128.psbB.54597129.psbT	0
54597129.psbT	0
54597130.psbN	0
54597130.psbN.54597131.psbH	0
54597131.psbH	0
54597131.psbH.54597132.petB	0
54597132.petB	0
54597132.petB.54597133.petD	0
54597133.petD	0
54597133.petD.54597134.rpoA	0
54597134.rpoA	0
54597135.rps10	0
54597135.rps11.54597136.rpl35	0
54597136.rpl35	0
54597136.rpl36.54597137.infA	0
54597137.infA.54597138.rps7	0
54597138.rps7	0
54597139.rpl13	0
54597139.rpl14.54597140.rpl15	0
54597140.rpl15	0
54597140.rpl16.54597141.rps2	0
54597141.rps2	0
54597142.rpl21	0
54597143.rps18	0
54597144.rpl1	0
54597145.rpl22	0
54597145.rpl23.54597146.trnICAU	0
54597147.ycf1	0
54597147.ycf2.54597148.trnLCAA	0
54597148.trnLCAA.54597149.ndhB	0
54597149.ndhB	0
54597149.ndhB.54597150.rps6	0
54597150.rps6	0
54597151.ycf14	0
54597151.ycf15.54597152.trnVGAC	0
54597152.trnVGAC.54597153.rrn15	0
54597153.rrn16.54597154.trnIGAU	0
54597154.trnIGAU	0
54597155.trnAUGC	0
54597155.trnAUGC.54597156.rrn22	0
54597156.rrn22	0
54597157.rrn4.4	0
54597157.rrn4.5.54597158.rrn4	0
54597158.rrn4	0
54597158.rrn5.54597159.trnRACG	0
54597159.trnRACG.54597160.trnNGUU	0
54597160.trnNGUU.54597161.ycf0	0
54597161.ycf0	0
54597161.ycf1.54597162.rps14	0
54597162.rps14	0
54597163.ndhH	0
54597164.ndhA	0
54597165.ndhI	0
54597165.ndhI.54597166.ndhG	0
54597166.ndhG	0
54597166.ndhG.54597167.ndhE	0
54597167.ndhE	0
54597167.ndhE.54597168.psaC	0
54597168.psaC	0
54597168.psaC.54597169.ndhD	0
54597169.ndhD	0
54597169.ndhD.54597170.ccsA	0
54597170.ccsA	0
54597170.ccsA.54597171.trnLUAG	0
54597171.trnLUAG.54597172.rpl31	0
54597172.rpl31	0
54597172.rpl32.54597173.ndhF	0
54597173.ndhF	0
54597173.ndhF.54597175.trnNGUU	0
54597175.trnNGUU.54597176.trnRACG	0
54597176.trnRACG.54597177.rrn4	0
54597177.rrn4	0
54597177.rrn5.54597178.rrn4.4	0
54597178.rrn4.4	0
54597179.rrn22	0
54597179.rrn23.54597180.trnAUGC	0
54597180.trnAUGC	0
54597181.trnIGAU	0
54597181.trnIGAU.54597182.rrn15	0
54597182.rrn16.54597183.trnVGAC	0
54597183.trnVGAC.54597184.ycf14	0
54597184.ycf14	0
54597184.ycf15.54597126.rps11	0
54597185.rps6	0
54597185.rps7.54597186.ndhB	0
54597186.ndhB	0
54597186.ndhB.54597187.trnLCAA	0
54597187.trnLCAA.54597188.ycf1	0
54597188.ycf1	0
54597188.ycf2.54597189.trnICAU	0
54597189.trnICAU.54597190.rpl22	0
54597190.rpl22	0
54597191.rpl1	0
54597193.rps11	0
54597193.rps12.54597127.clpP	0
54597193.rps12.54597151.ycf14	0
